# Supplementary material for: Intraperitoneal microbial contamination drives post-surgical peritoneal adhesions by mesothelial EGFR-signaling
Source: Nat Commun. 2021 Dec 16;12:7316. doi: 10.1038/s41467-021-27612-x (PMC8677808; doi:10.1038/s41467-021-27612-x)
Supplement: Supplementary file 4 — Supplementary Data 1 [file 41467_2021_27612_MOESM4_ESM.xlsx]

## Sheet: SPF_timeline
logFC.0vs3	logFC.0vs8	logFC.0vs24	logFC.0vs72	logFC.0vs168	t.0vs3	t.0vs8	t.0vs24	t.0vs72	t.0vs168	P.value.0vs3	P.value.0vs8	P.value.0vs24	P.value.0vs72	P.value.0vs168	updown.0vs3	updown.SPF0vs8	updown.0vs24	updown.SPF0vs72	updown.SPF0vs168	Genes.ensembl_gene_id	Genes.mgi_symbol	Genes.gene_biotype
-0.0383737	1.41566	2.27046	1.21449	1.27878	0	1.78863	5.0684	1.00488	1.27812	0.999969	0.0429219	1.57701e-05	0.162308	0.106494	0	0	1	0	0	ENSMUSG00000051951	Xkr4	protein_coding
-1.19644	-1.93393	-1.39883	-0.526553	-0.470298	-0.9221	-4.64956	-1.97117	0	0	0.182661	4.65789e-05	0.0299556	0.984137	0.990698	0	-1	0	0	0	ENSMUSG00000033845	Mrpl15	protein_coding
-0.35277	-0.98257	-0.983713	-0.705357	-0.67833	0	0	0	0	0	0.990895	0.52898	0.527343	0.888848	0.906852	0	0	0	0	0	ENSMUSG00000025903	Lypla1	protein_coding
-0.674653	-0.94713	-0.446225	0.0352561	0.130412	0	0	0	0	0	0.995449	0.676277	0.999972	1	1	0	0	0	0	0	ENSMUSG00000033813	Tcea1	protein_coding
-1.32431	-1.70379	-1.00865	-0.342207	-0.327001	-3.32482	-7.27571	-0.0894168	0	0	0.0013705	6.47603e-08	0.464733	1	1	-1	-1	0	0	0	ENSMUSG00000033793	Atp6v1h	protein_coding
0.139774	0.445447	0.749654	0.342943	0.425885	0	0	0	0	0	1	0.999983	0.983969	0.999999	0.99999	0	0	0	0	0	ENSMUSG00000025907	Rb1cc1	protein_coding
1.06697	1.06481	1.47821	0.713743	-0.0208083	0.226819	0.235937	1.70826	0	0	0.411208	0.407705	0.0500109	0.868387	0.999939	0	0	0	0	0	ENSMUSG00000090031	4732440D04Rik	lncRNA
0.677292	1.85556	1.19964	0.494007	0.303932	0	4.18745	1.04147	0	0	0.945221	0.000153813	0.153829	0.994003	0.999503	0	1	0	0	0	ENSMUSG00000051285	Pcmtd1	protein_coding
1.27373	1.28624	0.75406	1.06062	-0.0593352	1.01147	1.12706	0	0.260046	0	0.160757	0.13523	0.850837	0.398483	0.999943	0	0	0	0	0	ENSMUSG00000103509	Gm38372	TEC
-0.155096	-0.9546	0.324981	0.58702	0.774288	0	0	0	0	0	0.986331	0.554807	0.964537	0.868376	0.725296	0	0	0	0	0	ENSMUSG00000048538	Gm9826	processed_pseudogene
-0.574218	-0.176557	0.352493	0.270571	-0.706756	0	0	0	0	0	0.911516	0.994524	0.976747	0.988765	0.849177	0	0	0	0	0	ENSMUSG00000025909	Sntg1	protein_coding
-2.91246	-2.72686	-1.25064	0.165401	0.0844243	-11.6448	-10.4342	-1.54181	0	0	7.15094e-12	7.03152e-11	0.0678651	0.999982	0.999995	-1	-1	0	0	0	ENSMUSG00000061024	Rrs1	protein_coding
-0.324295	0.16083	0.366244	0.291421	0.194058	0	0	0	0	0	0.997289	0.999594	0.996071	0.998662	0.999568	0	0	0	0	0	ENSMUSG00000025911	Adhfe1	protein_coding
-0.0930112	0.654778	-0.318305	-0.0643023	-0.531954	0	0	0	0	0	0.99493	0.831741	0.982135	0.998204	0.935606	0	0	0	0	0	ENSMUSG00000079671	2610203C22Rik	lncRNA
-2.05024	-1.16895	-0.923645	-0.395284	-0.46876	-3.02091	-0.471994	0	0	0	0.00287799	0.320521	0.583673	0.944391	0.918841	-1	0	0	0	0	ENSMUSG00000081441	Gm6161	processed_pseudogene
-0.108066	-0.809869	-1.82691	-1.39258	-0.509661	0	0	-3.1918	-1.49658	0	0.995801	0.743587	0.00190113	0.0735335	0.951643	0	0	-1	0	0	ENSMUSG00000025912	Mybl1	protein_coding
-0.0563779	0.155997	0.55455	0.156992	0.0486426	0	0	0	0	0	1	1	0.999394	1	1	0	0	0	0	0	ENSMUSG00000045210	Vcpip1	protein_coding
0.651882	0.803828	0.0631886	-0.0245807	-0.10259	0	0	0	0	0	0.973082	0.875815	0.999999	1	0.999998	0	0	0	0	0	ENSMUSG00000025915	Sgk3	protein_coding
-2.3235	-3.18768	-1.83546	-0.917998	-0.894379	-5.10721	-8.68293	-3.26067	0	0	1.42679e-05	2.63425e-09	0.00160554	0.620783	0.652564	-1	-1	-1	0	0	ENSMUSG00000098234	Snhg6	lncRNA
-3.13487	-3.13971	-1.52073	-0.452926	-1.10737	-4.95883	-5.1156	-1.14687	0	-0.230733	2.0927e-05	1.3963e-05	0.13117	0.867345	0.409767	-1	-1	0	0	0	ENSMUSG00000093178	Snord87	snoRNA
1.52452	2.3153	1.67632	-0.110862	0.236097	1.55411	3.74932	2.17219	0	0	0.0663864	0.000472333	0.0197829	0.999257	0.996422	0	1	0	0	0	ENSMUSG00000099032	Tcf24	protein_coding
-0.938606	-1.42172	-1.01036	-0.466852	-0.481185	0	-2.50291	-0.0614795	0	0	0.638806	0.00962204	0.475734	0.997942	0.997437	0	-1	0	0	0	ENSMUSG00000025917	Cops5	protein_coding
0.741556	0.348057	0.315908	0.11479	-0.24988	0	0	0	0	0	0.939265	0.999918	0.999963	0.999999	0.999993	0	0	0	0	0	ENSMUSG00000056763	Cspp1	protein_coding
0.1639	-0.10086	0.448692	0.246247	0.412399	0	0	0	0	0	1	1	0.999986	1	0.999994	0	0	0	0	0	ENSMUSG00000067851	Arfgef1	protein_coding
0.149038	1.71585	1.09325	0.379142	0.678293	0	3.79404	0.484171	0	0	0.999914	0.000421575	0.316247	0.997883	0.944152	0	1	0	0	0	ENSMUSG00000016918	Sulf1	protein_coding
-3.18799	-1.92382	-1.46782	-1.32959	-1.26153	-6.04312	-2.44211	-1.22247	-0.866363	-0.677973	1.31371e-06	0.0110214	0.116486	0.197281	0.252021	-1	-1	0	0	0	ENSMUSG00000025938	Slco5a1	protein_coding
1.04959	1.13633	0.775464	0.424429	0.454856	0.303516	0.864717	0	0	0	0.382009	0.197723	0.923731	0.999635	0.999367	0	0	0	0	0	ENSMUSG00000005886	Ncoa2	protein_coding
0.136547	-0.0499285	-0.988795	-0.475206	-0.0475107	0	0	0	0	0	1	1	0.533676	0.999767	1	0	0	0	0	0	ENSMUSG00000025935	Tram1	protein_coding
0.749359	0.180626	-0.314567	-0.356511	-0.384912	0	0	0	0	0	0.884673	0.999942	0.999812	0.999705	0.999513	0	0	0	0	0	ENSMUSG00000025937	Lactb2	protein_coding
1.45614	-0.00389475	0.242072	0.0935865	-0.667717	1.14899	0	0	0	0	0.130738	0.999877	0.988337	0.997601	0.872765	0	0	0	0	0	ENSMUSG00000102982	Gm38319	TEC
1.23405	4.49746	1.71703	1.34253	0.210916	0.347952	3.3654	1.1069	0.568387	0	0.366782	0.00124834	0.139606	0.287763	0.939379	0	1	0	0	0	ENSMUSG00000092083	Kcnb2	protein_coding
-0.270774	-0.327633	-0.305848	-0.26108	-0.00592328	0	0	0	0	0	0.997255	0.996838	0.99787	0.998863	0.999989	0	0	0	0	0	ENSMUSG00000025925	Terf1	protein_coding
0.208981	1.74165	2.20182	1.06405	0.608109	0	1.4324	2.24937	0.143288	0	0.959294	0.0822383	0.0167892	0.443659	0.815513	0	0	0	0	0	ENSMUSG00000032719	Sbspon	protein_coding
-0.724979	-1.08148	-0.679926	-0.228635	-0.162666	0	-0.411863	0	0	0	0.916569	0.341981	0.941506	0.999708	0.999885	0	0	0	0	0	ENSMUSG00000043716	Rpl7	protein_coding
-5.43327	-4.87382	-3.13974	-2.93156	-2.15176	-17.0761	-14.9325	-8.54306	-7.70878	-4.66405	1.46071e-15	3.09747e-14	3.57916e-09	2.35104e-08	4.48637e-05	-1	-1	-1	-1	-1	ENSMUSG00000025921	Rdh10	protein_coding
-0.115551	-0.126169	0.211043	0.200159	0.117479	0	0	0	0	0	0.999994	0.999997	0.999985	0.999991	0.999998	0	0	0	0	0	ENSMUSG00000025920	Stau2	protein_coding
-1.01341	-0.96226	-0.26003	-0.211049	-0.211619	-0.0731801	0	0	0	0	0.471124	0.58194	0.999778	0.999897	0.999891	0	0	0	0	0	ENSMUSG00000025939	Ube2w	protein_coding
-2.20086	-1.57186	-1.49943	-0.819892	-0.478281	-4.70296	-2.23734	-1.95644	0	0	4.05651e-05	0.0172258	0.0308571	0.755446	0.972201	-1	0	0	0	0	ENSMUSG00000079658	Eloc	protein_coding
-1.2207	-1.27514	-0.71612	-0.189405	-0.147907	-1.4558	-1.8774	0	0	0	0.0789683	0.0361108	0.966039	0.999992	0.999996	0	0	0	0	0	ENSMUSG00000025940	Tmem70	protein_coding
-3.18455	-1.97543	-1.87323	-1.4817	-1.11006	-6.94671	-2.99679	-2.70874	-1.48021	-0.326964	1.42096e-07	0.00304971	0.00601688	0.075677	0.373214	-1	-1	-1	0	0	ENSMUSG00000025779	Ly96	protein_coding
-0.545323	-1.06418	0.477272	1.70134	1.529	0	-0.269384	0	2.33441	1.76643	0.951944	0.394927	0.968489	0.013969	0.0447892	0	0	0	0	0	ENSMUSG00000042686	Jph1	protein_coding
0.461184	-1.62754	0.767164	1.848	-0.19148	0	-0.80484	0	0.805737	0	0.780991	0.215489	0.633374	0.220064	0.910906	0	0	0	0	0	ENSMUSG00000067780	Pi15	protein_coding
1.22601	3.99827	3.45891	2.0839	1.38363	0.408818	3.98743	3.64522	2.00299	0.762856	0.343316	0.000257519	0.00061519	0.0280902	0.226394	0	1	1	0	0	ENSMUSG00000025776	Crispld1	protein_coding
0.460872	-0.778095	-3.72262	-1.42533	-0.597718	0	0	-15.6167	-2.3779	0	0.9857	0.870152	1.12556e-14	0.0127011	0.978198	0	0	-1	0	0	ENSMUSG00000041859	Mcm3	protein_coding
1.06447	2.02966	1.07487	0.587041	0.999898	0.251518	3.78242	0.320898	0	0	0.401739	0.000434229	0.375482	0.966658	0.500176	0	1	0	0	0	ENSMUSG00000025931	Paqr8	protein_coding
1.71353	3.75755	1.25326	0.331402	0.157823	2.02703	6.16951	0.8551	0	0	0.0267447	9.57378e-07	0.200323	0.991392	0.998338	0	1	0	0	0	ENSMUSG00000041809	Efhc1	protein_coding
1.51742	1.18163	0.427503	0.0116803	0.222182	2.82566	1.07502	0	0	0	0.00457991	0.146335	0.999234	1	0.999973	1	0	0	0	0	ENSMUSG00000041779	Tram2	protein_coding
1.27839	3.90054	0.950071	0.149174	0.12995	0.779938	5.84959	0	0	0	0.221388	2.13932e-06	0.56299	0.997453	0.997765	0	1	0	0	0	ENSMUSG00000025933	Tmem14a	protein_coding
0.896334	1.92144	3.82705	3.48823	2.70959	0	3.74654	9.47834	8.99572	6.68749	0.666739	0.000475681	4.83991e-10	1.33971e-09	2.66405e-07	0	1	1	1	1	ENSMUSG00000025934	Gsta3	protein_coding
-0.700527	-3.40688	-0.793862	0.454879	-0.318394	0	-4.26148	0	0	0	0.673461	0.000127098	0.628111	0.798493	0.869967	0	-1	0	0	0	ENSMUSG00000028033	Kcnq5	protein_coding
-0.606958	-0.0660204	-0.00617339	-0.0425102	-0.615639	0	0	0	0	0	0.832418	0.992639	0.999379	0.996222	0.846913	0	0	0	0	0	ENSMUSG00000097970	Gm27028	lncRNA
0.932901	1.24802	0.537016	0.419477	0.272876	0	1.50786	0	0	0	0.652458	0.0720848	0.997898	0.999798	0.999986	0	0	0	0	0	ENSMUSG00000026158	Ogfrl1	protein_coding
-0.326289	-0.283253	0.270794	0.0963114	-0.5302	0	0	0	0	0	0.995356	0.997959	0.997762	0.999797	0.980919	0	0	0	0	0	ENSMUSG00000026156	B3gat2	protein_coding
-0.309204	0.066736	-0.116775	-0.199971	-0.0693299	0	0	0	0	0	0.999097	0.999974	0.999963	0.999904	0.999984	0	0	0	0	0	ENSMUSG00000026155	Smap1	protein_coding
1.19436	1.02629	-0.51955	-0.45134	-0.325465	0.551063	0.0809482	0	0	0	0.293251	0.468066	0.957346	0.975812	0.990313	0	0	0	0	0	ENSMUSG00000026154	Sdhaf4	protein_coding
-0.543518	-0.585788	0.357367	0.380824	0.227908	0	0	0	0	0	0.999488	0.999013	0.999989	0.999984	0.999999	0	0	0	0	0	ENSMUSG00000026153	Fam135a	protein_coding
-1.7198	-1.25141	-1.47019	-0.926687	-1.70967	-1.34491	-0.473553	-0.920271	0	-1.42038	0.0954009	0.320106	0.183158	0.55568	0.0839528	0	0	0	0	0	ENSMUSG00000100131	Gm28439	unprocessed_pseudogene
-2.11578	-1.41618	-1.15144	-1.265	-2.2091	-1.99724	-0.735341	-0.267259	-0.480782	-2.31473	0.0284211	0.234624	0.396154	0.317622	0.0145811	0	0	0	0	0	ENSMUSG00000067736	Gm10222	unprocessed_pseudogene
-3.21535	-2.56407	-2.61349	-2.34729	-1.73602	-3.54032	-2.4814	-2.60496	-2.17264	-1.13573	0.000801058	0.0101005	0.00764001	0.0197709	0.13358	-1	-1	0	0	0	ENSMUSG00000101939	Gm28438	unprocessed_pseudogene
-1.40711	-1.09081	-1.20279	-0.915707	-0.828001	-0.9421	-0.213982	-0.49209	0	0	0.177599	0.416174	0.31349	0.579939	0.657203	0	0	0	0	0	ENSMUSG00000101111	Gm28437	unprocessed_pseudogene
-2.18453	-1.40496	-1.76751	-1.18987	-1.36763	-1.76	-0.591447	-1.17276	-0.283062	-0.550967	0.0453798	0.280634	0.126131	0.391324	0.294067	0	0	0	0	0	ENSMUSG00000100862	Gm10925	unprocessed_pseudogene
-1.52049	-0.937114	-1.27688	-0.672777	-0.913372	-1.29042	0	-0.717523	0	0	0.104378	0.561192	0.239865	0.791215	0.586355	0	0	0	0	0	ENSMUSG00000102070	Gm28661	unprocessed_pseudogene
-1.2241	-0.66601	-0.413673	-0.518007	-0.496654	-0.65142	0	0	0	0	0.260371	0.829385	0.949933	0.91993	0.926473	0	0	0	0	0	ENSMUSG00000101249	Gm29216	unprocessed_pseudogene
-0.131726	0.285693	0.458773	0.286174	0.265912	0	0	0	0	0	1	1	0.999975	1	1	0	0	0	0	0	ENSMUSG00000073725	Lmbrd1	protein_coding
-0.157309	0.102351	0.498332	0.33888	0.428682	0	0	0	0	0	1	1	0.999945	0.999999	0.999989	0	0	0	0	0	ENSMUSG00000048874	Phf3	protein_coding
-2.42369	-2.35329	-0.900881	-0.72821	-0.67428	-8.80163	-8.4246	0	0	0	2.03496e-09	4.64954e-09	0.722261	0.943537	0.968853	-1	-1	0	0	0	ENSMUSG00000026064	Ptp4a1	protein_coding
1.73627	4.33728	3.31498	1.78612	2.74542	1.55065	5.32534	4.39065	1.87669	3.63151	0.0668022	8.14328e-06	9.10326e-05	0.0361618	0.000636541	0	1	1	0	1	ENSMUSG00000026058	Khdrbs2	protein_coding
0.771501	0.43582	-1.20196	-0.341958	0.0330848	0	0	-1.17641	0	0	0.841356	0.995006	0.125276	0.999447	0.999993	0	0	0	0	0	ENSMUSG00000026134	Prim2	protein_coding
1.08636	0.829855	0.748279	0.984325	0.933092	0.41627	0	0	0	0	0.340388	0.811571	0.909461	0.533798	0.640263	0	0	0	0	0	ENSMUSG00000004768	Rab23	protein_coding
-0.121113	-1.09361	-1.42585	-0.483807	-0.445561	0	-0.25775	-1.23282	0	0	0.98292	0.399361	0.114575	0.914429	0.926154	0	0	0	0	0	ENSMUSG00000042215	Bag2	protein_coding
-0.716626	-0.452158	0.409637	0.457937	0.352627	0	0	0	0	0	0.988584	0.99996	0.999982	0.999951	0.999995	0	0	0	0	0	ENSMUSG00000042197	Zfp451	protein_coding
-1.44495	-0.998556	-0.239131	-0.236538	-0.367559	-1.44332	0	0	0	0	0.0806945	0.501864	0.987818	0.989242	0.973229	0	0	0	0	0	ENSMUSG00000042182	Bend6	protein_coding
-0.739827	-0.780081	0.132409	0.134319	-0.235761	0	0	0	0	0	0.934722	0.911471	0.999988	0.999991	0.999966	0	0	0	0	0	ENSMUSG00000026131	Dst	protein_coding
-2.6956	-0.943406	2.22898	1.26934	1.30983	-5.138	0	2.43546	0.626391	0.703006	1.31793e-05	0.56169	0.0111859	0.268388	0.244296	-1	0	0	0	0	NA	NA	NA
0.576778	-0.690855	-0.553051	-1.50581	-1.80995	0	0	0	-0.996322	-1.61851	0.74594	0.708163	0.789724	0.164359	0.0590773	0	0	0	0	0	ENSMUSG00000101462	Gm3052	transcribed_processed_pseudogene
1.24388	-0.236189	-0.205787	-1.18321	-1.4255	0.942822	0	0	-1.01522	-2.37768	0.177413	0.999509	0.999735	0.15988	0.0127073	0	0	0	0	0	ENSMUSG00000102336	Gm37233	lncRNA
-1.60801	-1.911	-1.05887	-0.464347	-0.546962	-2.94621	-4.57706	-0.289225	0	0	0.00344213	5.6195e-05	0.387401	0.991881	0.980335	-1	-1	0	0	0	ENSMUSG00000042111	Ccdc115	protein_coding
-1.57349	-1.77464	-0.616328	-0.180486	0.0376681	-4.16889	-5.67278	0	0	0	0.000161344	3.34924e-06	0.994877	0.999998	1	-1	-1	0	0	0	ENSMUSG00000026127	Imp4	protein_coding
0.802428	1.85997	-0.769487	-1.09631	-1.6241	0	1.27002	0	-0.207479	-1.38828	0.626579	0.108047	0.681271	0.418727	0.0886733	0	0	0	0	0	ENSMUSG00000026126	Ptpn18	protein_coding
2.98325	3.09578	0.249966	0.346884	-1.22355	2.08901	2.30758	0	0	-0.403993	0.0236924	0.0148748	0.90513	0.866458	0.34507	0	1	0	0	0	ENSMUSG00000100280	Gm28417	lncRNA
1.76786	1.49267	1.18834	0.972193	1.24159	3.42223	2.44448	1.00448	0	1.29591	0.00107607	0.0109635	0.162402	0.561428	0.103443	1	1	0	0	0	ENSMUSG00000037509	Arhgef4	protein_coding
0.186441	-0.256842	-0.0878347	0.316425	0.620245	0	0	0	0	0	0.976554	0.975663	0.99413	0.964622	0.836209	0	0	0	0	0	ENSMUSG00000104002	Gm38336	lncRNA
-0.0448461	-0.137446	0.499302	0.229814	0.356694	0	0	0	0	0	1	1	0.999985	1	1	0	0	0	0	0	ENSMUSG00000037503	Fam168b	protein_coding
-0.0219445	0.638723	1.09347	0.557626	-0.127738	0	0	0.290463	0	0	0.999404	0.868899	0.386934	0.927856	0.998067	0	0	0	0	0	ENSMUSG00000104358	Gm37127	TEC
0.157003	0.396908	0.389752	0.0793265	0.406246	0	0	0	0	0	1	0.999971	0.999973	1	0.999962	0	0	0	0	0	ENSMUSG00000026123	Plekhb2	protein_coding
1.65739	4.05212	1.69166	-0.534352	-0.0663606	0.542936	2.07149	0.624605	0	0	0.314861	0.0254687	0.280258	0.746717	0.968811	0	0	0	0	0	ENSMUSG00000102531	1110002O04Rik	lncRNA
0.829522	0.786063	0.954947	0.398004	0.692274	0	0	0	0	0	0.806641	0.869057	0.594996	0.998643	0.947652	0	0	0	0	0	ENSMUSG00000045216	Hs6st1	protein_coding
1.09623	2.35814	0.744253	0.488683	0.551003	0.324492	4.13398	0	0	0	0.374137	0.000176523	0.837466	0.977977	0.959986	0	1	0	0	0	ENSMUSG00000102202	Gm33280	lncRNA
-0.178308	-0.361854	-1.11266	-0.534036	0.0281304	0	0	-0.909159	0	0	1	0.999991	0.18599	0.999579	1	0	0	0	0	0	ENSMUSG00000037470	Uggt1	protein_coding
-4.11489	-2.36777	-2.46452	-2.39144	-2.55373	-4.94708	-2.11979	-2.29548	-2.18894	-2.44632	2.15809e-05	0.0220929	0.0152072	0.0191026	0.0109226	-1	0	0	0	0	ENSMUSG00000047180	Neurl3	protein_coding
-3.66485	-2.99762	-1.27828	-1.09283	-0.687446	-9.30589	-6.96887	-0.931173	-0.31135	0	6.93954e-10	1.34712e-07	0.180351	0.379063	0.840324	-1	-1	0	0	0	ENSMUSG00000037447	Arid5a	protein_coding
0.0455386	-0.175716	1.08583	0.822102	0.475059	0	0	0.611295	0	0	1	0.999999	0.273272	0.895402	0.999606	0	0	0	0	0	ENSMUSG00000010453	Kansl3	protein_coding
1.62971	2.33362	0.622438	0.163568	0.0663372	2.91682	5.99552	0	0	0	0.0036917	1.48057e-06	0.9809	0.999989	0.999998	1	1	0	0	0	ENSMUSG00000037432	Fer1l5	protein_coding
1.61496	1.63721	0.263515	0.131783	0.0821421	4.36509	4.8262	0	0	0	9.72413e-05	2.94876e-05	1	1	1	1	1	0	0	0	ENSMUSG00000001143	Lman2l	protein_coding
-0.578344	-0.504764	-0.425752	-0.133372	0.25386	0	0	0	0	0	0.975987	0.991442	0.997085	0.999938	0.999479	0	0	0	0	0	ENSMUSG00000037408	Cnnm4	protein_coding
2.0575	1.64497	1.15335	0.627973	0.776178	5.98532	4.13635	1.06532	0	0	1.51904e-06	0.00017545	0.148475	0.994143	0.940182	1	1	0	0	0	ENSMUSG00000001138	Cnnm3	protein_coding
0.876286	0.478935	0.221978	0.0507231	-0.407799	0	0	0	0	0	0.664287	0.974161	0.998296	0.99987	0.992869	0	0	0	0	0	ENSMUSG00000067653	Ankrd23	protein_coding
0.833337	0.473033	0.299151	-0.0506943	-0.203867	0	0	0	0	0	0.808062	0.997722	0.999899	0.999999	0.99999	0	0	0	0	0	ENSMUSG00000079610	Ankrd39	protein_coding
-0.711112	-0.391122	0.0138885	-0.0464039	-0.146782	0	0	0	0	0	0.892657	0.99368	0.999972	0.999905	0.999563	0	0	0	0	0	ENSMUSG00000026121	Sema4c	protein_coding
1.77812	1.69851	1.25255	-0.049652	-0.151776	2.34431	2.28695	0.900313	0	0	0.0136706	0.0154838	0.188288	0.999837	0.99928	0	0	0	0	0	ENSMUSG00000087589	D430040D24Rik	lncRNA
0.586723	1.75946	0.259129	-0.576297	-0.696409	0	2.06893	0	0	0	0.883251	0.02454	0.99038	0.93728	0.866623	0	0	0	0	0	ENSMUSG00000046337	Fam178b	protein_coding
-0.945897	-1.05143	-1.38479	-0.778241	-0.539838	0	-0.246449	-1.84266	0	0	0.599925	0.403677	0.0386562	0.851214	0.981396	0	0	0	0	0	ENSMUSG00000061518	Cox5b	protein_coding
0.0628729	-0.43053	-0.283586	-0.0372376	0.0956023	0	0	0	0	0	1	0.999987	1	1	1	0	0	0	0	0	ENSMUSG00000037351	Actr1b	protein_coding
-0.185136	-0.218937	-0.0891732	-0.0559178	0.0361384	0	0	0	0	0	1	1	1	1	1	0	0	0	0	0	ENSMUSG00000026116	Tmem131	protein_coding
0.834366	0.484121	0.500871	0.03406	-0.00507902	0	0	0	0	0	0.839602	0.998864	0.998672	1	1	0	0	0	0	0	ENSMUSG00000026113	Inpp4a	protein_coding
0.858726	0.0364043	0.0487667	0.0475489	0.0983094	0	0	0	0	0	0.856833	1	1	1	1	0	0	0	0	0	ENSMUSG00000026112	Coa5	protein_coding
0.460799	0.0704586	-0.170123	-0.193931	-0.158722	0	0	0	0	0	0.998236	0.999999	0.999995	0.999994	0.999996	0	0	0	0	0	ENSMUSG00000026111	Unc50	protein_coding
-0.928908	-0.45991	-0.447543	-1.07209	-1.12659	0	0	0	-0.333557	-0.584824	0.622208	0.987878	0.990061	0.370753	0.281963	0	0	0	0	0	ENSMUSG00000026110	Mgat4a	protein_coding
1.92464	2.23694	2.17372	1.56818	1.43169	3.224	4.40762	4.31231	2.19941	1.67169	0.00175692	8.71184e-05	0.000111451	0.0186757	0.0535515	1	1	1	0	0	ENSMUSG00000026090	Cracdl	protein_coding
2.75009	2.25894	3.44157	1.41614	0.761498	2.76245	2.29526	3.91246	0.90824	0	0.00531255	0.01521	0.00031175	0.186237	0.708196	1	0	1	0	0	ENSMUSG00000089767	4930556I23Rik	lncRNA
1.69264	1.9539	0.0429171	-0.229209	-0.231862	2.47671	3.53086	0	0	0	0.0102036	0.00082007	0.999964	0.999664	0.999614	1	1	0	0	0	ENSMUSG00000060771	Tsga10	protein_coding
0.727972	0.674965	0.677546	0.617702	0.366306	0	0	0	0	0	0.899923	0.947639	0.950934	0.977059	0.999171	0	0	0	0	0	ENSMUSG00000037216	Lipt1	protein_coding
-0.0350707	-0.631624	-0.924102	-0.0307258	-0.184913	0	0	0	0	0	0.999934	0.95723	0.645557	0.999977	0.999717	0	0	0	0	0	ENSMUSG00000026088	Mitd1	protein_coding
-0.711232	-0.83117	-0.838915	-0.385038	-0.226553	0	0	0	0	0	0.874159	0.757677	0.749588	0.992094	0.998234	0	0	0	0	0	ENSMUSG00000026087	Mrpl30	protein_coding
-0.884425	-1.07644	-0.827186	-0.408058	-0.246031	0	-0.699587	0	0	0	0.845648	0.245334	0.936862	0.999993	1	0	0	0	0	0	ENSMUSG00000058407	Txndc9	protein_coding
-0.983429	-1.04402	-0.263546	-0.106192	0.0797407	0	-0.190357	0	0	0	0.528677	0.425286	0.998248	0.999712	0.999815	0	0	0	0	0	ENSMUSG00000026083	Eif5b	protein_coding
0.0443642	0.164206	0.816002	1.06681	0.667781	0	0	0	0.447926	0	1	0.999997	0.885959	0.329039	0.984151	0	0	0	0	0	ENSMUSG00000026082	Rev1	protein_coding
0.506897	0.774046	1.29419	0.689828	0.663527	0	0	0.870896	0	0	0.921148	0.751214	0.196064	0.839235	0.856275	0	0	0	0	0	ENSMUSG00000103804	Gm37062	lncRNA
1.49853	3.80435	3.01251	2.41527	2.62013	1.62153	7.02369	5.90914	4.66721	5.1095	0.0587478	1.18089e-07	1.84042e-06	4.44981e-05	1.41838e-05	0	1	1	1	1	ENSMUSG00000037138	Aff3	protein_coding
4.41545	2.85379	2.32028	1.42915	2.03104	4.25645	2.93321	2.31281	0.864224	1.89905	0.000128968	0.00355159	0.0146432	0.19788	0.0346039	1	1	0	0	0	ENSMUSG00000048814	Lonrf2	protein_coding
2.2664	2.30468	1.16771	1.30584	1.64215	2.3347	2.56217	0.399051	0.737447	1.46368	0.0139616	0.00841869	0.34664	0.233875	0.0778947	0	1	0	0	0	ENSMUSG00000026080	Chst10	protein_coding
-0.251055	-0.68265	-0.516341	-0.191937	-0.00128061	0	0	0	0	0	0.999984	0.983097	0.998952	0.999997	1	0	0	0	0	0	ENSMUSG00000026078	Pdcl3	protein_coding
0.769404	0.685629	0.966524	0.341627	-0.0849272	0	0	0	0	0	0.796077	0.887208	0.551948	0.995684	0.999825	0	0	0	0	0	ENSMUSG00000103046	Gm37309	TEC
-2.31732	-0.752984	-2.33882	-2.57335	-0.060733	-3.58026	0	-3.83445	-4.62426	0	0.000724311	0.729465	0.000380343	4.97316e-05	0.992545	-1	0	-1	-1	0	ENSMUSG00000026077	Npas2	protein_coding
-1.08665	-1.30535	-1.2871	-0.59175	-0.517141	-0.315604	-1.09026	-1.01804	0	0	0.377466	0.143017	0.159222	0.922418	0.953183	0	0	0	0	0	ENSMUSG00000073702	Rpl31	protein_coding
1.20147	1.287	0.450406	0.0277797	0.138753	0.768959	1.15705	0	0	0	0.224574	0.129114	0.99079	0.999983	0.999829	0	0	0	0	0	ENSMUSG00000003134	Tbc1d8	protein_coding
-0.264693	-0.324684	-0.0748449	0.0184404	0.102806	0	0	0	0	0	0.999998	0.999996	1	1	1	0	0	0	0	0	ENSMUSG00000003135	Cnot11	protein_coding
-2.75973	-2.73351	-1.12724	-0.517926	-1.00914	-6.63759	-6.74503	-0.453485	0	-0.0325332	3.00945e-07	2.31553e-07	0.327063	0.946068	0.487153	-1	-1	0	0	0	ENSMUSG00000085894	Gm15832	lncRNA
-0.748966	-1.28805	-1.17941	-0.273341	-0.833883	0	-0.820268	-0.518056	0	0	0.739015	0.209922	0.304496	0.97147	0.678703	0	0	0	0	0	ENSMUSG00000077704	Snord89	snoRNA
-2.14241	-1.76642	-1.46802	-1.12418	-1.11114	-6.5271	-4.39597	-2.68258	-0.70977	-0.632586	3.94601e-07	8.97819e-05	0.00639205	0.242219	0.266384	-1	-1	-1	0	0	ENSMUSG00000048234	Rnf149	protein_coding
3.15368	0.685481	-0.979682	-1.52606	-1.06898	2.50204	0	0	-1.11723	-0.140453	0.00967033	0.701219	0.516346	0.137285	0.44486	1	0	0	0	0	ENSMUSG00000050967	Creg2	protein_coding
-2.88952	-3.26836	-1.26806	-0.502682	0.034628	-9.74468	-11.3692	-1.41618	0	0	2.7951e-10	1.18564e-11	0.0845539	0.993356	0.999994	-1	-1	0	0	0	ENSMUSG00000026074	Map4k4	protein_coding
-10.8052	-8.82495	-7.21988	-5.30946	-5.61887	-6.29963	-4.98882	-3.91198	-2.63206	-2.83315	7.23684e-07	2.01234e-05	0.000324174	0.00754132	0.00471355	-1	-1	-1	0	0	ENSMUSG00000026073	Il1r2	protein_coding
-7.4607	-4.65111	-4.27043	-2.06577	-3.49411	-8.08428	-4.23238	-3.77603	-1.10407	-2.7891	1.00145e-08	0.000137361	0.000442521	0.142034	0.00500784	-1	-1	-1	0	0	ENSMUSG00000102975	Gm37347	TEC
-2.79418	-2.87285	-2.10163	-0.912117	-1.37651	-6.0769	-6.33539	-3.7327	0	-1.2651	1.20696e-06	6.33522e-07	0.000492695	0.613853	0.108771	-1	-1	-1	0	0	ENSMUSG00000026072	Il1r1	protein_coding
-3.46517	-5.70108	-5.20618	-2.89685	-3.03632	-5.76568	-11.5264	-10.3211	-4.52251	-4.85639	2.64551e-06	8.88066e-12	8.78401e-11	6.47179e-05	2.72722e-05	-1	-1	-1	-1	-1	ENSMUSG00000070942	Il1rl2	protein_coding
-2.99358	-4.61847	-3.62637	-1.03715	-2.29115	-2.50762	-5.04341	-3.56859	-0.0440573	-1.6483	0.00953857	1.68383e-05	0.000746618	0.494291	0.0560725	-1	-1	-1	0	0	ENSMUSG00000103230	Gm17970	processed_pseudogene
-2.03537	-1.86981	-0.892557	-0.469577	1.04363	-2.38294	-2.0462	0	0	0.0819667	0.0125613	0.0257154	0.59431	0.874876	0.46804	0	0	0	0	0	ENSMUSG00000026069	Il1rl1	protein_coding
-3.36804	-1.99843	-2.58501	-3.64626	-2.28939	-8.99066	-3.86258	-6.01439	-9.69545	-4.91637	1.3543e-09	0.000354004	1.412e-06	3.09152e-10	2.33542e-05	-1	-1	-1	-1	-1	ENSMUSG00000026070	Il18r1	protein_coding
-5.81913	-5.67369	-4.76202	-3.08365	-2.67846	-8.74409	-8.55832	-6.78268	-3.57821	-2.81877	2.30761e-09	3.4635e-09	2.11373e-07	0.000728184	0.00465572	-1	-1	-1	-1	0	ENSMUSG00000026068	Il18rap	protein_coding
-2.77867	-3.13177	-3.9765	-1.98186	-2.6562	-2.87913	-3.6375	-5.34829	-1.61334	-2.81468	0.00403814	0.000627088	7.67544e-06	0.0596587	0.0047005	-1	-1	-1	0	0	ENSMUSG00000026065	Slc9a4	protein_coding
-1.09804	-0.144077	-1.07961	0.788856	1.10445	-0.264198	0	-0.230035	0	0.245951	0.396904	0.98516	0.409973	0.696764	0.403889	0	0	0	0	0	ENSMUSG00000026062	Slc9a2	protein_coding
3.91206	3.10075	0.289876	-0.185556	0.25005	5.69524	5.00329	0	0	0	3.1637e-06	1.86563e-05	0.99146	0.997843	0.994367	1	1	0	0	0	ENSMUSG00000041945	Mfsd9	protein_coding
-0.554477	-0.623026	0.0462915	0.162022	-0.04813	0	0	0	0	0	0.995975	0.991249	0.999999	0.999996	1	0	0	0	0	0	ENSMUSG00000060679	Mrps9	protein_coding
0.532681	0.139316	0.35951	0.433528	0.288232	0	0	0	0	0	0.990022	0.999972	0.999317	0.998155	0.999768	0	0	0	0	0	ENSMUSG00000070939	Tgfbrap1	protein_coding
0.491696	0.138675	0.311814	0.289315	0.195008	0	0	0	0	0	0.999385	1	0.999994	0.999997	1	0	0	0	0	0	ENSMUSG00000010290	AI597479	protein_coding
-0.527871	-0.290322	0.617799	-0.580666	0.32154	0	0	0	0	0	0.902841	0.975577	0.844918	0.899809	0.967727	0	0	0	0	0	ENSMUSG00000008136	Fhl2	protein_coding
1.10843	1.68039	0.546283	-0.0349254	0.150932	0.537445	3.34547	0	0	0	0.297865	0.00130221	0.992103	0.999998	0.999981	0	1	0	0	0	ENSMUSG00000066877	Nck2	protein_coding
0.758942	1.66692	1.05347	0.678902	0.00425638	0	1.82077	0.164059	0	0	0.752974	0.0403387	0.435505	0.850982	0.999933	0	0	0	0	0	ENSMUSG00000103945	Gm38228	TEC
-0.57114	0.178022	1.8297	1.48189	1.05585	0	0	2.60194	1.62638	0.195206	0.93946	0.997237	0.00769059	0.058227	0.423408	0	0	0	0	0	ENSMUSG00000026051	Ecrg4	protein_coding
-0.591893	-1.28038	-1.34229	-0.736213	-0.355855	0	-2.04171	-2.51076	0	0	0.995015	0.0259529	0.00945382	0.966735	0.999946	0	0	0	0	0	ENSMUSG00000057363	Uxs1	protein_coding
-1.51146	-1.5405	-0.833669	-0.541008	-0.390366	-4.20976	-4.43996	0	0	0	0.000145218	8.01264e-05	0.908459	0.999561	0.999981	-1	-1	0	0	0	ENSMUSG00000041763	Tpp2	protein_coding
-1.64013	-2.5597	-2.11651	-0.589686	-0.306934	-2.36853	-6.39474	-4.52753	0	0	0.0129651	5.46929e-07	6.38821e-05	0.929039	0.989817	0	-1	-1	0	0	ENSMUSG00000026049	Tex30	protein_coding
0.633489	0.0855151	-0.953577	-0.201048	-0.0404558	0	0	0	0	0	0.983812	0.999999	0.635133	0.999998	1	0	0	0	0	0	ENSMUSG00000026047	Poglut2	protein_coding
2.04255	1.27421	-0.163007	-0.364574	-0.202315	4.20515	1.3105	0	0	0	0.000146952	0.100991	0.999969	0.999534	0.999951	1	0	0	0	0	ENSMUSG00000041684	Bivm	protein_coding
1.01576	0.848131	0.885526	0.91436	0.692595	0.0945479	0	0	0	0	0.462715	0.832428	0.771687	0.714657	0.975792	0	0	0	0	0	ENSMUSG00000026048	Ercc5	protein_coding
0.00873509	1.0617	1.18734	0.579425	0.56898	0	0.236986	0.726115	0	0	0.999951	0.407303	0.237268	0.948885	0.952152	0	0	0	0	0	ENSMUSG00000056870	Gulp1	protein_coding
2.22307	3.21464	-0.264409	-0.271767	0.035326	3.92978	7.18454	0	0	0	0.000298144	8.04053e-08	0.980769	0.979195	0.998358	1	1	0	0	0	ENSMUSG00000026043	Col3a1	protein_coding
0.00628647	0.496335	-0.374378	-1.48247	-0.931129	0	0	0	-2.38104	0	0.999998	0.992981	0.998149	0.0126137	0.634013	0	0	0	0	0	ENSMUSG00000026042	Col5a2	protein_coding
-2.35601	-2.57695	-1.13218	0.0895266	-0.100602	-6.74106	-7.86168	-0.650734	0	0	2.33801e-07	1.65364e-08	0.260588	0.99989	0.999876	-1	-1	0	0	0	ENSMUSG00000025995	Wdr75	protein_coding
3.51747	4.87926	4.39856	2.13652	2.04973	8.87668	11.8197	11.796	5.63305	5.18147	1.73022e-09	5.21086e-12	5.43828e-12	3.70552e-06	1.17831e-05	1	1	1	1	1	ENSMUSG00000025993	Slc40a1	protein_coding
1.06025	3.16925	2.30605	1.06609	0.489844	0.208095	5.95163	4.24786	0.257895	0	0.418424	1.65351e-06	0.000131624	0.399303	0.976639	0	1	1	0	0	ENSMUSG00000041144	Dnah7b	protein_coding
-1.25507	-2.78888	-1.19628	-0.951855	-0.640748	-1.23634	-8.7212	-0.967797	0	0	0.113933	2.42338e-09	0.171224	0.592843	0.954388	0	-1	0	0	0	ENSMUSG00000025986	Slc39a10	protein_coding
0.301765	0.929101	0.574956	-0.272507	-0.974777	0	0	0	0	0	0.982925	0.58785	0.919571	0.994879	0.539874	0	0	0	0	0	ENSMUSG00000100213	Gm28151	lncRNA
0.662462	1.74085	0.0840768	0.376256	0.434271	0	3.997	0	0	0	0.96709	0.00025099	0.999996	0.999599	0.998969	0	1	0	0	0	ENSMUSG00000026109	Tmeff2	protein_coding
2.82589	4.97207	2.51817	1.35836	1.46767	5.28789	10.7298	4.3809	1.00361	1.3171	8.96135e-06	3.96209e-11	9.33487e-05	0.16261	0.0998964	1	1	1	0	0	ENSMUSG00000045954	Cavin2	protein_coding
-3.32365	-3.56873	-1.32981	-1.37514	-1.36791	-8.64748	-9.62739	-1.17447	-1.35542	-1.32164	2.84634e-09	3.55562e-10	0.125657	0.0937244	0.0991485	-1	-1	0	0	0	ENSMUSG00000026107	Nabp1	protein_coding
-3.58973	-1.77532	-1.75349	-0.82336	-0.335377	-8.20491	-2.27985	-2.25162	0	0	7.59071e-09	0.0157231	0.0167071	0.689968	0.958209	-1	0	0	0	0	ENSMUSG00000018417	Myo1b	protein_coding
-1.97608	-0.77977	-0.616784	-1.93134	-0.982602	-1.45234	0	0	-1.47772	0	0.079526	0.62964	0.71936	0.0760546	0.513717	0	0	0	0	0	ENSMUSG00000062939	Stat4	protein_coding
0.597122	0.169293	-1.17197	-0.575887	-1.25854	0	0	-1.02043	0	-1.53043	0.980108	0.999968	0.158667	0.990768	0.0692561	0	0	0	0	0	ENSMUSG00000026104	Stat1	protein_coding
0.37442	0.551372	1.60221	1.46834	1.01092	0	0	4.77552	3.69137	0.0854546	0.999977	0.999123	3.36191e-05	0.000547115	0.466292	0	0	1	1	0	ENSMUSG00000026103	Gls	protein_coding
-0.75922	-0.630924	-0.675732	-0.538186	-0.260747	0	0	0	0	0	0.96633	0.99648	0.991815	0.999411	0.999998	0	0	0	0	0	ENSMUSG00000002881	Nab1	protein_coding
1.19853	2.89576	1.64825	0.864303	-0.538721	0.357711	2.96106	1.21664	0	0	0.362061	0.00332338	0.117593	0.611876	0.860113	0	1	0	0	0	ENSMUSG00000097833	Gm5976	processed_pseudogene
2.78021	2.91709	0.144094	0.168809	-0.0419049	5.42413	6.20398	0	0	0	6.31804e-06	8.78419e-07	0.999809	0.999789	0.999974	1	1	0	0	0	ENSMUSG00000043015	Nemp2	protein_coding
1.37819	1.54845	0.702631	0.0280742	0.287081	2.71744	4.10097	0	0	0	0.00589692	0.000192168	0.988428	1	0.999998	1	1	0	0	0	ENSMUSG00000041439	Mfsd6	protein_coding
0.811732	1.16525	0.314565	0.180898	0.0118997	0	0.985371	0	0	0	0.858939	0.166958	0.999927	0.999994	1	0	0	0	0	0	ENSMUSG00000026102	Inpp1	protein_coding
1.33026	0.539066	-0.350803	-0.0284224	-0.230613	1.73722	0	0	0	0	0.0473499	0.995579	0.999934	1	0.999992	0	0	0	0	0	ENSMUSG00000041426	Hibch	protein_coding
1.924	1.23925	-0.678118	0.336949	0.0225191	2.42232	0.744366	0	0	0	0.0115159	0.23181	0.891092	0.988635	0.999786	1	0	0	0	0	ENSMUSG00000026098	Pms1	protein_coding
2.66356	0.867619	-0.829721	-0.337503	-0.213222	4.74724	0	0	0	0	3.61724e-05	0.698791	0.791498	0.997847	0.9994	1	0	0	0	0	ENSMUSG00000026097	Ormdl1	protein_coding
1.44391	0.871565	-0.0920724	0.253754	0.0719185	2.00468	0	0	0	0	0.0279908	0.744245	0.999993	0.999903	0.999995	0	0	0	0	0	ENSMUSG00000026096	Osgepl1	protein_coding
0.374718	-0.0680604	-0.647607	-0.673095	-0.371358	0	0	0	0	0	0.994165	0.999947	0.961826	0.954024	0.998361	0	0	0	0	0	ENSMUSG00000026095	Asnsd1	protein_coding
-1.60336	-0.740912	-1.1234	-0.72934	-0.463962	-2.15376	0	-0.447327	0	0	0.0205661	0.812972	0.329252	0.830172	0.964548	0	0	0	0	0	ENSMUSG00000026094	Stk17b	protein_coding
1.48872	2.90136	2.63043	1.91861	2.70174	0.9912	3.43359	3.15322	2.00628	3.32362	0.165576	0.00104615	0.00208904	0.0279002	0.00137466	0	1	1	0	1	ENSMUSG00000042807	Hecw2	protein_coding
-0.0919911	-0.101071	0.0054545	0.058971	0.090006	0	0	0	0	0	1	1	1	1	1	0	0	0	0	0	ENSMUSG00000041303	Gtf3c3	protein_coding
1.27765	2.32264	1.19871	0.527249	0.494423	1.80535	8.03713	1.43203	0	0	0.0415605	1.10849e-08	0.0822827	0.999387	0.999661	0	1	0	0	0	ENSMUSG00000073678	Pgap1	protein_coding
0.729397	1.25549	0.412795	0.18287	0.172057	0	1.03725	0	0	0	0.85892	0.154792	0.991055	0.999259	0.999333	0	0	0	0	0	ENSMUSG00000052331	Ankrd44	protein_coding
-1.09364	-0.536559	0.294218	0.381249	0.123646	-0.806076	0	0	0	0	0.213914	0.999746	0.999999	0.999993	1	0	0	0	0	0	ENSMUSG00000025982	Sf3b1	protein_coding
-1.66429	-1.3802	0.695723	1.12703	0.575076	-3.91942	-2.23754	0	0.717442	0	0.000306153	0.0172184	0.952689	0.239888	0.989229	-1	0	0	0	0	ENSMUSG00000025981	Coq10b	protein_coding
-0.849623	-0.311514	1.56519	1.66703	0.282607	0	0	1.53553	1.84256	0	0.684951	0.982806	0.0686297	0.0386636	0.984373	0	0	0	0	0	ENSMUSG00000101122	Gm17971	processed_pseudogene
-1.7668	-2.90311	-2.13652	-0.527417	-0.12447	-3.54678	-8.41703	-5.09809	0	0	0.000787949	4.72818e-09	1.46074e-05	0.98117	0.999815	-1	-1	-1	0	0	ENSMUSG00000025980	Hspd1	protein_coding
-1.22287	-2.17081	-2.41936	-0.932292	-0.651414	-0.803289	-4.29839	-5.17017	0	0	0.214703	0.00011553	1.21312e-05	0.59716	0.892069	0	-1	-1	0	0	ENSMUSG00000073676	Hspe1	protein_coding
-1.23146	-1.20332	-0.565497	-0.381072	-0.256426	-1.28754	-1.1449	0	0	0	0.10487	0.131566	0.9886	0.999025	0.999819	0	0	0	0	0	ENSMUSG00000025979	Mob4	protein_coding
2.93916	2.90887	0.057055	1.17162	0.760773	2.62601	2.76585	0	0.326564	0	0.00728713	0.00527231	0.988466	0.37354	0.68025	1	1	0	0	0	ENSMUSG00000025978	Rftn2	protein_coding
-0.684214	-0.994142	0.0462497	0.328065	-0.239383	0	0	0	0	0	0.942858	0.512766	0.999986	0.999094	0.999805	0	0	0	0	0	ENSMUSG00000046994	Mars2	protein_coding
-0.812018	-0.119509	0.984387	1.55213	0.492113	0	0	0	1.37878	0	0.704962	0.992482	0.516042	0.0901097	0.915555	0	0	0	0	0	ENSMUSG00000100215	Gm8292	processed_pseudogene
1.81768	3.51968	1.68968	0.969878	0.447941	2.30377	5.99472	2.18506	0	0	0.0149308	1.48358e-06	0.0192524	0.541115	0.969161	0	1	0	0	0	ENSMUSG00000038349	Plcl1	protein_coding
1.38009	1.57815	0.813781	0.717879	0.70982	0.821355	1.29758	0	0	0	0.209631	0.103163	0.681173	0.769796	0.773532	0	0	0	0	0	ENSMUSG00000038331	Satb2	protein_coding
1.96819	0.824382	-0.269997	-0.384626	-0.304159	2.87378	0	0	0	0	0.00408848	0.741544	0.997875	0.994357	0.997242	1	0	0	0	0	ENSMUSG00000038323	1700066M21Rik	protein_coding
-0.46536	-1.13782	-0.468341	-0.0562444	-0.096603	0	-0.651644	0	0	0	0.983488	0.260299	0.988571	0.999902	0.999792	0	0	0	0	0	ENSMUSG00000048495	Tyw5	protein_coding
-0.723898	-0.672429	-0.158264	-0.102046	-0.200881	0	0	0	0	0	0.943273	0.973956	0.999986	0.999996	0.999978	0	0	0	0	0	ENSMUSG00000025971	Maip1	protein_coding
1.78789	2.32662	0.959737	0.555294	0.336322	2.75675	4.62514	0	0	0	0.00538192	4.96181e-05	0.568099	0.97438	0.99753	1	1	0	0	0	ENSMUSG00000038305	Spats2l	protein_coding
0.106888	0.475963	0.374746	0.123848	-0.1596	0	0	0	0	0	1	0.999676	0.999971	1	1	0	0	0	0	0	ENSMUSG00000054770	Kctd18	protein_coding
0.690637	1.2322	-2.94574	-2.75521	-1.73001	0	0.363389	-4.44391	-4.0176	-1.57189	0.690538	0.360591	7.93145e-05	0.000238074	0.0642987	0	0	-1	-1	0	ENSMUSG00000026039	Sgo2a	protein_coding
0.234305	2.04369	1.75106	1.0055	0.324472	0	2.5961	2.00926	0.0164998	0	0.98325	0.00779376	0.0277314	0.493485	0.979531	0	1	0	0	0	ENSMUSG00000063558	Aox1	protein_coding
-0.862036	0.37262	0.172764	-2.5184	-2.62406	0	0	0	-3.64737	-3.89519	0.606672	0.878194	0.954956	0.000611538	0.00032572	0	0	0	-1	-1	ENSMUSG00000064294	Aox3	protein_coding
1.19999	1.24035	0.754647	-0.0101372	0.0432735	0.549335	0.702262	0	0	0	0.293835	0.244514	0.781267	0.999872	0.999354	0	0	0	0	0	ENSMUSG00000103839	Gm37607	TEC
-1.77159	-1.65214	-0.682191	-0.243316	-0.061312	-6.09213	-5.0918	0	0	0	1.16176e-06	1.48464e-05	0.990919	0.999999	1	-1	-1	0	0	0	ENSMUSG00000051223	Bzw1	protein_coding
-0.37621	0.0843904	1.08441	0.888351	0.403383	0	0	0.388354	0	0	0.995673	0.999864	0.350527	0.693374	0.994115	0	0	0	0	0	ENSMUSG00000026034	Clk1	protein_coding
0.467331	-0.545696	-0.67633	-0.239429	-0.322249	0	0	0	0	0	0.977556	0.978322	0.935514	0.999361	0.998241	0	0	0	0	0	ENSMUSG00000026035	Ppil3	protein_coding
-0.44185	-0.731596	-0.751173	-0.195558	-0.0104217	0	0	0	0	0	0.998601	0.9511	0.941764	0.999987	1	0	0	0	0	0	ENSMUSG00000026036	Nif3l1	protein_coding
-1.242	-1.82961	-0.835968	0.269202	0.171597	-1.16009	-4.17106	0	0	0	0.128506	0.000160448	0.785577	0.99881	0.999616	0	-1	0	0	0	ENSMUSG00000026037	Orc2	protein_coding
1.1071	-0.563466	0.789216	0.379764	-0.487259	0.235317	0	0	0	0	0.407992	0.882165	0.697894	0.945264	0.92286	0	0	0	0	0	ENSMUSG00000085054	Gm15834	lncRNA
-0.37998	-0.538144	0.678803	0.777953	0.428626	0	0	0	0	0	0.999813	0.998028	0.976457	0.92151	0.999598	0	0	0	0	0	ENSMUSG00000038174	Fam126b	protein_coding
-0.716478	-0.468411	-1.29426	-0.590773	-0.477811	0	0	-1.20516	0	0	0.857632	0.976388	0.119732	0.944818	0.976619	0	0	0	0	0	ENSMUSG00000026032	Ndufb3	protein_coding
-2.38674	-3.59199	-1.47594	1.06985	0.74812	-1.78844	-3.69795	-0.609259	0.0741702	0	0.0430347	0.000538444	0.275942	0.489473	0.641596	0	-1	0	0	0	ENSMUSG00000047528	Flacc1	protein_coding
0.249201	-0.19337	-0.38925	-0.537379	-0.624635	0	0	0	0	0	0.99193	0.997584	0.988845	0.9659	0.932084	0	0	0	0	0	ENSMUSG00000102059	Gm20257	transcribed_unprocessed_pseudogene
-2.68174	-2.63141	-0.398516	-0.102002	-0.0393208	-8.50571	-8.13686	0	0	0	3.88611e-09	8.84683e-09	0.997971	0.999965	0.99999	-1	-1	0	0	0	ENSMUSG00000026031	Cflar	protein_coding
-1.43832	-1.11447	-1.34869	-1.02026	-0.862585	-3.02573	-0.796414	-2.4579	-0.142579	0	0.00284484	0.216658	0.0106409	0.443885	0.826854	-1	0	0	0	0	ENSMUSG00000026029	Casp8	protein_coding
-1.93602	-1.48629	-0.864047	-0.284625	-0.949153	-2.52684	-1.32076	0	0	0	0.00911788	0.0992937	0.638445	0.961644	0.553717	-1	0	0	0	0	ENSMUSG00000102719	Gm37760	TEC
-1.22054	-1.01645	-0.129359	0.0460366	0.253252	-1.65725	-0.12327	0	0	0	0.0550057	0.451441	1	1	0.999996	0	0	0	0	0	ENSMUSG00000026028	Trak2	protein_coding
1.69011	1.47583	0.484447	-0.160741	-0.251154	3.33571	2.5295	0	0	0	0.00133408	0.00906332	0.998047	0.999997	0.999983	1	1	0	0	0	ENSMUSG00000026027	Stradb	protein_coding
-0.139427	-0.390212	-0.289615	-0.0234944	0.0537563	0	0	0	0	0	0.999999	0.999978	0.999998	1	1	0	0	0	0	0	ENSMUSG00000038079	Tmem237	protein_coding
-0.70123	-0.993775	-0.0995523	-0.313631	0.0512472	0	0	0	0	0	0.753043	0.506214	0.986271	0.951007	0.992867	0	0	0	0	0	ENSMUSG00000097573	G730003C15Rik	lncRNA
-0.123187	0.0787051	-0.163753	-0.0959291	0.263923	0	0	0	0	0	0.999994	0.999998	0.999996	0.999999	0.999969	0	0	0	0	0	ENSMUSG00000026024	Als2	protein_coding
1.51738	1.96564	1.50487	0.42265	0.462311	2.60431	4.88943	2.6604	0	0	0.00764912	2.50384e-05	0.00672704	0.997612	0.996046	1	1	1	0	0	ENSMUSG00000041075	Fzd7	protein_coding
-0.47675	0.516913	0.580374	-0.685663	-0.71373	0	0	0	0	0	0.886806	0.856508	0.827446	0.794597	0.771932	0	0	0	0	0	ENSMUSG00000097819	Gm26813	lncRNA
2.02829	5.51076	2.34655	2.04299	1.4422	1.9727	6.52562	2.76415	2.27592	1.02381	0.0298658	3.96591e-07	0.00528996	0.0158571	0.157887	0	1	1	0	0	ENSMUSG00000047361	Gm973	protein_coding
-1.54086	-1.02072	-0.527232	-0.297926	-0.297402	-2.22927	-0.0854005	0	0	0	0.0175257	0.466313	0.968737	0.996127	0.996132	0	0	0	0	0	ENSMUSG00000026021	Sumo1	protein_coding
-0.523527	0.0334954	1.11613	0.421046	-0.238763	0	0	0.415879	0	0	0.963651	0.999792	0.34053	0.984845	0.998031	0	0	0	0	0	ENSMUSG00000103821	D430013B06Rik	TEC
-3.57303	-3.50481	-1.84518	-0.363787	-0.186338	-13.6903	-13.1637	-4.59896	0	0	2.14867e-13	5.0921e-13	5.30982e-05	0.999082	0.999918	-1	-1	-1	0	0	ENSMUSG00000026020	Nop58	protein_coding
-4.9629	-4.75861	-2.99046	-0.612596	-2.31554	-4.94682	-4.74846	-2.36139	0	-1.51648	2.16303e-05	3.6123e-05	0.0132068	0.707791	0.0713866	-1	-1	0	0	0	ENSMUSG00000089512	Gm26287	snoRNA
-1.17082	-0.390777	0.242782	-0.0651652	0.0797125	-1.25625	0	0	0	0	0.11034	0.999933	0.999996	1	1	0	0	0	0	0	ENSMUSG00000067336	Bmpr2	protein_coding
0.727369	0.460312	0.599209	-0.0643412	-0.0383784	0	0	0	0	0	0.909832	0.996959	0.983443	0.999997	0.999998	0	0	0	0	0	ENSMUSG00000041040	Fam117b	protein_coding
-1.55479	-2.67291	-1.26491	-0.0854014	-0.145874	-2.15463	-6.88634	-1.05854	0	0	0.0205284	1.64372e-07	0.149983	0.999173	0.998223	0	-1	0	0	0	ENSMUSG00000026019	Wdr12	protein_coding
1.82722	1.66786	0.945948	0.491359	0.0766501	3.9622	3.50412	0	0	0	0.000274398	0.00087696	0.62422	0.998359	0.999999	1	1	0	0	0	ENSMUSG00000026017	Carf	protein_coding
-0.161745	0.447755	0.787938	0.355218	0.369175	0	0	0	0	0	0.999999	0.999723	0.929425	0.999947	0.999933	0	0	0	0	0	ENSMUSG00000073664	Nbeal1	protein_coding
0.0223068	-1.06543	-1.56952	-0.886946	-0.704631	0	-0.452876	-4.12099	0	0	0.999999	0.327279	0.000182525	0.784311	0.974406	0	0	-1	0	0	ENSMUSG00000049439	Cyp20a1	protein_coding
-0.782409	-1.04658	-0.611984	-0.356449	-0.0781357	0	-0.373597	0	0	0	0.949495	0.355932	0.997637	0.999987	1	0	0	0	0	0	ENSMUSG00000026782	Abi2	protein_coding
-3.36998	-2.79725	-1.5803	-1.92562	-1.7505	-10.956	-8.3123	-2.69093	-4.29696	-3.48587	2.57123e-11	5.96865e-09	0.00626988	0.000115956	0.000917951	-1	-1	-1	-1	-1	ENSMUSG00000026014	Raph1	protein_coding
-3.04144	-3.42067	-2.39013	-0.972942	-0.972786	-6.19772	-7.68542	-4.25642	0	0	8.92235e-07	2.48158e-08	0.00012875	0.530188	0.53006	-1	-1	-1	0	0	ENSMUSG00000101188	Eif4a-ps4	processed_pseudogene
-1.81742	-0.0860596	-1.3227	-2.54289	-0.69745	-1.39162	0	-0.562048	-2.92815	0	0.088202	0.966941	0.289775	0.00359373	0.695873	0	0	0	0	0	ENSMUSG00000026012	Cd28	protein_coding
-2.76019	-0.422481	0.616739	1.88487	-1.02972	-2.73132	0	0	0.971601	-0.0434503	0.00571213	0.810685	0.708303	0.172312	0.486114	-1	0	0	0	0	ENSMUSG00000026011	Ctla4	protein_coding
-0.207259	2.01853	1.96674	1.26272	1.28415	0	4.97161	4.8437	1.38973	1.4939	0.999868	2.02473e-05	2.81818e-05	0.088454	0.0738805	0	1	1	0	0	ENSMUSG00000052062	Pard3b	protein_coding
-1.60435	-0.36112	-0.330669	-0.58849	-0.451381	-3.90146	0	0	0	0	0.000320539	0.999793	0.999883	0.99321	0.999183	-1	0	0	0	0	ENSMUSG00000025969	Nrp2	protein_coding
-0.373717	0.173069	0.850225	0.574694	0.266837	0	0	0	0	0	0.999974	1	0.872408	0.998574	0.999997	0	0	0	0	0	ENSMUSG00000040865	Ino80d	protein_coding
0.857964	0.916354	1.70715	1.04329	0.362116	0	0	3.13272	0.215836	0	0.734179	0.653153	0.00219588	0.415436	0.998789	0	0	1	0	0	ENSMUSG00000084799	Ino80dos	lncRNA
1.26167	1.17888	2.0113	1.1369	0.508505	1.11233	0.822593	4.32233	0.669747	0	0.138309	0.209272	0.000108602	0.25459	0.991124	0	0	1	0	0	ENSMUSG00000101599	Gm20342	lncRNA
-0.249554	-0.663433	-0.488655	0.0281786	0.172267	0	0	0	0	0	1	0.996761	0.999934	1	1	0	0	0	0	0	ENSMUSG00000025968	Ndufs1	protein_coding
-0.653405	-1.3039	-0.747048	-0.424116	-0.309741	0	-1.66535	0	0	0	0.969297	0.0541865	0.912626	0.998081	0.99963	0	0	0	0	0	ENSMUSG00000025967	Eef1b2	protein_coding
-3.16383	-3.23123	-1.41394	-1.03998	-1.23934	-5.31714	-5.67436	-0.955248	-0.0914167	-0.55077	8.31272e-06	3.33589e-06	0.17432	0.463991	0.293361	-1	-1	0	0	0	ENSMUSG00000064612	Gm26457	snoRNA
-2.33589	-2.21737	-1.19647	-0.339352	-0.56657	-3.51691	-3.30338	-0.503839	0	0	0.000849285	0.00144509	0.309405	0.941253	0.851305	-1	-1	0	0	0	ENSMUSG00000064602	Snora41	snoRNA
2.13123	1.61213	1.87359	0.462267	1.02948	2.40994	1.5197	2.16935	0	0.0821613	0.0118359	0.0705901	0.019902	0.940266	0.467591	0	0	0	0	0	ENSMUSG00000046856	Gpr1	protein_coding
-1.06277	-0.380881	0.215954	-0.688379	-0.132948	-0.160527	0	0	0	0	0.43689	0.93763	0.973726	0.782622	0.985858	0	0	0	0	0	ENSMUSG00000027520	Zdbf2	protein_coding
-0.784051	-3.46586	-2.55977	-3.98011	-3.20902	0	-4.00342	-2.45664	-5.01918	-3.60602	0.623715	0.000246959	0.0106747	1.79114e-05	0.000678968	0	-1	0	-1	-1	ENSMUSG00000025964	Adam23	protein_coding
-0.835755	-1.3178	-0.678312	0.0142221	0.0262109	0	-2.16791	0	0	0	0.845624	0.0199625	0.979085	1	0.999999	0	0	0	0	0	ENSMUSG00000025962	Fastkd2	protein_coding
0.526821	0.596853	0.227645	-0.128638	0.0898816	0	0	0	0	0	0.981307	0.96849	0.999659	0.999926	0.999953	0	0	0	0	0	ENSMUSG00000025959	Klf7	protein_coding
0.591681	0.200559	0.327173	-0.00148878	0.0354884	0	0	0	0	0	0.998197	1	0.999996	1	1	0	0	0	0	0	ENSMUSG00000025958	Creb1	protein_coding
2.11641	1.23239	-0.129561	-0.366925	-0.354591	4.54994	1.14463	0	0	0	6.0282e-05	0.13162	0.999987	0.999675	0.999702	1	0	0	0	0	ENSMUSG00000025956	Mettl21a	protein_coding
3.02725	2.22985	-0.396387	-0.120562	-0.489179	3.37281	2.45039	0	0	0	0.00121709	0.0108209	0.950216	0.99187	0.922841	1	1	0	0	0	ENSMUSG00000100437	Gm29152	lncRNA
0.499669	0.813531	-4.71103	-2.38531	-1.39994	0	0	-7.27863	-2.48836	-0.669318	0.77247	0.609171	6.43299e-08	0.00994224	0.254963	0	0	-1	0	0	ENSMUSG00000087213	2810408I11Rik	lncRNA
-0.373389	-0.912919	-0.616973	-0.0505903	0.0921308	0	0	0	0	0	0.999901	0.743712	0.996313	1	1	0	0	0	0	0	ENSMUSG00000070871	Ccnyl1	protein_coding
0.555319	1.30729	0.943693	0.90777	0.960078	0	1.55363	0	0	0	0.985244	0.0664436	0.61866	0.69352	0.585539	0	0	0	0	0	ENSMUSG00000045005	Fzd5	protein_coding
0.910087	0.785064	0.182702	-0.313316	-0.376558	0	0	0	0	0	0.61024	0.764586	0.997279	0.993199	0.988025	0	0	0	0	0	ENSMUSG00000051344	Plekhm3	protein_coding
-0.0803811	-0.368407	-0.90614	0.135769	-0.193583	0	0	0	0	0	0.982816	0.917761	0.588747	0.976667	0.967298	0	0	0	0	0	ENSMUSG00000084416	Rpl10a-ps1	processed_pseudogene
1.52578	2.32735	0.344725	-0.762895	-0.541941	1.97373	4.81054	0	0	0	0.0298011	3.07065e-05	0.995013	0.838068	0.969037	0	1	0	0	0	ENSMUSG00000025950	Idh1	protein_coding
-0.593738	-0.095413	0.15456	0.180385	0.17545	0	0	0	0	0	0.997044	1	0.999999	0.999999	0.999999	0	0	0	0	0	ENSMUSG00000025949	Pikfyve	protein_coding
-0.424976	0.0710917	-1.11808	-1.33048	0.537077	0	0	-0.31757	-0.9162	0	0.90543	0.989846	0.376732	0.184174	0.854123	0	0	0	0	0	ENSMUSG00000015222	Map2	protein_coding
0.161016	-0.639092	-1.08516	-0.791471	-0.516385	0	0	-0.63568	0	0	0.999992	0.992232	0.265391	0.933484	0.99919	0	0	0	0	0	ENSMUSG00000026005	Rpe	protein_coding
-0.358091	0.82235	1.09859	0.340142	0.354657	0	0	0.540916	0	0	0.999461	0.830547	0.296685	0.999648	0.999533	0	0	0	0	0	ENSMUSG00000026004	Kansl1l	protein_coding
-0.187197	-0.0262123	0.41429	0.159595	-0.680873	0	0	0	0	0	0.993536	0.999514	0.969378	0.996901	0.879803	0	0	0	0	0	ENSMUSG00000102559	Gm37570	TEC
-0.277266	-0.769228	-0.306356	-0.250718	-1.07545	0	0	0	0	-0.209931	0.953563	0.725128	0.958151	0.97111	0.417717	0	0	0	0	0	ENSMUSG00000102374	Gm38387	TEC
-0.572491	-0.170824	0.756727	0.278409	-0.459161	0	0	0	0	0	0.888456	0.990357	0.74584	0.979916	0.950483	0	0	0	0	0	ENSMUSG00000102776	Gm38162	TEC
-2.01294	-1.61658	0.18921	-0.393915	-0.739991	-2.6704	-1.64406	0	0	0	0.00657394	0.0563643	0.969717	0.93023	0.743512	-1	0	0	0	0	ENSMUSG00000103706	6820402A03Rik	TEC
-1.30478	-1.49253	-0.936018	-0.543173	-1.1261	-0.902982	-1.55102	0	0	-0.39698	0.187593	0.066755	0.577171	0.911335	0.347382	0	0	0	0	0	ENSMUSG00000103756	Gm37285	TEC
-2.4256	-0.846129	0.419397	0.0802418	-0.713278	-4.20702	0	0	0	0	0.000146245	0.660628	0.918223	0.992685	0.783527	-1	0	0	0	0	ENSMUSG00000103382	Gm37755	TEC
0.54168	0.0810849	-0.902969	-0.585611	-0.383049	0	0	0	0	0	0.998144	1	0.774789	0.998437	0.999972	0	0	0	0	0	ENSMUSG00000026003	Acadl	protein_coding
0.915848	1.24319	0.561334	0.351393	0.179038	0	1.31855	0	0	0	0.669987	0.0996568	0.993016	0.99978	0.999987	0	0	0	0	0	ENSMUSG00000026000	Lancl1	protein_coding
2.31306	5.03055	6.68575	3.94653	4.65243	2.11717	4.69496	5.67937	4.34163	4.79445	0.0222112	4.15316e-05	3.31892e-06	0.000103383	3.20578e-05	0	1	1	1	1	ENSMUSG00000025991	Cps1	protein_coding
2.14863	3.04932	1.35393	0.415783	0.478764	4.26733	7.17972	1.6199	0	0	0.000125176	8.13326e-08	0.0589231	0.997269	0.993373	1	1	0	0	0	ENSMUSG00000025997	Ikzf2	protein_coding
0.954463	1.52812	-2.68884	-1.23191	-0.413622	0	1.43435	-6.95385	-0.885341	0	0.548965	0.0819542	1.39671e-07	0.19222	0.975884	0	0	-1	0	0	ENSMUSG00000026196	Bard1	protein_coding
-0.695766	-1.79718	-1.0679	-0.0985894	0.0752963	0	-4.12535	-0.353438	0	0	0.934433	0.000180488	0.363367	0.99996	0.99997	0	-1	0	0	0	ENSMUSG00000026192	Atic	protein_coding
0.898624	1.16636	-0.0693975	-2.18356	-1.91669	0	0.290461	0	-1.85592	-1.45594	0.571297	0.387368	0.977024	0.0376864	0.0789981	0	0	0	0	0	ENSMUSG00000026193	Fn1	protein_coding
-4.29077	-3.69756	-3.07145	-1.4411	-0.595266	-5.94517	-4.861	-3.66923	-0.719408	0	1.68105e-06	2.69528e-05	0.000578722	0.239554	0.739007	-1	-1	-1	0	0	ENSMUSG00000039395	Mreg	protein_coding
2.27563	2.14963	1.70931	1.01756	0.538648	4.86791	4.86285	3.30706	0.0910822	0	2.64712e-05	2.68201e-05	0.00143203	0.464078	0.989978	1	1	1	0	0	NA	NA	NA
0.364875	0.498591	0.0216288	0.774679	0.228955	0	0	0	0	0	0.997598	0.991488	0.999997	0.87542	0.999858	0	0	0	0	0	ENSMUSG00000026189	Pecr	protein_coding
-0.244914	-0.535903	-0.271598	0.0161039	0.204822	0	0	0	0	0	0.99998	0.998171	0.999983	1	0.999993	0	0	0	0	0	ENSMUSG00000026187	Xrcc5	protein_coding
1.32839	1.58829	0.506674	0.461057	0.371036	2.22325	4.12148	0	0	0	0.0177521	0.000182291	0.999754	0.999925	0.999989	0	1	0	0	0	ENSMUSG00000039354	Smarcal1	protein_coding
-1.15256	-1.51018	-1.54848	-0.807036	-0.533333	-0.54161	-1.76895	-1.88559	0	0	0.29645	0.0445733	0.0355328	0.746341	0.943672	0	0	0	0	0	ENSMUSG00000046330	Rpl37a	protein_coding
-0.925062	0.031694	1.22298	3.14409	3.72784	0	0	0.3132	2.3528	2.71072	0.549837	0.988162	0.38062	0.0134799	0.00603049	0	0	0	0	0	ENSMUSG00000039323	Igfbp2	protein_coding
0.193498	2.93642	2.90462	2.15682	0.875644	0	4.61966	4.51645	2.68333	0	0.96632	5.03282e-05	6.57407e-05	0.00638105	0.609347	0	1	1	0	0	ENSMUSG00000026185	Igfbp5	protein_coding
2.23433	2.47823	2.51252	2.35712	1.92273	4.63067	5.62611	5.81632	5.27662	3.60517	4.89127e-05	3.77164e-06	2.32696e-06	9.22454e-06	0.000680259	1	1	1	1	1	ENSMUSG00000055322	Tns1	protein_coding
-10.2706	-7.94292	-7.54239	-6.17245	-6.5304	-6.91995	-5.08074	-4.77893	-3.69754	-3.97633	1.56336e-07	1.56544e-05	3.4127e-05	0.000552176	0.000271122	-1	-1	-1	-1	-1	ENSMUSG00000026180	Cxcr2	protein_coding
-0.761688	-0.988314	-0.873213	-0.679309	-0.410318	0	0	0	0	0	0.978684	0.540636	0.862006	0.995297	0.99999	0	0	0	0	0	ENSMUSG00000006304	Arpc2	protein_coding
2.3196	1.02397	-1.92764	-1.55706	0.30178	2.30363	0.0522934	-2.74251	-1.63413	0	0.0149376	0.479442	0.00556339	0.0574037	0.953247	0	0	-1	0	0	ENSMUSG00000064272	Gpbar1	protein_coding
-0.108318	-0.346823	-0.268656	-0.132609	0.0446499	0	0	0	0	0	1	1	1	1	1	0	0	0	0	0	ENSMUSG00000006299	Aamp	protein_coding
0.0831546	0.475998	-0.542495	-0.147326	-0.12935	0	0	0	0	0	0.999248	0.97239	0.969173	0.999361	0.999437	0	0	0	0	0	ENSMUSG00000026179	Pnkd	protein_coding
-4.86955	-2.335	0.584914	-1.04322	0.670127	-5.04781	-1.5755	0	-0.048379	0	1.6657e-05	0.0641729	0.723392	0.496377	0.68289	-1	0	0	0	0	ENSMUSG00000103013	Gm37503	TEC
-1.41937	-1.10689	0.0748424	-0.112268	-0.0897417	-3.48389	-0.883675	0	0	0	0.000922518	0.192661	1	1	1	-1	0	0	0	0	ENSMUSG00000006301	Tmbim1	protein_coding
-0.241787	-0.354192	-1.24064	-0.629821	-0.868027	0	0	-0.602428	0	0	0.946391	0.924216	0.276171	0.812105	0.625554	0	0	0	0	0	ENSMUSG00000073650	Catip	protein_coding
-1.64437	-1.98291	-3.13653	-2.5118	-2.76134	-1.11251	-1.78388	-4.00056	-2.82229	-3.29235	0.138329	0.0433224	0.000248727	0.00461672	0.0014851	0	0	-1	0	-1	ENSMUSG00000026177	Slc11a1	protein_coding
0.948258	0.783067	0.754618	0.353293	0.559198	0	0	0	0	0	0.654608	0.951913	0.969689	0.999988	0.999187	0	0	0	0	0	ENSMUSG00000026176	Ctdsp1	protein_coding
-0.564477	-0.624865	-0.60721	0.0519939	0.220927	0	0	0	0	0	0.999654	0.999061	0.999448	1	1	0	0	0	0	0	ENSMUSG00000033364	Usp37	protein_coding
-0.312693	-0.854686	-0.949202	-0.209026	0.155994	0	0	0	0	0	0.999986	0.869103	0.655523	0.999999	1	0	0	0	0	0	ENSMUSG00000026174	Cnot9	protein_coding
1.734	2.46717	1.45197	0.624423	0.943003	2.10743	4.08732	1.48938	0	0	0.0226586	0.000199035	0.0744702	0.91328	0.579573	0	1	0	0	0	ENSMUSG00000026173	Plcd4	protein_coding
-0.102948	-0.799837	0.0958909	0.664025	0.47021	0	0	0	0	0	0.999978	0.877455	0.99999	0.964499	0.9969	0	0	0	0	0	ENSMUSG00000026135	Zfp142	protein_coding
0.82776	0.181204	-0.757889	-0.399686	-0.161771	0	0	0	0	0	0.817837	0.999982	0.946134	0.999804	0.999995	0	0	0	0	0	ENSMUSG00000026172	Bcs1l	protein_coding
0.129115	-0.16933	0.380888	0.210298	0.0800703	0	0	0	0	0	1	1	0.99999	1	1	0	0	0	0	0	ENSMUSG00000026171	Rnf25	protein_coding
2.04662	2.10175	0.488821	-0.0608151	0.0741735	3.36836	3.81553	0	0	0	0.00123034	0.000399128	0.982498	0.999937	0.999895	1	1	0	0	0	ENSMUSG00000033276	Stk36	protein_coding
-0.863378	-1.14137	-0.183852	0.484322	0.34527	0	-0.776702	0	0	0	0.769922	0.222324	0.99993	0.995275	0.999259	0	0	0	0	0	ENSMUSG00000033257	Ttll4	protein_coding
1.20659	2.51469	2.17323	1.06033	0.474627	0.738969	4.87902	4.11269	0.248729	0	0.233416	2.57219e-05	0.000186463	0.402805	0.984505	0	1	1	0	0	ENSMUSG00000026170	Cyp27a1	protein_coding
3.05788	3.10623	0.471327	0.89368	1.37136	3.37822	3.67583	0	0	0.846557	0.00120088	0.000569147	0.902494	0.601803	0.202658	1	1	0	0	0	ENSMUSG00000006542	Prkag3	protein_coding
0.985149	0.549086	-0.472349	-0.696287	-0.293822	0	0	0	0	0	0.51808	0.935977	0.97721	0.889959	0.995147	0	0	0	0	0	ENSMUSG00000026162	Nhej1	protein_coding
0.158812	1.08872	1.16272	0.0317998	0.787147	0	0.194963	0.365412	0	0	0.974641	0.423556	0.358972	0.996842	0.691417	0	0	0	0	0	ENSMUSG00000026205	Slc23a3	protein_coding
1.05315	0.80554	0.500904	-0.0168135	0.0668764	0.316225	0	0	0	0	0.377233	0.884055	0.998243	1	0.999999	0	0	0	0	0	ENSMUSG00000033159	Cnppd1	protein_coding
1.35598	1.13336	0.370373	0.108422	0.330804	2.10896	0.84	0	0	0	0.0225866	0.204449	0.999824	0.999998	0.999912	0	0	0	0	0	ENSMUSG00000049339	Retreg2	protein_coding
0.210439	0.0272874	-0.412646	-0.406836	-0.294028	0	0	0	0	0	0.999707	0.999995	0.998857	0.999106	0.999799	0	0	0	0	0	ENSMUSG00000026197	Zfand2b	protein_coding
0.531963	-0.118247	0.320104	0.243403	0.470212	0	0	0	0	0	0.923406	0.998311	0.988378	0.994968	0.963236	0	0	0	0	0	ENSMUSG00000026198	Abcb6	protein_coding
-0.662352	-0.96548	-0.285978	-0.240172	-0.0543649	0	0	0	0	0	0.993096	0.608527	0.999997	0.999999	1	0	0	0	0	0	ENSMUSG00000033124	Atg9a	protein_coding
0.135738	0.0294484	0.386351	0.225263	0.0267265	0	0	0	0	0	1	1	0.99998	0.999999	1	0	0	0	0	0	ENSMUSG00000026199	Ankzf1	protein_coding
0.692333	1.24646	1.16575	0.771857	0.435703	0	1.87494	1.30127	0	0	0.98639	0.0362866	0.102538	0.963131	0.999955	0	0	0	0	0	ENSMUSG00000026200	Glb1l	protein_coding
-0.339932	-0.586816	-0.0366886	-0.0339249	-0.0314579	0	0	0	0	0	0.999997	0.999491	1	1	1	0	0	0	0	0	ENSMUSG00000026201	Stk16	protein_coding
-3.966	-4.26546	-2.63821	-0.828541	-0.683731	-17.2331	-18.7698	-9.52484	0	0	1.1828e-15	1.63149e-16	4.39464e-10	0.82518	0.951969	-1	-1	-1	0	0	ENSMUSG00000026202	Tuba4a	protein_coding
0.0558675	-0.599546	0.232527	0.550034	0.29269	0	0	0	0	0	0.999997	0.991014	0.999965	0.994898	0.99991	0	0	0	0	0	ENSMUSG00000026203	Dnajb2	protein_coding
-1.33046	-0.761775	-0.239013	-0.821256	-0.0587052	-0.54322	0	0	0	0	0.296287	0.654071	0.912059	0.621808	0.978902	0	0	0	0	0	ENSMUSG00000026204	Ptprn	protein_coding
0.592356	-0.047698	-0.919146	-0.622075	-0.356555	0	0	0	0	0	0.976349	0.999994	0.678035	0.980793	0.999462	0	0	0	0	0	ENSMUSG00000026209	Dnpep	protein_coding
0.297346	0.226129	-0.435788	0.12539	0.581269	0	0	0	0	0	0.998157	0.999555	0.997014	0.99994	0.974614	0	0	0	0	0	ENSMUSG00000026208	Des	protein_coding
2.97403	2.4619	0.345246	0.46644	0.182285	6.03077	5.15132	0	0	0	1.35507e-06	1.27345e-05	0.997299	0.990339	0.999655	1	1	0	0	0	ENSMUSG00000026207	Speg	protein_coding
0.86445	0.427373	-0.75387	-0.340674	-0.236939	0	0	0	0	0	0.823129	0.999895	0.968921	0.999989	0.999999	0	0	0	0	0	ENSMUSG00000033021	Gmppa	protein_coding
-0.440068	-0.289551	-0.233315	0.148502	0.456885	0	0	0	0	0	0.99682	0.999612	0.99983	0.999947	0.99607	0	0	0	0	0	ENSMUSG00000032997	Chpf	protein_coding
1.48694	0.407079	-0.203869	0.0953429	0.128439	2.5585	0	0	0	0	0.00848857	0.999389	0.999985	0.999997	0.999995	1	0	0	0	0	ENSMUSG00000026211	Obsl1	protein_coding
-2.4181	-1.15741	-0.289754	-0.0123802	-0.247898	-5.19094	-0.545808	0	0	0	1.14991e-05	0.295027	0.986346	0.999696	0.990336	-1	0	0	0	0	ENSMUSG00000051703	Tmem198	protein_coding
3.25174	2.05906	1.11411	0.22915	-0.481031	5.30397	3.28176	0.411465	0	0	8.59876e-06	0.00152429	0.342125	0.997893	0.982434	1	1	0	0	0	ENSMUSG00000032968	Inha	protein_coding
1.27005	1.12579	0.381126	0.196458	0.0669691	1.70607	0.859416	0	0	0	0.0502178	0.199153	0.999941	0.999999	1	0	0	0	0	0	ENSMUSG00000026213	Stk11ip	protein_coding
1.5367	2.30452	0.870511	0.656489	0.312191	2.93142	6.91385	0	0	0	0.00356566	1.53809e-07	0.780332	0.977591	0.999867	1	1	0	0	0	ENSMUSG00000006576	Slc4a3	protein_coding
-3.36174	-3.23946	-1.94198	-2.01469	-1.91474	-6.76752	-6.51844	-2.61332	-2.86478	-2.55086	2.19226e-07	4.03101e-07	0.00749355	0.00417641	0.00863656	-1	-1	0	0	0	ENSMUSG00000026235	Epha4	protein_coding
-1.36317	-2.30177	-1.42676	-0.522596	-0.279783	-1.96407	-7.3557	-2.38983	0	0	0.0303873	5.36082e-08	0.0123721	0.992437	0.999639	0	-1	0	0	0	ENSMUSG00000026245	Farsb	protein_coding
-1.0399	-0.0294537	0.41229	0.15115	-0.280584	-0.147672	0	0	0	0	0.441895	0.999564	0.973556	0.997737	0.993936	0	0	0	0	0	ENSMUSG00000104018	4833412K13Rik	TEC
-1.5645	-0.548088	0.416272	0.451381	0.886779	-3.13637	0	0	0	0	0.00217647	0.988905	0.996674	0.995577	0.707259	-1	0	0	0	0	ENSMUSG00000032883	Acsl3	protein_coding
-2.14666	-1.40336	-0.361895	0.111356	0.467072	-4.2933	-1.49014	0	0	0	0.000117058	0.0743704	0.981691	0.9975	0.950895	-1	0	0	0	0	ENSMUSG00000079470	Utp14b	protein_coding
-3.8383	-4.33301	-2.27748	-3.22216	-2.61367	-4.04085	-4.91389	-1.74404	-3.21744	-2.26153	0.00022444	2.35205e-05	0.0468143	0.00178652	0.0163714	-1	-1	0	-1	0	ENSMUSG00000047330	Kcne4	protein_coding
-2.56749	-2.89755	-2.63704	-3.82832	-2.92508	-1.8151	-2.32344	-1.99811	-3.69045	-2.40623	0.0409617	0.0143403	0.0284469	0.000549089	0.0119567	0	-1	0	-1	0	ENSMUSG00000050711	Scg2	protein_coding
-2.47576	-1.83576	-1.04713	-1.20653	-0.937435	-6.87098	-3.86985	-0.210982	-0.949268	0	1.70593e-07	0.0003475	0.417309	0.175802	0.609121	-1	-1	0	0	0	ENSMUSG00000054702	Ap1s3	protein_coding
-1.75011	-0.256282	0.00548305	0.543091	-0.809296	-1.66131	0	0	0	0	0.0545944	0.936792	0.998789	0.814512	0.661351	0	0	0	0	0	ENSMUSG00000102235	Gm37886	TEC
-0.696234	-0.762111	0.0112864	-0.0336781	0.0829065	0	0	0	0	0	0.990477	0.971111	1	1	1	0	0	0	0	0	ENSMUSG00000073643	Wdfy1	protein_coding
-0.482595	-0.491364	-0.592154	-0.502697	-0.213369	0	0	0	0	0	0.991187	0.992942	0.980839	0.993833	0.999819	0	0	0	0	0	ENSMUSG00000026248	Mrpl44	protein_coding
-0.388154	0.0162996	1.40596	1.07918	1.85871	0	0	1.24949	0.25778	2.54462	0.974861	0.999677	0.11155	0.399347	0.0087594	0	0	0	0	0	ENSMUSG00000026249	Serpine2	protein_coding
-1.3608	-1.28228	-0.29437	0.0477094	0.227419	-3.41844	-2.64984	0	0	0	0.00108628	0.00689221	1	1	1	-1	-1	0	0	0	ENSMUSG00000004364	Cul3	protein_coding
-1.25117	-1.04667	-0.284963	0.107075	-0.2396	-0.781864	-0.149347	0	0	0	0.220832	0.441241	0.981278	0.995167	0.986776	0	0	0	0	0	ENSMUSG00000103076	Gm37902	TEC
-0.465125	-0.74346	-0.719201	0.0501649	-0.560654	0	0	0	0	0	0.923878	0.771543	0.795588	0.99723	0.899124	0	0	0	0	0	ENSMUSG00000038608	Dock10	protein_coding
3.89213	4.76363	2.42507	1.65687	1.1894	9.40697	11.512	6.4224	3.34476	0.99512	5.61566e-10	9.1148e-12	5.10777e-07	0.0013045	0.164623	1	1	1	1	0	ENSMUSG00000055980	Irs1	protein_coding
0.0951058	-0.172461	0.35623	0.326714	0.437667	0	0	0	0	0	1	1	0.999997	0.999999	0.999983	0	0	0	0	0	ENSMUSG00000026142	Rhbdd1	protein_coding
2.00158	3.49661	3.2406	2.00785	1.80664	3.64375	8.16527	7.80375	3.90862	3.13627	0.00061715	8.29833e-09	1.88877e-08	0.000314729	0.00217698	1	1	1	1	0	ENSMUSG00000067158	Col4a4	protein_coding
1.40775	3.82506	2.92113	1.5758	1.71296	1.27652	6.81272	5.46663	1.96997	2.38208	0.106773	1.96446e-07	5.66673e-06	0.0300282	0.0125848	0	1	1	0	0	ENSMUSG00000079465	Col4a3	protein_coding
1.9369	1.01662	0.907692	0.592608	0.901497	2.1086	0.044961	0	0	0	0.0226038	0.482254	0.601765	0.883826	0.609716	0	0	0	0	0	ENSMUSG00000097564	C430014B12Rik	lncRNA
0.293247	-0.08423	0.0797425	0.035266	-0.135671	0	0	0	0	0	0.999996	1	1	1	1	0	0	0	0	0	ENSMUSG00000026150	Mff	protein_coding
0.369984	0.238058	0.669938	0.697445	0.105958	0	0	0	0	0	0.957365	0.986693	0.834953	0.820626	0.996978	0	0	0	0	0	ENSMUSG00000101450	Gm28941	lncRNA
-1.37425	-1.1297	-0.57205	-0.501982	-0.267399	-3.38325	-1.16575	0	0	0	0.00118568	0.127379	0.999651	0.999929	1	-1	0	0	0	0	ENSMUSG00000026159	Agfg1	protein_coding
0.499863	-0.448858	-1.83621	-1.18625	-1.50406	0	0	-2.85653	-0.633481	-1.71883	0.91326	0.956623	0.00425863	0.266097	0.0490257	0	0	-1	0	0	ENSMUSG00000045658	Pid1	protein_coding
-0.596897	-0.435932	-0.0429057	-0.0305415	0.104096	0	0	0	0	0	0.999653	0.999993	1	1	1	0	0	0	0	0	ENSMUSG00000026219	Trip12	protein_coding
-0.159437	1.04146	-0.279367	-0.381522	-0.0603599	0	0.133557	0	0	0	0.996731	0.447413	0.994754	0.98901	0.999489	0	0	0	0	0	ENSMUSG00000073633	Fbxo36	protein_coding
-0.148178	0.985793	0.710184	0.753532	-0.743401	0	0	0	0	0	0.958437	0.510744	0.703195	0.678293	0.708896	0	0	0	0	0	ENSMUSG00000052477	C130026I21Rik	protein_coding
-1.17823	-1.08578	-0.261039	-0.505698	-0.560218	-0.40789	-0.203594	0	0	0	0.343439	0.420184	0.950968	0.873411	0.844691	0	0	0	0	0	ENSMUSG00000101279	Gm18342	unprocessed_pseudogene
-1.83329	-1.69425	-0.905726	-1.17248	-1.1354	-2.30206	-1.97696	0	-0.490656	-0.380579	0.014986	0.0296074	0.600705	0.313983	0.353372	0	0	0	0	0	ENSMUSG00000089844	A530032D15Rik	protein_coding
-0.401234	1.95789	1.02554	0.659177	-0.65858	0	1.28888	0.0398299	0	0	0.850958	0.104903	0.486331	0.717882	0.73961	0	0	0	0	0	ENSMUSG00000072109	A530040E14Rik	lncRNA
-1.475	-1.9341	-0.626215	-1.23913	-1.09924	-1.07014	-2.27988	0	-0.576099	-0.234029	0.147413	0.0157221	0.796007	0.284865	0.408459	0	0	0	0	0	ENSMUSG00000089937	Gm7281	unprocessed_pseudogene
0.374158	1.16389	0.218817	0.16169	-0.447122	0	0.906861	0	0	0	0.999254	0.186585	0.99997	0.99999	0.999184	0	0	0	0	0	ENSMUSG00000070034	Sp110	protein_coding
-0.920811	-0.533272	-0.30332	-0.567393	-0.827716	0	0	0	0	0	0.662668	0.990932	0.999571	0.988404	0.829106	0	0	0	0	0	ENSMUSG00000070031	Sp140	protein_coding
-1.41638	1.0202	2.07585	0.320176	-0.848953	-0.725382	0.028919	1.40502	0	0	0.237634	0.492496	0.0864199	0.880968	0.606978	0	0	0	0	0	ENSMUSG00000073628	Gm10552	lncRNA
0.328162	0.437005	0.105132	0.387147	0.0779142	0	0	0	0	0	0.999941	0.999615	0.999999	0.99983	0.999999	0	0	0	0	0	ENSMUSG00000026222	Sp100	protein_coding
-0.390288	0.320082	-0.870031	-0.503076	-1.26117	0	0	0	0	-0.626435	0.892781	0.91423	0.616879	0.867339	0.268371	0	0	0	0	0	ENSMUSG00000052760	A630001G21Rik	protein_coding
-1.24882	-0.674002	-0.0387371	0.014114	0.0119387	-2.58652	0	0	0	0	0.00796558	0.998836	1	1	1	-1	0	0	0	0	ENSMUSG00000036707	Cab39	protein_coding
0.378205	1.06234	0.566458	0.401757	0.291498	0	0.372751	0	0	0	0.999498	0.356243	0.992203	0.999242	0.999858	0	0	0	0	0	ENSMUSG00000026223	Itm2c	protein_coding
-1.09286	0.474981	0.819786	0.19706	-1.93611	-0.220944	0	0	0	-2.5386	0.413488	0.863508	0.646277	0.967673	0.00887921	0	0	0	0	0	ENSMUSG00000049608	Gpr55	protein_coding
-0.966519	-1.54899	-1.03932	-0.285495	-0.120092	0	-3.70437	-0.266652	0	0	0.589654	0.000529386	0.395966	0.999974	0.999999	0	-1	0	0	0	ENSMUSG00000026229	Psmd1	protein_coding
-0.253101	-0.0890798	0.966944	-1.35152	-1.89432	0	0	0	-0.738179	-1.92808	0.915836	0.973808	0.523183	0.233674	0.0326601	0	0	0	0	0	ENSMUSG00000026228	Htr2b	protein_coding
0.722905	0.919988	0.708732	0.354258	0.140358	0	0	0	0	0	0.930853	0.674982	0.953587	0.999771	0.999993	0	0	0	0	0	ENSMUSG00000062590	Armc9	protein_coding
-0.350788	-0.0482078	0.484419	1.09398	1.18627	0	0	0	0.291174	0.563068	0.977347	0.998874	0.945503	0.386665	0.289211	0	0	0	0	0	ENSMUSG00000087538	Gm16341	lncRNA
-0.684669	-0.527185	-0.339674	0.165761	0.511467	0	0	0	0	0	0.948214	0.991834	0.999322	0.999934	0.991812	0	0	0	0	0	ENSMUSG00000079445	B3gnt7	protein_coding
-2.33178	-2.85435	-0.946753	0.0712574	0.271784	-4.99084	-6.72504	0	0	0	1.92658e-05	2.43096e-07	0.579619	0.999503	0.995812	-1	-1	0	0	0	ENSMUSG00000026234	Ncl	protein_coding
1.29834	0.903456	0.637667	1.65832	0.65278	0.856045	0	0	2.06071	0	0.200067	0.620804	0.888216	0.024959	0.881381	0	0	0	0	0	ENSMUSG00000073627	C130036L24Rik	lncRNA
-0.79049	-0.743138	-0.8731	-0.579387	-0.353239	0	0	0	0	0	0.8	0.844893	0.691312	0.947254	0.992434	0	0	0	0	0	ENSMUSG00000026238	Ptma	protein_coding
1.31527	1.12313	-0.641351	-0.537881	-0.230916	1.05364	0.448816	0	0	0	0.151081	0.328722	0.940803	0.977063	0.998834	0	0	0	0	0	ENSMUSG00000026239	Pde6d	protein_coding
0.390821	-0.622956	-0.52233	-0.313226	-0.233285	0	0	0	0	0	0.99833	0.987047	0.997289	0.999908	0.99997	0	0	0	0	0	ENSMUSG00000026240	Cops7b	protein_coding
-3.86917	-2.6905	-1.85669	-0.775692	-0.358163	-4.21258	-2.40349	-1.17568	0	0	0.00014425	0.0120152	0.125725	0.62819	0.835269	-1	-1	0	0	0	ENSMUSG00000026241	Nppc	protein_coding
0.334398	0.234599	0.269218	0.463947	0.34571	0	0	0	0	0	0.999891	0.999992	0.999989	0.999628	0.999958	0	0	0	0	0	ENSMUSG00000053333	Dis3l2	protein_coding
-0.625488	-1.17789	-0.568139	0.10683	-0.203273	0	-0.563325	0	0	0	0.852585	0.289125	0.901729	0.994465	0.988273	0	0	0	0	0	ENSMUSG00000084106	Gm6136	processed_pseudogene
0.469318	0.796072	1.20343	0.581572	-0.0162968	0	0	0.553016	0	0	0.917689	0.711221	0.292592	0.889709	0.999477	0	0	0	0	0	ENSMUSG00000103984	Gm37447	TEC
-4.91886	-4.06875	-1.2826	-0.312818	-0.100353	-15.0459	-11.8647	-1.09539	0	0	2.61238e-14	4.8055e-12	0.141912	0.991822	0.998729	-1	-1	0	0	0	ENSMUSG00000101625	Gm29371	lncRNA
-2.81144	-1.44583	-2.79125	-5.20368	-3.08392	-1.60288	-0.375625	-1.65347	-4.30582	-1.96475	0.0620011	0.380149	0.0562796	0.000113937	0.0307108	0	0	0	-1	0	ENSMUSG00000026246	Alppl2	protein_coding
-2.00241	-2.58978	-1.67639	-1.63194	-1.42171	-1.9807	-3.40003	-1.38792	-1.31009	-0.854934	0.0293867	0.00113726	0.0887308	0.101065	0.200392	0	-1	0	0	0	ENSMUSG00000026247	Ecel1	protein_coding
-0.85376	-0.946464	-0.396715	-0.253704	-0.13632	0	0	0	0	0	0.915889	0.697046	0.999998	1	1	0	0	0	0	0	ENSMUSG00000026254	Eif4e2	protein_coding
-0.189868	-0.525647	-0.048359	-0.0237081	0.107748	0	0	0	0	0	0.999991	0.997416	0.999999	1	0.999998	0	0	0	0	0	ENSMUSG00000048000	Gigyf2	protein_coding
1.47894	2.00939	1.83764	0.628342	1.24384	1.58881	3.34878	2.94565	0	0.933623	0.0623582	0.00129157	0.00344668	0.932321	0.17973	0	1	1	0	0	ENSMUSG00000026259	Ngef	protein_coding
-0.200162	0.0165543	-1.72467	-1.83394	-1.96719	0	0	-1.25735	-1.46176	-1.69591	0.918508	0.993565	0.110183	0.0781748	0.0511946	0	0	0	0	0	ENSMUSG00000026288	Inpp5d	protein_coding
-0.919928	-1.07386	-0.00853533	0.33824	0.107305	0	-0.486052	0	0	0	0.69499	0.315589	1	0.99986	0.999997	0	0	0	0	0	ENSMUSG00000026289	Atg16l1	protein_coding
-0.476627	0.451455	1.66341	1.56425	0.538286	0	0	1.80585	1.59559	0	0.94607	0.946674	0.041521	0.061596	0.920911	0	0	0	0	0	ENSMUSG00000056055	Sag	protein_coding
-0.340569	-0.672207	0.528985	0.296519	0.195092	0	0	0	0	0	0.9987	0.948713	0.987454	0.999334	0.999823	0	0	0	0	0	ENSMUSG00000070738	Dgkd	protein_coding
1.25371	0.443323	0.27448	0.0893318	-0.0497507	1.47984	0	0	0	0	0.0757271	0.999542	0.999983	1	1	0	0	0	0	0	ENSMUSG00000005501	Usp40	protein_coding
-0.864367	-0.333482	-0.0628526	-0.874144	-0.483452	0	0	0	0	0	0.582786	0.859341	0.974442	0.577829	0.788638	0	0	0	0	0	ENSMUSG00000089675	Ugt1a8	protein_coding
0.376513	1.12943	0.220904	-0.416775	-0.85833	0	0.864455	0	0	0	0.999854	0.197793	0.999993	0.999749	0.827899	0	0	0	0	0	ENSMUSG00000090124	Ugt1a7c	protein_coding
0.555877	1.4004	0.979684	0.620226	0.483424	0	1.35691	0	0	0	0.935456	0.0934905	0.529718	0.928531	0.974958	0	0	0	0	0	ENSMUSG00000090145	Ugt1a6b	protein_coding
1.223	2.71114	1.25357	0.510162	-0.277005	0.668515	4.48459	0.834876	0	0	0.254977	7.13904e-05	0.205862	0.95807	0.995546	0	1	0	0	0	ENSMUSG00000054545	Ugt1a6a	protein_coding
0.919565	-0.64454	-0.0234224	-0.284224	-0.519607	0	0	0	0	0	0.57415	0.847849	0.998638	0.979281	0.920355	0	0	0	0	0	ENSMUSG00000081984	Dnajb3	protein_coding
2.0205	3.39702	2.69498	2.02654	0.96704	3.54655	7.79378	5.92705	3.69726	0	0.000788395	1.93259e-08	1.75914e-06	0.000539017	0.546759	1	1	1	1	0	ENSMUSG00000079429	Mroh2a	protein_coding
2.06962	2.05737	1.24851	1.30513	0.591381	6.92668	6.80846	1.5642	1.9125	0	1.49122e-07	1.98479e-07	0.0651938	0.0336884	0.990823	1	1	0	0	0	ENSMUSG00000044783	Hjurp	protein_coding
0.942688	1.22746	1.7998	1.70064	0.517073	0	1.20561	4.07974	3.72607	0	0.614528	0.119647	0.000202953	0.000501045	0.995563	0	0	1	1	0	ENSMUSG00000036251	Trpm8	protein_coding
-0.717252	0.309722	1.42693	0.152038	0.347041	0	0	1.31236	0	0	0.828182	0.984759	0.100682	0.996565	0.981934	0	0	0	0	0	ENSMUSG00000049866	Arl4c	protein_coding
0.700138	2.34818	1.23297	0.826982	0.834257	0	4.39977	0.820165	0	0	0.847551	8.89039e-05	0.209951	0.727648	0.719043	0	1	0	0	0	ENSMUSG00000036206	Sh3bp4	protein_coding
0.754878	3.16785	2.05879	1.48437	1.33844	0	9.45597	4.60201	2.06901	1.44484	0.849113	5.07035e-10	5.26796e-05	0.0245361	0.0804835	0	1	1	0	0	ENSMUSG00000055013	Agap1	protein_coding
-1.95524	-2.43687	0.0411543	0.711717	0.987928	-5.69784	-8.33786	0	0	0	3.14258e-06	5.63794e-09	0.999998	0.954346	0.52882	-1	-1	0	0	0	ENSMUSG00000044337	Ackr3	protein_coding
-3.23776	-4.99754	-3.27473	-2.09365	-0.972933	-4.29638	-8.42438	-4.56532	-2.08733	0	0.000116138	4.65304e-09	5.7932e-05	0.0236261	0.519702	-1	-1	-1	0	0	ENSMUSG00000103292	Gm35048	TEC
-1.15717	-1.33101	-0.307683	0.0142304	0.0850332	-1.34613	-2.84771	0	0	0	0.0951919	0.00434814	0.999998	1	1	0	-1	0	0	0	ENSMUSG00000034432	Cops8	protein_coding
1.55273	3.39246	0.907494	0.413953	0.918867	2.44069	9.95386	0	0	0	0.011056	1.82751e-10	0.656093	0.991007	0.637516	1	1	0	0	0	ENSMUSG00000048126	Col6a3	protein_coding
1.82774	1.93066	-0.35854	-1.07899	-0.548181	2.72372	3.25872	0	-0.403546	0	0.00581163	0.00161328	0.997155	0.344995	0.980853	1	1	0	0	0	ENSMUSG00000026303	Mlph	protein_coding
6.01492	8.51198	4.60883	1.88589	2.01612	6.42185	7.14989	6.61392	2.55016	2.83925	5.12853e-07	8.8505e-08	3.18986e-07	0.00865022	0.00443578	1	1	1	0	0	ENSMUSG00000026304	Rab17	protein_coding
-0.675148	-0.854855	-0.523774	-0.805032	-0.448648	0	0	0	0	0	0.967733	0.805998	0.995978	0.875692	0.998666	0	0	0	0	0	ENSMUSG00000026305	Lrrfip1	protein_coding
0.129787	2.64432	2.93789	0.180443	0.546103	0	3.04424	3.55501	0	0	0.983367	0.00272099	0.000771887	0.983436	0.873001	0	1	1	0	0	ENSMUSG00000034353	Ramp1	protein_coding
-2.74381	-2.66261	-1.25631	-0.507536	-0.483939	-13.6409	-12.9668	-1.99042	0	0	2.32721e-13	7.07868e-13	0.0288127	0.999545	0.999693	-1	-1	0	0	0	ENSMUSG00000034343	Ube2f	protein_coding
-4.10645	-1.50292	-0.854554	-0.295521	-1.05944	-5.05726	-0.722586	0	0	-0.0848276	1.6236e-05	0.239028	0.587486	0.871441	0.470039	-1	0	0	0	0	ENSMUSG00000083064	Gm7785	processed_pseudogene
-0.892172	-0.221085	-1.0131	-0.530322	-0.630518	0	0	-0.0630009	0	0	0.681919	0.998892	0.475134	0.981995	0.952897	0	0	0	0	0	ENSMUSG00000026307	Scly	protein_coding
-0.0384117	-0.162219	0.0812591	0.305824	0.0799816	0	0	0	0	0	1	1	1	1	1	0	0	0	0	0	ENSMUSG00000026309	Ilkap	protein_coding
2.61597	1.25679	-0.101777	-0.574472	-0.587184	5.08556	1.05578	0	0	0	1.50874e-05	0.1506	0.999925	0.982386	0.979021	1	0	0	0	0	ENSMUSG00000067071	Hes6	protein_coding
1.06803	0.434074	2.05394	2.67282	1.1836	0.170278	0	2.61054	4.02206	0.474776	0.433095	0.923871	0.00754129	0.000235365	0.319545	0	0	0	1	0	ENSMUSG00000055866	Per2	protein_coding
0.990416	0.421829	-0.0946097	0.318418	0.217775	0	0	0	0	0	0.513521	0.986517	0.999722	0.996247	0.99866	0	0	0	0	0	ENSMUSG00000034292	Traf3ip1	protein_coding
0.467708	-0.390181	0.331374	0.508075	0.462581	0	0	0	0	0	0.997634	0.999775	0.999882	0.998002	0.998976	0	0	0	0	0	ENSMUSG00000026311	Asb1	protein_coding
-0.31713	0.05305	0.8105	0.536405	0.523352	0	0	0	0	0	0.997742	0.999931	0.797498	0.978838	0.980832	0	0	0	0	0	ENSMUSG00000026313	Hdac4	protein_coding
-0.137137	-0.5491	-0.605071	-0.188434	-0.0712622	0	0	0	0	0	1	0.999768	0.999244	1	1	0	0	0	0	0	ENSMUSG00000026260	Ndufa10	protein_coding
-1.16699	-0.864933	-1.37543	-0.989456	-0.638547	-0.658131	0	-1.55276	0	0	0.258245	0.702993	0.066547	0.517137	0.921265	0	0	0	0	0	ENSMUSG00000073616	Cops9	protein_coding
0.997044	0.29642	0.449398	-0.0416563	0.998861	0	0	0	0	0	0.504966	0.999042	0.994537	0.999991	0.502137	0	0	0	0	0	ENSMUSG00000034220	Gpc1	protein_coding
1.13343	1.11598	0.394834	0.044029	-0.0989304	0.374136	0.349406	0	0	0	0.355736	0.364861	0.973484	0.999377	0.998499	0	0	0	0	0	ENSMUSG00000047067	Dusp28	protein_coding
1.21382	1.14883	1.53098	1.17246	-0.167296	0.562266	0.421866	1.47683	0.518037	0	0.289482	0.338372	0.0761269	0.304502	0.996022	0	0	0	0	0	ENSMUSG00000097251	5033417F24Rik	lncRNA
1.14155	0.397899	0.365556	-0.0172109	0.160545	0.692891	0	0	0	0	0.247394	0.998571	0.9992	0.999998	0.999964	0	0	0	0	0	ENSMUSG00000026269	Rnpepl1	protein_coding
0.605087	0.462822	0.316858	0.091847	0.165985	0	0	0	0	0	0.974697	0.997185	0.999768	0.999996	0.999984	0	0	0	0	0	ENSMUSG00000026270	Capn10	protein_coding
-3.73514	-4.37908	-4.01616	-3.93186	-3.11515	-3.94254	-5.08272	-4.52981	-4.41734	-3.09439	0.000288757	1.5208e-05	6.35408e-05	8.50005e-05	0.00241146	-1	-1	-1	-1	0	ENSMUSG00000026271	Gpr35	protein_coding
-4.42874	-3.94074	-3.91841	-2.18476	-1.17353	-5.52376	-4.74536	-4.7485	-1.81003	-0.246128	4.89896e-06	3.63614e-05	3.60662e-05	0.0412132	0.406278	-1	-1	-1	0	0	ENSMUSG00000014602	Kif1a	protein_coding
2.49973	2.61066	2.6235	1.51333	0.529559	4.09476	4.6553	4.87692	1.82191	0	0.000195263	4.58922e-05	2.58618e-05	0.0402492	0.957149	1	1	1	0	0	ENSMUSG00000047793	Sned1	protein_coding
-0.0142645	-0.233434	-0.0603429	-0.310004	-0.231171	0	0	0	0	0	0.999999	0.999983	0.999999	0.999968	0.99999	0	0	0	0	0	ENSMUSG00000026273	Mterf4	protein_coding
1.93431	1.49685	-3.01856	-1.17863	-0.563416	2.01473	1.22426	-7.60358	-0.612786	0	0.027425	0.116154	3.0004e-08	0.272786	0.914717	0	0	-1	0	0	ENSMUSG00000026274	Pask	protein_coding
0.300045	-0.0510648	-0.100153	0.235577	0.389853	0	0	0	0	0	0.999936	1	0.999999	0.999989	0.999822	0	0	0	0	0	ENSMUSG00000026275	Ppp1r7	protein_coding
-0.117133	-0.710538	-0.597033	-1.16865	-0.910862	0	0	0	-0.369949	0	0.965796	0.718918	0.79329	0.357309	0.574343	0	0	0	0	0	ENSMUSG00000034107	Ano7	protein_coding
-0.0849043	-0.522751	-0.737765	-0.347197	-0.0280588	0	0	0	0	0	0.999999	0.997878	0.94983	0.999875	1	0	0	0	0	0	ENSMUSG00000034088	Hdlbp	protein_coding
-0.35179	-0.324761	-0.229265	-0.284428	-0.0798957	0	0	0	0	0	0.999998	0.999999	1	0.999999	1	0	0	0	0	0	ENSMUSG00000026276	Septin2	protein_coding
0.0991016	-0.768924	-0.229735	0.355297	0.342475	0	0	0	0	0	0.999815	0.879313	0.999693	0.998036	0.998153	0	0	0	0	0	ENSMUSG00000034066	Farp2	protein_coding
-0.0494457	-0.480648	0.156957	0.113814	-0.0819531	0	0	0	0	0	1	0.999904	1	1	1	0	0	0	0	0	ENSMUSG00000026277	Stk25	protein_coding
0.0373874	-0.120546	-1.54608	-1.50283	-0.964517	0	0	-2.24843	-2.09236	0	0.999135	0.998098	0.0168218	0.0233789	0.555621	0	0	0	0	0	ENSMUSG00000026278	Bok	protein_coding
0.7266	-0.0612687	0.0296685	-0.181498	-0.140874	0	0	0	0	0	0.922423	0.999998	0.999999	0.999994	0.999996	0	0	0	0	0	ENSMUSG00000026279	Thap4	protein_coding
0.139705	-0.1882	0.340242	0.337922	0.221424	0	0	0	0	0	1	1	1	1	1	0	0	0	0	0	ENSMUSG00000026280	Atg4b	protein_coding
0.0732972	-0.779963	-1.35257	-0.0460709	0.0509684	0	0	-2.34926	0	0	0.999994	0.917008	0.0135235	0.999999	0.999999	0	0	0	0	0	ENSMUSG00000026281	Dtymk	protein_coding
-1.01377	-1.07192	-0.137175	0.381335	0.343404	-0.1015	-0.537021	0	0	0	0.459983	0.298009	0.999999	0.999931	0.999964	0	0	0	0	0	ENSMUSG00000026283	Ing5	protein_coding
2.58584	2.26219	0.547681	0.00389317	0.096269	6.77619	6.092	0	0	0	2.14656e-07	1.16214e-06	0.995158	1	0.999998	1	1	0	0	0	ENSMUSG00000073609	D2hgdh	protein_coding
1.786	2.61659	-0.146801	0.321168	0.0864828	1.99791	3.93346	0	0	0	0.0283786	0.000295355	0.997485	0.987176	0.998612	0	1	0	0	0	ENSMUSG00000073608	Gal3st2c	protein_coding
0.466418	0.282731	-0.152287	-0.335853	-0.489257	0	0	0	0	0	0.996705	0.999893	0.999995	0.999924	0.998967	0	0	0	0	0	ENSMUSG00000051185	Fam174a	protein_coding
-0.838659	-1.1725	-0.730198	-0.504054	-0.331029	0	-0.535686	0	0	0	0.676746	0.298463	0.792091	0.929497	0.972154	0	0	0	0	0	ENSMUSG00000081051	Gm15427	processed_pseudogene
-1.4143	-0.597137	-0.0382068	-2.05691	-1.6597	-0.74036	0	0	-2.12742	-1.28955	0.233113	0.760144	0.987546	0.0217343	0.104537	0	0	0	0	0	ENSMUSG00000040710	St8sia4	protein_coding
-1.41857	-1.65698	-1.10135	-0.728281	-0.81761	-2.44555	-3.98489	-0.607834	0	0	0.0109374	0.000258902	0.2744	0.940954	0.855823	-1	-1	0	0	0	ENSMUSG00000044768	Macir	protein_coding
0.51997	0.114107	0.243882	-0.0193062	-0.0180376	0	0	0	0	0	0.996885	0.999998	0.999985	1	1	0	0	0	0	0	ENSMUSG00000040648	Ppip5k2	protein_coding
1.46515	1.02014	-0.10814	0.0123436	-0.0919327	1.85101	0.090789	0	0	0	0.0380308	0.464193	0.999959	0.999997	0.999971	0	0	0	0	0	ENSMUSG00000026333	Gin1	protein_coding
0.449834	0.233544	0.289412	0.798076	0.70111	0	0	0	0	0	0.999699	0.999994	0.999981	0.917133	0.977671	0	0	0	0	0	ENSMUSG00000026335	Pam	protein_coding
-2.03891	-1.93091	-0.75569	0.0352172	-0.349215	-2.58496	-2.38215	0	0	0	0.00799393	0.0125831	0.718166	0.994506	0.93115	-1	-1	0	0	0	ENSMUSG00000089706	B230216N24Rik	lncRNA
0.720457	-1.42253	1.61398	1.70147	1.43909	0	-1.46156	1.60092	1.86369	1.18873	0.766645	0.0781821	0.0610008	0.0370978	0.122878	0	0	0	0	0	ENSMUSG00000047496	Rnf152	protein_coding
-1.50286	-1.4615	-0.802352	-0.501015	-0.534157	-3.38896	-3.11655	0	0	0	0.00116897	0.00228389	0.902759	0.998755	0.997818	-1	-1	0	0	0	ENSMUSG00000056536	Pign	protein_coding
-0.611168	-0.302889	0.175824	0.213734	0.186904	0	0	0	0	0	0.999273	1	1	1	1	0	0	0	0	0	ENSMUSG00000026319	Relch	protein_coding
-2.14096	-2.31299	-2.19886	-1.42093	-1.4966	-3.7157	-4.44667	-4.08727	-1.39801	-1.64576	0.0005144	7.87485e-05	0.000199063	0.087218	0.0561868	-1	-1	-1	0	0	ENSMUSG00000026321	Tnfrsf11a	protein_coding
-0.432292	-0.664216	-0.613606	-0.289614	-0.971902	0	0	0	0	0	0.968717	0.888199	0.921747	0.993428	0.543463	0	0	0	0	0	ENSMUSG00000099843	Gm7160	lncRNA
-0.295699	-0.56223	-0.0329589	0.274356	0.0284167	0	0	0	0	0	0.999432	0.987748	0.999994	0.999683	0.999995	0	0	0	0	0	ENSMUSG00000038866	Zcchc2	protein_coding
1.31236	1.15467	0.989067	0.601953	0.756987	1.24975	0.674871	0	0	0	0.111503	0.252987	0.519861	0.968552	0.871293	0	0	0	0	0	ENSMUSG00000044340	Phlpp1	protein_coding
1.90237	2.79849	2.01196	1.15521	1.12512	3.08403	5.82538	3.78043	0.652399	0.522273	0.00247133	2.2742e-06	0.00043643	0.26006	0.303047	1	1	1	0	0	ENSMUSG00000057329	Bcl2	protein_coding
0.664462	0.429099	0.850775	0.448652	0.322141	0	0	0	0	0	0.994377	0.999983	0.897042	0.999983	0.999999	0	0	0	0	0	ENSMUSG00000009905	Kdsr	protein_coding
-0.539362	-0.430436	0.100694	-0.101278	-0.0236424	0	0	0	0	0	0.999987	0.999999	1	1	1	0	0	0	0	0	ENSMUSG00000009907	Vps4b	protein_coding
-5.10067	-3.84818	-2.31136	-3.90942	-1.35795	-10.2076	-6.96447	-3.01801	-7.21954	-0.780854	1.09965e-10	1.3615e-07	0.0028982	7.39897e-08	0.221136	-1	-1	-1	-1	0	ENSMUSG00000067006	Serpinb5	protein_coding
-7.68623	-9.41703	-7.66983	-3.99409	-2.19454	-13.0006	-15.8845	-12.8474	-5.88611	-2.21309	6.70641e-13	7.70384e-15	8.68317e-13	1.95083e-06	0.0181425	-1	-1	-1	-1	0	ENSMUSG00000062345	Serpinb2	protein_coding
-0.28474	-1.99406	-0.762086	-1.3178	0.717569	0	-1.92113	0	-0.607628	0	0.891967	0.0331177	0.665871	0.274549	0.674947	0	0	0	0	0	ENSMUSG00000092572	Serpinb10	polymorphic_pseudogene
0.331003	-0.234482	-0.0173532	-1.34142	-0.785913	0	0	0	-1.68365	0	0.993275	0.998949	0.999973	0.0523713	0.842953	0	0	0	0	0	ENSMUSG00000026315	Serpinb8	protein_coding
0.696683	0.189277	0.408845	0.389968	0.231425	0	0	0	0	0	0.967111	0.999996	0.999797	0.999872	0.999993	0	0	0	0	0	ENSMUSG00000038702	Dsel	protein_coding
0.0942216	-0.222157	-0.151302	0.13102	0.271042	0	0	0	0	0	1	1	1	1	0.999999	0	0	0	0	0	ENSMUSG00000026374	Tsn	protein_coding
-2.66573	-2.84453	-1.11947	-0.20332	-0.128595	-10.1622	-11.2416	-0.717333	0	0	1.20351e-10	1.50273e-11	0.239921	0.999952	0.999982	-1	-1	0	0	0	ENSMUSG00000026377	Nifk	protein_coding
0.960393	0.365492	0.149184	-0.0367073	0.171381	0	0	0	0	0	0.581286	0.999431	0.999984	0.999998	0.999978	0	0	0	0	0	ENSMUSG00000064302	Clasp1	protein_coding
0.981266	1.1837	0.729561	0.700465	0.350055	0	1.13574	0	0	0	0.544715	0.133437	0.951155	0.966544	0.999838	0	0	0	0	0	ENSMUSG00000026380	Tfcp2l1	protein_coding
3.519	3.52501	2.47417	1.37003	1.82815	4.67471	5.07195	3.56159	1.05454	2.20887	4.36482e-05	1.56274e-05	0.000759163	0.150879	0.018304	1	1	1	0	0	ENSMUSG00000048402	Gli2	protein_coding
2.37973	2.50346	1.30234	1.08557	-0.065148	2.42127	2.81527	0.690876	0.206368	0	0.0115444	0.00469349	0.248025	0.419108	0.994571	1	1	0	0	0	ENSMUSG00000037035	Inhbb	protein_coding
-0.759434	-1.25421	-1.10526	-0.985273	-0.833982	0	-1.9086	-0.792155	0	0	0.95223	0.0339502	0.217875	0.543758	0.887694	0	0	0	0	0	ENSMUSG00000004451	Ralb	protein_coding
-1.99452	-2.15225	-0.873592	-0.705661	-0.406766	-3.44684	-4.19508	0	0	0	0.00101202	0.000150815	0.663486	0.836374	0.968542	-1	-1	0	0	0	ENSMUSG00000098923	Tmem185b	protein_coding
0.864196	0.697301	1.04377	0.957614	0.979439	0	0	0.296657	0	0	0.802096	0.975337	0.384594	0.614653	0.555629	0	0	0	0	0	ENSMUSG00000026383	Epb41l5	protein_coding
-0.303733	-0.36829	0.192627	0.371187	0.372498	0	0	0	0	0	0.99976	0.999517	0.999962	0.999452	0.99941	0	0	0	0	0	ENSMUSG00000026384	Ptpn4	protein_coding
2.0342	1.39066	-0.246624	-0.0485659	-0.036253	3.92096	1.76273	0	0	0	0.000304953	0.0451066	0.999843	0.999993	0.999994	1	0	0	0	0	ENSMUSG00000036975	Tmem177	protein_coding
2.25976	1.88231	-2.02664	-2.80273	-2.62579	1.38552	1.09565	-1.96423	-3.64465	-3.24759	0.0898024	0.142582	0.0303796	0.000615769	0.0016581	0	0	0	-1	-1	ENSMUSG00000050777	Tmem37	protein_coding
-1.31848	-1.16979	-1.39908	-1.37711	-0.774584	-1.08605	-0.576997	-1.34388	-1.26354	0	0.143929	0.28456	0.09555	0.109046	0.774584	0	0	0	0	0	ENSMUSG00000026385	Dbi	protein_coding
-0.356285	-0.141597	-0.144552	0.356336	0.0161977	0	0	0	0	0	0.979015	0.996943	0.99741	0.982149	0.999762	0	0	0	0	0	ENSMUSG00000026388	3110009E18Rik	protein_coding
1.67749	2.33256	1.41888	1.042	0.992022	2.07986	4.01806	1.42847	0.148421	0	0.0239919	0.00023779	0.0827883	0.441603	0.511093	0	1	0	0	0	ENSMUSG00000026389	Steap3	protein_coding
-0.563539	-1.03729	-0.291814	-0.458954	-2.89322	0	-0.0453794	0	0	-2.32074	0.732033	0.492229	0.864816	0.785765	0.0144246	0	0	0	0	0	ENSMUSG00000026390	Marco	protein_coding
0.124238	0.0995786	-0.198789	-0.319824	-0.200375	0	0	0	0	0	0.999998	0.999999	0.999997	0.999974	0.999997	0	0	0	0	0	ENSMUSG00000003721	Insig2	protein_coding
2.37157	1.56198	1.39999	0.112166	-0.569886	2.37393	1.15139	0.860495	0	0	0.0128146	0.130261	0.198874	0.988242	0.871141	0	0	0	0	0	ENSMUSG00000104253	Gm37174	TEC
1.23828	0.244335	0.327736	0.181512	0.0523915	1.18773	0	0	0	0	0.123071	0.999871	0.999599	0.999959	0.999995	0	0	0	0	0	ENSMUSG00000026339	Ccdc93	protein_coding
-1.60612	-2.14732	-0.793312	0.0470266	0.0876808	-3.16135	-6.07496	0	0	0	0.00204795	1.21286e-06	0.854206	0.99998	0.99995	-1	-1	0	0	0	ENSMUSG00000001674	Ddx18	protein_coding
-1.3919	-1.85035	-1.49791	-0.941323	-0.767621	-2.80938	-5.93931	-3.48544	0	0	0.00475852	1.70562e-06	0.000918955	0.658925	0.944672	-1	-1	-1	0	0	ENSMUSG00000026341	Actr3	protein_coding
-0.192342	-0.377891	0.0743693	-0.237697	-0.0372892	0	0	0	0	0	1	0.999998	1	1	1	0	0	0	0	0	ENSMUSG00000026342	Slc35f5	protein_coding
-1.0557	-1.08886	-0.810722	-0.952353	-0.491201	-0.209507	-0.346526	0	0	0	0.417878	0.365929	0.766103	0.574077	0.96929	0	0	0	0	0	ENSMUSG00000026343	Gpr39	protein_coding
-0.258438	-0.0556542	0.455359	-0.263138	-0.105772	0	0	0	0	0	0.942356	0.990252	0.87512	0.956153	0.983536	0	0	0	0	0	ENSMUSG00000026344	Lypd1	protein_coding
-0.337599	2.08825	2.70245	2.08267	1.47904	0	3.96606	5.92849	4.21014	1.98312	0.99727	0.000271704	1.75276e-06	0.000145073	0.0292414	0	1	1	1	0	ENSMUSG00000049690	Nckap5	protein_coding
0.882433	1.32449	0.313011	0.0538965	0.199657	0	1.37765	0	0	0	0.687873	0.0902819	0.997718	0.999922	0.999393	0	0	0	0	0	ENSMUSG00000036155	Mgat5	protein_coding
0.00688173	-2.61303	-0.321327	1.45792	1.56554	0	-3.6413	0	0.749783	0.90459	0.997815	0.000620999	0.90839	0.230438	0.187365	0	-1	0	0	0	ENSMUSG00000026347	Tmem163	protein_coding
-0.34041	-0.416032	0.211839	0.352657	0.0517086	0	0	0	0	0	1	0.999998	1	1	1	0	0	0	0	0	ENSMUSG00000026349	Ccnt2	protein_coding
-1.04769	-1.21934	0.0153441	0.295493	0.354424	-0.346231	-1.57882	0	0	0	0.366038	0.0634969	1	0.999986	0.999956	0	0	0	0	0	ENSMUSG00000036104	Rab3gap1	protein_coding
0.718369	1.88527	-0.947528	-0.0996669	-0.0401869	0	2.39322	0	0	0	0.79399	0.0122802	0.578307	0.998601	0.999424	0	1	0	0	0	ENSMUSG00000036086	Zranb3	protein_coding
0.691037	0.926788	-0.535569	0.403521	-0.465007	0	0	0	0	0	0.812037	0.58646	0.948408	0.973054	0.968817	0	0	0	0	0	ENSMUSG00000104164	Gm38248	TEC
0.20981	-0.330405	-0.0389769	0.265664	0.181184	0	0	0	0	0	0.999995	0.99998	1	0.999994	0.999999	0	0	0	0	0	ENSMUSG00000056211	R3hdm1	protein_coding
-0.852013	-0.742806	-0.0962635	-0.0237889	-0.0424712	0	0	0	0	0	0.934885	0.993885	1	1	1	0	0	0	0	0	ENSMUSG00000026353	Ubxn4	protein_coding
0.21544	-0.755106	-2.76037	-1.06495	-0.46416	0	0	-9.33874	-0.345088	0	0.999244	0.891091	6.47711e-10	0.366463	0.994874	0	0	-1	0	0	ENSMUSG00000026355	Mcm6	protein_coding
-0.595019	-1.1856	-1.04325	-0.269475	-0.158935	0	-1.30569	-0.303929	0	0	0.995285	0.101795	0.381853	0.999987	0.999998	0	0	0	0	0	ENSMUSG00000026356	Dars	protein_coding
-0.0400701	-0.412674	-0.0253331	0.0199427	0.294458	0	0	0	0	0	0.998262	0.968426	0.999354	0.999555	0.983787	0	0	0	0	0	ENSMUSG00000100078	Gm6170	processed_pseudogene
-0.790615	0.453501	-0.208486	-1.05545	-1.94013	0	0	0	-0.101276	-1.81629	0.636449	0.810802	0.928182	0.460538	0.0406936	0	0	0	0	0	ENSMUSG00000045382	Cxcr4	protein_coding
1.5431	3.51173	8.14063	4.94976	6.48757	1.06598	3.97922	6.59134	5.38746	5.7967	0.148346	0.000262783	3.4155e-07	6.94978e-06	2.4603e-06	0	1	1	1	1	ENSMUSG00000042581	Thsd7b	protein_coding
1.84334	1.42685	0.271362	-0.818867	-2.02429	2.13673	1.23248	0	0	-4.11676	0.0213139	0.114638	0.989859	0.752523	0.00018452	0	0	0	0	-1	ENSMUSG00000087691	Cd55os	lncRNA
2.12217	1.54337	0.0360901	-1.01795	-2.1516	2.84192	1.59773	0	-0.0698577	-4.55952	0.00440793	0.0613567	0.999545	0.472432	5.88047e-05	1	0	0	0	-1	ENSMUSG00000086825	Gm15675	lncRNA
0.0328855	0.213785	-0.838652	-1.24826	-1.64549	0	0	0	-1.67599	-4.3259	1	0.999994	0.860378	0.0531245	0.000107607	0	0	0	0	-1	ENSMUSG00000026399	Cd55	protein_coding
-2.29941	-3.55487	-3.95595	-5.08131	-3.92412	-1.64227	-3.5785	-4.27252	-6.14933	-4.23794	0.0567114	0.000728105	0.000123593	1.00776e-06	0.000135127	0	-1	-1	-1	-1	ENSMUSG00000026405	C4bp	protein_coding
1.10728	0.992211	0.63891	0.292274	-0.0174678	0.732434	0	0	0	0	0.23537	0.522739	0.995743	0.999998	1	0	0	0	0	0	ENSMUSG00000026409	Pfkfb2	protein_coding
-0.669638	-0.67901	-0.0122684	-0.191071	-0.356825	0	0	0	0	0	0.930028	0.932282	0.999987	0.999674	0.997627	0	0	0	0	0	ENSMUSG00000046404	Yod1	protein_coding
-0.504437	-0.00722259	0.845046	0.11335	0.565379	0	0	0	0	0	0.930821	0.999743	0.67103	0.996474	0.900256	0	0	0	0	0	ENSMUSG00000042510	AA986860	protein_coding
1.0373	3.30212	3.2825	2.65642	1.86031	0.0644897	3.10789	3.21166	2.63912	1.49759	0.475384	0.0023348	0.00181228	0.00706615	0.0734221	0	1	1	0	0	ENSMUSG00000042474	Fcmr	protein_coding
-6.47419	-3.28137	0.696764	0.929681	0.804485	-6.54105	-2.47405	0	0	0	3.82846e-07	0.0103118	0.676388	0.572839	0.627981	-1	-1	0	0	0	ENSMUSG00000026420	Il24	protein_coding
-6.21103	-6.24818	-0.420086	-1.16015	0.128823	-5.68131	-5.79121	0	-0.145169	0	3.29389e-06	2.49181e-06	0.806375	0.47363	0.94103	-1	-1	0	0	0	ENSMUSG00000016524	Il19	protein_coding
-6.37963	-5.07024	-3.0116	-1.97073	-2.79196	-6.7303	-5.0073	-2.32441	-1.07579	-2.05923	2.40813e-07	1.85051e-05	0.0143248	0.147652	0.0251345	-1	-1	0	0	0	ENSMUSG00000016529	Il10	protein_coding
-1.95097	-1.54852	-0.453049	-0.483977	-0.210435	-6.45707	-3.71177	0	0	0	4.68876e-07	0.000519556	0.999566	0.999208	0.999995	-1	-1	0	0	0	ENSMUSG00000016528	Mapkapk2	protein_coding
-2.27683	-1.72164	0.00628119	-0.175177	-0.487058	-2.07922	-1.17357	0	0	0	0.024032	0.125917	0.997459	0.931055	0.794305	0	0	0	0	0	ENSMUSG00000102856	Gm37084	TEC
-2.04429	-1.99178	-0.466341	-0.275938	0.309965	-5.26489	-5.164	0	0	0	9.50694e-06	1.23253e-05	0.990765	0.998959	0.9974	-1	-1	0	0	0	ENSMUSG00000016526	Dyrk3	protein_coding
0.828355	0.250785	0.00843459	0.21669	0.315281	0	0	0	0	0	0.907107	1	1	1	0.999999	0	0	0	0	0	ENSMUSG00000026427	Eif2d	protein_coding
-0.841095	-0.692758	-0.858058	-0.826577	-0.93365	0	0	0	0	0	0.696901	0.847155	0.689712	0.729862	0.592928	0	0	0	0	0	ENSMUSG00000026430	Rassf5	protein_coding
-0.863014	-1.3662	-1.67338	-1.10937	-1.39909	0	-1.47815	-2.69491	-0.44026	-1.60204	0.705839	0.0759509	0.00621258	0.331773	0.0608765	0	0	-1	0	0	ENSMUSG00000042349	Ikbke	protein_coding
0.383298	-0.916733	-0.947197	-0.329462	-0.909243	0	0	0	0	0	0.9346	0.599728	0.565245	0.974384	0.6118	0	0	0	0	0	ENSMUSG00000102055	Gm28913	lncRNA
1.66202	1.78753	0.844551	0.623307	0.528796	2.66395	3.24009	0	0	0	0.00667228	0.00168887	0.742003	0.938086	0.971321	1	1	0	0	0	ENSMUSG00000026425	Srgap2	protein_coding
0.474329	-0.669524	-0.813269	0.122553	0.30427	0	0	0	0	0	0.894701	0.829719	0.712867	0.992274	0.967511	0	0	0	0	0	ENSMUSG00000055184	Fam72a	protein_coding
-1.44056	0.646487	0.691631	0.540833	-0.507946	-1.1181	0	0	0	0	0.137096	0.772657	0.749044	0.850526	0.888368	0	0	0	0	0	ENSMUSG00000004552	Ctse	protein_coding
1.61951	1.58462	0.50053	0.344077	0.273869	4.51419	4.49167	0	0	0	6.61258e-05	7.00938e-05	0.999808	0.999994	0.999998	1	1	0	0	0	ENSMUSG00000052688	Rab7b	protein_coding
-1.94078	-1.79531	-0.271653	-0.159062	-0.075234	-6.5914	-5.57132	0	0	0	3.36983e-07	4.33693e-06	0.999981	0.999998	0.999999	-1	-1	0	0	0	ENSMUSG00000013275	Slc41a1	protein_coding
0.685591	1.44939	-0.578015	-0.681802	-0.447859	0	1.82426	0	0	0	0.899991	0.0400656	0.981274	0.949171	0.995901	0	0	0	0	0	ENSMUSG00000026433	Rab29	protein_coding
-1.50677	-1.07473	-0.717872	-0.406595	0.0640429	-3.08754	-0.454143	0	0	0	0.00245041	0.326829	0.950922	0.999347	0.999998	-1	0	0	0	0	ENSMUSG00000026434	Nucks1	protein_coding
0.454161	-1.22322	-1.53841	0.278665	0.0967694	0	-0.691677	-1.74692	0	0	0.907713	0.247769	0.0464863	0.974869	0.994052	0	0	0	0	0	ENSMUSG00000026435	Slc45a3	protein_coding
-1.23713	-0.593942	0.334356	0.174307	0.191399	-1.71618	0	0	0	0	0.0492708	0.996519	0.999969	0.999998	0.999998	0	0	0	0	0	ENSMUSG00000026436	Elk4	protein_coding
-0.936223	-0.348547	0.573772	0.376253	0.303121	0	0	0	0	0	0.662459	0.999892	0.99428	0.999807	0.999942	0	0	0	0	0	ENSMUSG00000059149	Mfsd4a	protein_coding
-1.92612	-0.891886	0.567625	0.527568	-0.515165	-1.96154	0	0	0	0	0.0305429	0.58666	0.784819	0.811297	0.835338	0	0	0	0	0	ENSMUSG00000103966	Gm37120	TEC
0.436778	-1.37555	-0.854641	-0.0475759	-0.323423	0	-1.40399	0	0	0	0.94596	0.0863343	0.700724	0.999225	0.987803	0	0	0	0	0	ENSMUSG00000026437	Cdk18	protein_coding
-0.822272	-2.54561	-2.43376	-2.56189	-0.699648	0	-2.62677	-2.46517	-2.73718	0	0.606821	0.00726791	0.0104718	0.00563358	0.682937	0	-1	0	0	0	ENSMUSG00000042115	Klhdc8a	protein_coding
0.0771041	-0.799029	-0.289859	-0.581759	-0.725279	0	0	0	0	0	0.999102	0.798138	0.996483	0.958866	0.878091	0	0	0	0	0	ENSMUSG00000009772	Nuak2	protein_coding
1.61295	1.93481	1.21047	1.09605	-0.222754	1.0324	1.61149	0.414237	0.198154	0	0.155992	0.0598531	0.341224	0.422375	0.964179	0	0	0	0	0	ENSMUSG00000100658	F730311O21Rik	lncRNA
2.30161	1.16093	0.277522	0.0808892	0.223265	4.03385	0.627733	0	0	0	0.000228346	0.267946	0.998206	0.999893	0.999154	1	0	0	0	0	ENSMUSG00000042066	Tmcc2	protein_coding
1.04801	0.867324	0.991422	0.453388	0.412951	0.357264	0	0	0	0	0.361952	0.845786	0.526724	0.999917	0.999963	0	0	0	0	0	ENSMUSG00000042046	Dstyk	protein_coding
-0.0175212	-0.282517	0.0607954	0.180094	0.33962	0	0	0	0	0	1	0.999994	1	0.999999	0.999979	0	0	0	0	0	ENSMUSG00000026439	Rbbp5	protein_coding
1.4187	1.51389	0.849643	0.415024	0.157744	1.72737	2.25664	0	0	0	0.0482409	0.0165281	0.767738	0.997589	0.999936	0	0	0	0	0	ENSMUSG00000048174	Tmem81	protein_coding
3.14586	4.5856	3.63808	4.48998	2.88986	3.35	4.89571	4.33873	5.21917	3.48111	0.00128811	2.46634e-05	0.000104125	1.07008e-05	0.000929046	1	1	1	1	1	ENSMUSG00000053024	Cntn2	protein_coding
0.738748	1.6034	0.625814	0.603253	1.20303	0	1.25579	0	0	0.464621	0.712824	0.110429	0.811816	0.83191	0.323136	0	0	0	0	0	ENSMUSG00000026442	Nfasc	protein_coding
2.93351	2.82612	1.94886	1.12342	0.647591	3.85408	3.99938	2.44973	0.366262	0	0.000361782	0.000249467	0.0108362	0.358632	0.85641	1	1	0	0	0	ENSMUSG00000026443	Lrrn2	protein_coding
0.367875	0.202437	0.707552	0.403257	0.0292633	0	0	0	0	0	0.999999	1	0.995881	0.999998	1	0	0	0	0	0	ENSMUSG00000054387	Mdm4	protein_coding
1.98913	2.27334	2.74042	1.5252	1.49657	3.13639	4.17992	5.54538	2.02501	1.89303	0.00217637	0.000156824	4.63373e-06	0.026855	0.0350143	1	1	1	0	0	ENSMUSG00000026447	Pik3c2b	protein_coding
-2.08352	-1.71331	-0.268858	-0.47095	-1.09301	-2.89474	-1.92886	0	0	-0.246875	0.00389045	0.032609	0.959339	0.905384	0.403519	-1	0	0	0	0	ENSMUSG00000102425	Gm26616	TEC
-1.66663	-1.30789	-0.453148	-0.292113	-0.0511694	-6.16149	-2.8334	0	0	0	9.76688e-07	0.00449724	0.999986	1	1	-1	-1	0	0	0	ENSMUSG00000046062	Ppp1r15b	protein_coding
-0.336753	2.18398	3.19409	0.81188	0.255414	0	3.28807	5.5073	0	0	0.98674	0.00150074	5.1071e-06	0.742459	0.994179	0	1	1	0	0	ENSMUSG00000041757	Plekha6	protein_coding
3.87972	5.20465	3.97661	2.16662	1.3521	3.75149	4.91841	4.27439	2.2177	0.732871	0.000470334	2.32986e-05	0.000123004	0.0179646	0.235264	1	1	1	0	0	ENSMUSG00000101693	Gm19461	lncRNA
-2.6671	-2.01855	-0.327178	0.736985	1.13057	-2.47601	-1.50189	0	0	0.149434	0.0102254	0.0729264	0.854167	0.64644	0.45232	-1	0	0	0	0	ENSMUSG00000070645	Ren1	protein_coding
-1.4254	1.68206	1.16852	-0.874245	-1.88999	-0.475436	0.60231	0.160137	0	-1.09923	0.325299	0.289172	0.461996	0.57702	0.141834	0	0	0	0	0	ENSMUSG00000070644	Etnk2	protein_coding
2.19739	0.943117	1.151	1.16777	0.935196	4.51621	0	0.73253	0.834503	0	6.57811e-05	0.606773	0.235341	0.205965	0.626266	1	0	0	0	0	ENSMUSG00000070643	Sox13	protein_coding
-1.50675	-2.07098	-1.78905	-0.955947	-0.809255	-1.68762	-3.67149	-2.70488	0	0	0.0519838	0.000575357	0.00607096	0.558768	0.736215	0	-1	-1	0	0	ENSMUSG00000090553	Snrpe	protein_coding
-0.844844	-0.367669	0.290044	0.298726	0.159199	0	0	0	0	0	0.778516	0.998067	0.999115	0.999121	0.999854	0	0	0	0	0	ENSMUSG00000102976	Zc3h11a	protein_coding
-0.456148	-0.179739	0.388346	0.523595	0.216361	0	0	0	0	0	0.999747	0.999999	0.999926	0.99915	0.999998	0	0	0	0	0	ENSMUSG00000094410	Gm38394	protein_coding
-2.58539	-0.91439	1.41828	0.427275	-1.14779	-3.93804	0	0.761062	0	-0.353677	0.000291915	0.576673	0.226971	0.883651	0.363291	-1	0	0	0	0	ENSMUSG00000051998	Lax1	protein_coding
-1.59209	-1.10215	0.472406	0.29464	0.582809	-3.94398	-0.679767	0	0	0	0.000287506	0.25146	0.999361	0.999969	0.995879	-1	0	0	0	0	ENSMUSG00000026463	Atp2b4	protein_coding
0.34357	0.930208	1.73149	1.56308	1.10577	0	0	2.48122	2.01705	0.395001	0.988128	0.599336	0.0101012	0.0272947	0.348102	0	0	0	0	0	ENSMUSG00000010311	Optc	protein_coding
1.28704	0.432742	1.04492	1.35519	1.42651	1.06106	0	0.165511	1.31011	1.57666	0.149421	0.975842	0.434939	0.101056	0.0637455	0	0	0	0	0	ENSMUSG00000041577	Prelp	protein_coding
0.253306	0.979874	2.24719	2.80626	2.64429	0	0	4.78591	6.90181	6.2859	0.99555	0.530259	3.27273e-05	1.58346e-07	7.16344e-07	0	0	1	1	1	ENSMUSG00000041559	Fmod	protein_coding
0.223355	0.836721	0.88933	0.590509	0.23988	0	0	0	0	0	0.999498	0.779908	0.699221	0.967497	0.999245	0	0	0	0	0	ENSMUSG00000020423	Btg2	protein_coding
-4.52882	-5.48936	-5.46425	-5.6298	-5.78604	-15.2062	-18.8188	-18.6165	-19.1449	-19.7767	2.05679e-14	1.53539e-16	1.97534e-16	1.02786e-16	4.80408e-17	-1	-1	-1	-1	-1	ENSMUSG00000064246	Chil1	protein_coding
-4.3854	-4.36528	-3.57719	-3.10123	-2.76592	-5.67711	-5.74904	-4.31927	-3.48702	-2.86731	3.3138e-06	2.76042e-06	0.00010949	0.000915513	0.00415259	-1	-1	-1	-1	0	ENSMUSG00000042451	Mybph	protein_coding
-2.87286	-1.99011	-1.68274	-2.09717	-2.16497	-8.07596	-4.26042	-2.93632	-4.72641	-5.01923	1.01514e-08	0.000127427	0.00352426	3.81761e-05	1.79038e-05	-1	-1	-1	-1	-1	ENSMUSG00000042429	Adora1	protein_coding
1.66959	1.94452	-0.389895	-1.65508	-2.09862	1.22333	1.77787	0	-1.8916	-3.24065	0.116352	0.0438234	0.936464	0.0351133	0.00168656	0	0	0	0	-1	ENSMUSG00000026458	Ppfia4	protein_coding
-0.881617	-1.13732	-0.508722	-0.24175	-0.21837	0	-1.46318	0	0	0	0.883953	0.077962	0.999988	1	1	0	0	0	0	0	ENSMUSG00000042305	Tmem183a	protein_coding
0.756311	-0.0700857	-0.950778	-0.142196	-0.206639	0	0	0	0	0	0.927147	1	0.644355	0.999999	0.999998	0	0	0	0	0	ENSMUSG00000026456	Cyb5r1	protein_coding
0.242763	-0.301213	-0.107962	-0.236552	-0.0235327	0	0	0	0	0	1	1	1	1	1	0	0	0	0	0	ENSMUSG00000026457	Adipor1	protein_coding
-0.200597	-0.458814	0.394603	0.42085	0.273234	0	0	0	0	0	1	0.999972	0.99999	0.999985	0.999999	0	0	0	0	0	ENSMUSG00000026455	Klhl12	protein_coding
0.0449531	-0.45963	-0.61764	-0.300543	-0.0776241	0	0	0	0	0	0.999997	0.999015	0.990412	0.999942	0.999998	0	0	0	0	0	ENSMUSG00000042229	Rabif	protein_coding
0.028456	0.0654168	0.622824	0.120382	0.252099	0	0	0	0	0	1	1	0.993643	0.999999	0.999993	0	0	0	0	0	ENSMUSG00000042207	Kdm5b	protein_coding
1.82157	1.49343	2.39799	1.08888	0.359153	1.53737	1.02935	2.68812	0.207712	0	0.0684133	0.156616	0.00631112	0.418597	0.940435	0	0	1	0	0	ENSMUSG00000026452	Syt2	protein_coding
1.32212	1.41696	1.51718	1.02745	0.758192	1.37132	1.79818	2.23802	0.119042	0	0.0912523	0.0421397	0.0172008	0.453098	0.847438	0	0	0	0	0	ENSMUSG00000073557	Ppp1r12b	protein_coding
0.0808237	-0.731336	-3.52945	-2.26853	-1.38768	0	0	-7.13107	-3.41389	-0.982301	0.981745	0.730846	9.13308e-08	0.00109866	0.1677	0	0	-1	-1	0	ENSMUSG00000026429	Ube2t	protein_coding
2.07157	3.11587	4.52922	3.93295	0.422726	1.14479	2.10902	3.02068	2.80385	0	0.133113	0.022775	0.0029172	0.00485983	0.821452	0	0	1	0	0	ENSMUSG00000042793	Lgr6	protein_coding
3.86357	3.41221	0.989022	0.359168	-0.618637	4.34734	4.23646	0	0	0	0.000101857	0.000135574	0.511255	0.959704	0.872978	1	1	0	0	0	ENSMUSG00000097993	Ptprv	polymorphic_pseudogene
0.369882	-0.172272	-2.11079	-2.14125	-1.80325	0	0	-2.15634	-2.24901	-1.54307	0.843482	0.938877	0.0204558	0.0168018	0.0677193	0	0	0	0	0	ENSMUSG00000031506	Ptpn7	protein_coding
-0.837425	-0.801508	-0.334337	-0.010687	-0.14087	0	0	0	0	0	0.863693	0.911886	0.999953	1	0.999998	0	0	0	0	0	ENSMUSG00000026426	Arl8a	protein_coding
-0.512729	-0.0626708	0.367559	0.103461	0.166196	0	0	0	0	0	0.922531	0.997398	0.964905	0.996322	0.992556	0	0	0	0	0	NA	NA	NA
-1.22224	-0.556835	0.344638	0.00715416	-0.404935	-0.798394	0	0	0	0	0.216094	0.936014	0.980428	0.999895	0.979659	0	0	0	0	0	ENSMUSG00000085311	Gm15445	lncRNA
1.34344	0.131305	-0.434356	-0.75959	-1.30616	0.641218	0	0	0	-0.835174	0.263713	0.979619	0.917274	0.734512	0.20578	0	0	0	0	0	ENSMUSG00000097680	Gm26642	lncRNA
0.903288	0.401859	-1.5435	-1.18263	-1.1179	0	0	-2.46446	-0.826645	-0.53166	0.63302	0.987891	0.0104864	0.208143	0.299836	0	0	0	0	0	ENSMUSG00000041926	Rnpep	protein_coding
-1.65663	-2.15481	-1.22475	-0.266924	-0.13	-4.31344	-7.74823	-1.49368	0	0	0.000111124	2.14634e-08	0.0739101	0.999963	0.999995	-1	-1	0	0	0	ENSMUSG00000062580	Timm17a	protein_coding
0.294523	-0.379234	-3.38407	-2.11589	-1.0936	0	0	-8.33196	-3.73434	-0.290085	0.955317	0.954045	5.71255e-09	0.000490644	0.387077	0	0	-1	-1	0	ENSMUSG00000041889	Shisa4	protein_coding
0.232641	-0.188247	-0.688697	0.0820157	0.258293	0	0	0	0	0	1	1	0.995794	1	1	0	0	0	0	0	ENSMUSG00000041879	Ipo9	protein_coding
0.75566	1.29876	1.08916	0.0153747	-0.218679	0	0.987913	0.305981	0	0	0.786525	0.166347	0.381081	0.999813	0.995513	0	0	0	0	0	ENSMUSG00000009418	Nav1	protein_coding
0.935972	2.62343	2.98048	2.67926	0.327098	0	3.04742	3.65214	3.3475	0	0.555845	0.00270017	0.000604263	0.00129571	0.957376	0	1	1	1	0	ENSMUSG00000054412	Gm4793	lncRNA
-0.0482777	-0.278407	-0.377305	-1.30732	-1.23143	0	0	0	-0.846508	-0.629444	0.991779	0.956118	0.935897	0.202665	0.267396	0	0	0	0	0	NA	NA	NA
-1.17945	0.708521	0.306992	0.0130365	0.521971	-0.643665	0	0	0	0	0.262837	0.853153	0.990907	0.999837	0.953446	0	0	0	0	0	ENSMUSG00000026421	Csrp1	protein_coding
1.00598	-0.645711	-0.406143	-0.117234	0.510201	0.016499	0	0	0	0	0.493489	0.880192	0.973105	0.99739	0.937207	0	0	0	0	0	ENSMUSG00000041801	Phlda3	protein_coding
-2.67372	-1.3255	1.79286	1.41552	3.64163	-3.40718	-0.624493	1.13663	0.638326	3.07513	0.0011172	0.269067	0.133501	0.265064	0.00253182	-1	0	0	0	0	ENSMUSG00000026413	Pkp1	protein_coding
-0.812803	2.40663	0.717629	0.602135	-1.7981	0	1.84536	0	0	-1.62969	0.628814	0.0385275	0.680212	0.752222	0.0578772	0	0	0	0	0	ENSMUSG00000051985	Igfn1	protein_coding
1.07251	2.24162	0.352687	0.0197814	0.13682	0.26567	4.17306	0	0	0	0.39634	0.000159623	0.994655	0.999959	0.999547	0	1	0	0	0	ENSMUSG00000026411	Tmem9	protein_coding
1.23395	1.6085	0.453611	-0.363678	-0.805605	0.443366	1.17386	0	0	0	0.3308	0.125793	0.889535	0.940672	0.690203	0	0	0	0	0	ENSMUSG00000041642	Kif21b	protein_coding
-4.77439	-6.92899	-4.82333	-3.6642	-3.149	-4.1888	-7.08196	-4.37678	-2.94829	-2.31142	0.000153805	1.03192e-07	9.46278e-05	0.00343748	0.0147607	-1	-1	-1	0	0	ENSMUSG00000041605	Inava	protein_coding
-0.737858	-0.44897	0.350618	0.297437	0.521366	0	0	0	0	0	0.963183	0.999699	0.999949	0.999981	0.998846	0	0	0	0	0	ENSMUSG00000041570	Camsap2	protein_coding
0.682272	1.01784	-0.371783	-0.715765	-0.700482	0	0.0470038	0	0	0	0.790003	0.481451	0.971942	0.824868	0.83447	0	0	0	0	0	ENSMUSG00000097403	9230116N13Rik	lncRNA
-0.475888	-0.390438	-0.386718	-0.251267	-0.0674726	0	0	0	0	0	0.998571	0.999764	0.999829	0.999986	0.999999	0	0	0	0	0	ENSMUSG00000026404	Ddx59	protein_coding
-0.17943	1.06109	-3.76955	-3.68487	-2.15798	0	0.0871559	-5.88518	-5.73864	-2.29336	0.932092	0.469113	1.9553e-06	2.8334e-06	0.0152718	0	0	-1	-1	0	ENSMUSG00000041498	Kif14	protein_coding
-2.9715	-2.88146	-1.04777	-0.664393	-0.574792	-10.866	-10.275	-0.264673	0	0	3.05132e-11	9.61958e-11	0.39672	0.962279	0.986168	-1	-1	0	0	0	ENSMUSG00000041483	Zfp281	protein_coding
-1.83515	-1.20874	-1.0737	-0.929769	-0.390811	-2.888	-0.716017	-0.255503	0	0	0.00395313	0.24032	0.400216	0.595786	0.972582	-1	0	0	0	0	ENSMUSG00000097113	Gm19705	lncRNA
-3.54513	-3.70927	-3.90494	-2.50797	-1.9298	-5.8245	-6.41999	-7.00603	-3.45059	-2.04127	2.27932e-06	5.13849e-07	1.23205e-07	0.00100259	0.0259768	-1	-1	-1	-1	0	ENSMUSG00000097448	Platr22	lncRNA
-1.00865	-0.156661	-1.54173	-1.72739	-2.2619	-0.0182892	0	-1.18203	-1.58361	-2.73124	0.49291	0.965732	0.124181	0.0629503	0.00571107	0	0	0	0	0	ENSMUSG00000026395	Ptprc	protein_coding
-0.748556	-0.741425	-0.297137	-0.243607	0.115703	0	0	0	0	0	0.967347	0.969404	0.999992	0.999997	1	0	0	0	0	0	ENSMUSG00000026393	Nek7	protein_coding
-0.520567	0.148381	-0.0758392	-0.275053	-1.37455	0	0	0	0	-0.598525	0.764581	0.935716	0.968847	0.888313	0.277868	0	0	0	0	0	ENSMUSG00000019230	Lhx9	protein_coding
-0.539218	-0.867392	-1.05019	-0.572037	-0.574904	0	0	-0.19865	0	0	0.941424	0.691166	0.422075	0.945362	0.942426	0	0	0	0	0	ENSMUSG00000079283	2310009B15Rik	protein_coding
0.366074	0.675181	0.580478	-0.208494	0.0958805	0	0	0	0	0	0.999823	0.979871	0.995983	0.999997	1	0	0	0	0	0	ENSMUSG00000056268	Dennd1b	protein_coding
-0.786299	-0.733274	-0.330819	-0.172634	0.146485	0	0	0	0	0	0.933073	0.970009	0.999977	0.999999	0.999999	0	0	0	0	0	ENSMUSG00000033964	Zbtb41	protein_coding
0.775957	1.16042	-2.22078	-3.63323	-2.02059	0	0.226217	-2.42065	-5.5738	-2.01236	0.630967	0.414145	0.0115589	4.30981e-06	0.0275587	0	0	0	-1	0	ENSMUSG00000033952	Aspm	protein_coding
-0.402085	-1.44049	-0.200495	-1.16056	-0.492228	0	-0.981457	0	-0.364177	0	0.875246	0.167908	0.953329	0.359424	0.856843	0	0	0	0	0	ENSMUSG00000070594	Cfhr4	protein_coding
0.47098	-0.468804	0.455379	-0.32505	-0.555935	0	0	0	0	0	0.913854	0.94585	0.938493	0.980919	0.920253	0	0	0	0	0	ENSMUSG00000033898	Cfhr2	protein_coding
0.105238	-0.828259	0.449534	-0.0932095	-0.411095	0	0	0	0	0	0.99885	0.766474	0.979331	0.999658	0.990804	0	0	0	0	0	ENSMUSG00000089991	Gm16332	unprocessed_pseudogene
0.299339	-0.458404	1.11944	0.33464	0.0444157	0	0	0.341816	0	0	0.972994	0.957609	0.367679	0.979149	0.998861	0	0	0	0	0	ENSMUSG00000085867	Gm5834	unprocessed_pseudogene
0.118664	0.837523	1.78679	0.204949	0.126991	0	0	4.59998	0	0	0.999984	0.82041	5.29575e-05	0.999919	0.999975	0	0	1	0	0	ENSMUSG00000026365	Cfh	protein_coding
0.248208	1.95735	1.07494	0.278834	0.382434	0	3.34291	0.302766	0	0	0.997356	0.00131048	0.382291	0.998296	0.994087	0	1	0	0	0	ENSMUSG00000052726	Kcnt2	protein_coding
-0.587175	-0.592892	0.134314	-0.0600689	-0.0287091	0	0	0	0	0	0.995505	0.99534	0.999998	1	1	0	0	0	0	0	ENSMUSG00000026361	Cdc73	protein_coding
0.666618	0.288243	0.300552	0.229264	0.0510854	0	0	0	0	0	0.980471	0.999984	0.999984	0.999997	1	0	0	0	0	0	ENSMUSG00000018196	Glrx2	protein_coding
0.724644	0.998091	0.444004	-0.153505	-0.0533844	0	0	0	0	0	0.93843	0.504434	0.99875	0.999987	0.999998	0	0	0	0	0	ENSMUSG00000018199	Ro60	protein_coding
-0.0407781	-1.19559	-1.2831	-0.235939	-0.116521	0	-1.12977	-1.66668	0	0	0.999976	0.134667	0.0540528	0.999878	0.999973	0	0	0	0	0	ENSMUSG00000018189	Uchl5	protein_coding
-0.0153525	1.12344	-0.847971	-1.5555	-2.00969	0	0.240227	0	-1.45724	-2.70188	0.996906	0.406238	0.643547	0.0787716	0.00611326	0	0	0	0	0	ENSMUSG00000026360	Rgs2	protein_coding
-3.70363	-1.5302	0.808346	0.774567	2.60177	-4.02647	-0.710366	0	0	1.52639	0.000232833	0.243204	0.6109	0.627235	0.0708046	-1	0	0	0	0	ENSMUSG00000051079	Rgs13	protein_coding
-2.13338	-1.18414	-1.51332	-1.49148	-2.05931	-2.2281	-0.349771	-1.02102	-0.991636	-2.20092	0.0175703	0.364895	0.158549	0.165473	0.0186163	0	0	0	0	0	ENSMUSG00000026358	Rgs1	protein_coding
0.953944	1.56179	-0.699204	-1.22514	-0.545345	0	0.773289	0	-0.436941	0	0.531125	0.224144	0.709192	0.333069	0.797872	0	0	0	0	0	ENSMUSG00000026357	Rgs18	protein_coding
-0.889249	-1.09257	-0.834277	-0.174265	0.0939784	0	-0.478489	0	0	0	0.713521	0.318238	0.800047	0.999878	0.999959	0	0	0	0	0	ENSMUSG00000056220	Pla2g4a	protein_coding
-2.09743	-2.67979	0.559029	0.363893	0.277272	-2.32045	-3.82684	0	0	0	0.0144002	0.000387792	0.785327	0.88594	0.917343	0	-1	0	0	0	ENSMUSG00000097028	Ptgs2os	lncRNA
-5.77142	-6.76505	-1.86579	-0.96889	-0.656472	-12.8062	-14.7116	-2.53033	0	0	9.28867e-13	4.33357e-14	0.00904654	0.536168	0.839312	-1	-1	0	0	0	ENSMUSG00000032487	Ptgs2	protein_coding
-4.08433	-4.92048	-2.99409	-1.39904	-0.929086	-4.45829	-5.96936	-2.84471	-0.524546	0	7.64712e-05	1.5826e-06	0.0043822	0.304355	0.546483	-1	-1	-1	0	0	ENSMUSG00000097754	Ptgs2os2	lncRNA
0.10813	0.301171	-0.120045	-0.114503	-0.138992	0	0	0	0	0	1	0.999995	1	1	1	0	0	0	0	0	ENSMUSG00000006010	Odr4	protein_coding
-0.631691	-0.663308	-0.284294	-0.156357	0.151716	0	0	0	0	0	0.985856	0.977019	0.999927	0.999991	0.999992	0	0	0	0	0	ENSMUSG00000006005	Tpr	protein_coding
-1.1883	-2.40402	-1.80264	-3.05181	-2.81523	-0.490656	-3.49983	-2.01955	-4.94134	-4.41995	0.313985	0.000886421	0.0271563	2.18945e-05	8.43844e-05	0	-1	0	-1	-1	ENSMUSG00000006014	Prg4	protein_coding
2.10621	4.38796	1.61118	0.882265	0.57858	2.51125	7.03071	1.38193	0	0	0.00944359	1.1613e-07	0.0896329	0.601878	0.819897	1	1	0	0	0	ENSMUSG00000066842	Hmcn1	protein_coding
-1.27228	-1.70966	-1.26308	-1.33492	-1.05619	-0.614682	-1.73721	-0.635482	-0.827723	-0.134377	0.272183	0.0473509	0.26546	0.207846	0.447116	0	0	0	0	0	ENSMUSG00000100954	Gm10138	lncRNA
-2.52178	-2.23725	-0.965913	-0.0758781	-0.235588	-10.6422	-8.59754	0	0	0	4.69041e-11	3.17534e-09	0.594769	1	0.999994	-1	-1	0	0	0	ENSMUSG00000023150	Ivns1abp	protein_coding
-0.324635	-1.07971	-0.163647	0.206944	0.0111575	0	-0.431775	0	0	0	0.998325	0.33481	0.999885	0.999763	0.999996	0	0	0	0	0	ENSMUSG00000052748	Swt1	protein_coding
1.29616	0.385183	0.0405676	0.17927	-0.0424652	1.70316	0	0	0	0	0.0504923	0.999852	1	0.999998	1	0	0	0	0	0	ENSMUSG00000053286	Trmt1l	protein_coding
1.24861	0.169192	0.492021	0.265418	-0.483634	0.907002	0	0	0	0	0.186548	0.99945	0.982814	0.998844	0.990827	0	0	0	0	0	ENSMUSG00000103928	Gm37893	TEC
-0.948405	-0.595833	0.0761364	0.138657	0.145965	0	0	0	0	0	0.673624	0.999308	1	1	1	0	0	0	0	0	ENSMUSG00000026484	Rnf2	protein_coding
-1.0985	0.909584	1.24933	0.690736	0.786213	-0.495663	0	1.25881	0	0	0.312238	0.674274	0.109885	0.935769	0.856304	0	0	0	0	0	ENSMUSG00000026483	Niban1	protein_coding
2.50066	3.31054	0.462991	-0.263208	-0.174505	3.41004	5.05555	0	0	0	0.00110927	1.63025e-05	0.953613	0.993079	0.996395	1	1	0	0	0	ENSMUSG00000100594	2810414N06Rik	lncRNA
-0.293638	-0.147858	-0.107226	0.0713614	0.193134	0	0	0	0	0	0.999999	1	1	1	1	0	0	0	0	0	ENSMUSG00000043019	Edem3	protein_coding
-0.947564	-2.20953	-1.66254	-0.837862	-0.67847	0	-6.34179	-3.48587	0	0	0.605233	6.23547e-07	0.000917957	0.799352	0.947891	0	-1	-1	0	0	ENSMUSG00000032666	1700025G04Rik	protein_coding
-0.504721	-0.753155	-0.697096	0.134492	0.148947	0	0	0	0	0	0.977519	0.866635	0.915962	0.999642	0.999515	0	0	0	0	0	ENSMUSG00000014980	Tsen15	protein_coding
0.769132	0.200261	-1.5878	-0.558319	-0.634115	0	0	-1.02262	0	0	0.630993	0.91808	0.158227	0.770928	0.728214	0	0	0	0	0	ENSMUSG00000032649	Colgalt2	protein_coding
-0.394545	-0.679574	-1.01337	-0.0279619	0.206433	0	0	-0.0524427	0	0	0.983022	0.886483	0.479297	0.999794	0.997027	0	0	0	0	0	ENSMUSG00000026482	Rgl1	protein_coding
-0.802285	-1.09751	-0.950388	-0.929878	-0.686145	0	-0.65878	0	0	0	0.906951	0.258041	0.629448	0.678623	0.978025	0	0	0	0	0	ENSMUSG00000008475	Arpc5	protein_coding
-0.585873	-0.537232	-2.07153	-2.31248	-2.34268	0	0	-2.20441	-2.72963	-2.78776	0.768041	0.802782	0.0184792	0.00573254	0.00500597	0	0	0	0	0	ENSMUSG00000026480	Ncf2	protein_coding
-0.667242	-0.831394	0.0841435	0.50262	0.421086	0	0	0	0	0	0.983776	0.869937	0.999999	0.998792	0.999698	0	0	0	0	0	ENSMUSG00000042772	Smg7	protein_coding
-0.00823852	2.07694	5.62154	5.32664	2.19924	0	2.78968	7.05772	7.17694	3.19123	0.99972	0.00498347	1.08968e-07	8.1936e-08	0.00190379	0	1	1	1	1	ENSMUSG00000042751	Nmnat2	protein_coding
-4.78724	-4.1763	-0.25916	-1.0481	0.169314	-14.1632	-11.9054	0	-0.18882	0	1.01181e-13	4.46785e-12	0.995536	0.425882	0.997845	-1	-1	0	0	0	ENSMUSG00000026479	Lamc2	protein_coding
-0.733673	-0.571721	0.0811695	-0.124535	0.445386	0	0	0	0	0	0.916578	0.983897	0.999979	0.999953	0.996863	0	0	0	0	0	ENSMUSG00000026478	Lamc1	protein_coding
-5.62422	-5.54102	-2.47809	-1.29688	-1.29395	-4.7669	-4.73845	-1.3764	-0.261092	-0.256981	3.45669e-05	3.71946e-05	0.0921671	0.425216	0.427598	-1	-1	0	0	0	ENSMUSG00000079138	Gm8818	processed_pseudogene
-0.631961	1.30653	0.49585	1.40866	-0.70592	0	0.391788	0	0.549583	0	0.717965	0.3527	0.783952	0.295442	0.688631	0	0	0	0	0	ENSMUSG00000073538	E330020D12Rik	lncRNA
-0.959506	-1.08939	-0.686493	-0.0998634	0.085598	0	-0.983714	0	0	0	0.672878	0.167357	0.999026	1	1	0	0	0	0	0	ENSMUSG00000042699	Dhx9	protein_coding
0.225159	0.405919	-1.53097	-2.02851	-2.28842	0	0	-1.65387	-3.35311	-4.23546	0.96764	0.928866	0.0553516	0.00127779	0.000135902	0	0	0	-1	-1	ENSMUSG00000042684	Npl	protein_coding
-4.28566	-5.6031	-1.0802	-0.0688846	-0.366534	-4.73054	-6.90878	-0.100907	0	0	3.77993e-05	1.559e-07	0.467641	0.968187	0.829458	-1	-1	0	0	0	ENSMUSG00000026475	Rgs16	protein_coding
1.48026	3.04033	2.25945	0.907467	0.759252	2.11972	8.20694	5.56406	0	0	0.0220854	7.5561e-09	4.41797e-06	0.663737	0.861723	0	1	1	0	0	ENSMUSG00000066800	Rnasel	protein_coding
2.22187	4.9287	4.91175	2.56634	1.43152	3.38354	7.695	8.0296	4.81299	1.5161	0.00118481	2.4279e-08	1.1279e-08	3.05127e-05	0.0710412	1	1	1	1	0	ENSMUSG00000100183	Gm28512	lncRNA
1.93398	4.30036	3.16571	2.46001	1.52924	1.46682	4.02946	3.2093	2.44658	0.983634	0.0775204	0.000231384	0.00182235	0.0109148	0.167418	0	1	1	0	0	ENSMUSG00000042641	Rgsl1	protein_coding
1.60385	3.39815	3.43001	2.62114	0.798603	1.59996	5.22073	5.51719	4.32255	0	0.0611081	1.0651e-05	4.97979e-06	0.000108541	0.742035	0	1	1	1	0	ENSMUSG00000045968	Teddm2	protein_coding
-0.336256	0.116025	2.50279	1.55041	0.905351	0	0	5.25676	1.87327	0	0.981825	0.99701	9.70775e-06	0.0364059	0.623422	0	0	1	0	0	ENSMUSG00000026473	Glul	protein_coding
-0.476221	0.398079	2.86761	3.8811	0.327841	0	0	2.77658	3.76638	0	0.856411	0.882824	0.00514121	0.000452868	0.917455	0	0	1	1	0	ENSMUSG00000004110	Cacna1e	protein_coding
-4.20782	-3.21568	-2.11964	-1.34859	-0.820946	-12.8381	-8.92853	-4.52202	-1.39525	0	8.79647e-13	1.54743e-09	6.47999e-05	0.0876287	0.754876	-1	-1	-1	0	0	ENSMUSG00000056708	Ier5	protein_coding
0.643013	2.74107	1.57529	0.500775	0.599102	0	6.68435	2.65819	0	0	0.946858	2.6845e-07	0.00676127	0.991704	0.973804	0	1	1	0	0	ENSMUSG00000026471	Mr1	protein_coding
-1.4899	-1.04169	-0.188714	-0.143296	-0.178311	-4.47399	-0.381878	0	0	0	7.33743e-05	0.352895	1	1	1	-1	0	0	0	0	ENSMUSG00000026470	Stx6	protein_coding
-2.05081	-0.703721	0.896317	0.302873	-0.89417	-2.54836	0	0	0	0	0.00868568	0.745435	0.580739	0.931556	0.598282	-1	0	0	0	0	ENSMUSG00000104181	Gm8850	processed_pseudogene
0.853007	-0.120867	1.0834	0.642055	0.117824	0	0	0.355701	0	0	0.717613	0.999829	0.36253	0.943443	0.999853	0	0	0	0	0	ENSMUSG00000033722	BC034090	protein_coding
0.275542	0.413324	-0.0182353	-0.25523	-0.0591091	0	0	0	0	0	1	0.999992	1	1	1	0	0	0	0	0	ENSMUSG00000026469	Xpr1	protein_coding
-0.277607	-0.375147	-0.211052	-0.114414	-0.0353944	0	0	0	0	0	0.999143	0.998097	0.999785	0.999948	0.999987	0	0	0	0	0	ENSMUSG00000033701	Acbd6	protein_coding
-0.157744	-0.322313	-0.191168	0.155052	0.0740764	0	0	0	0	0	0.999985	0.999846	0.999982	0.99999	0.999997	0	0	0	0	0	ENSMUSG00000033684	Qsox1	protein_coding
0.420075	0.175662	0.592107	0.288417	0.328679	0	0	0	0	0	0.998649	0.999974	0.987967	0.999862	0.99974	0	0	0	0	0	ENSMUSG00000033671	Cep350	protein_coding
0.042226	-0.362926	-0.126437	0.146441	0.0959052	0	0	0	0	0	1	0.999985	1	1	1	0	0	0	0	0	ENSMUSG00000026466	Tor1aip1	protein_coding
-0.740583	-0.395088	-0.330245	0.114238	-0.672759	0	0	0	0	0	0.773658	0.959335	0.97466	0.99455	0.846424	0	0	0	0	0	ENSMUSG00000102964	9430034N14Rik	TEC
-0.319074	0.226656	0.0888657	0.00553068	0.122421	0	0	0	0	0	1	1	1	1	1	0	0	0	0	0	ENSMUSG00000050565	Tor1aip2	protein_coding
-2.72029	2.13207	-0.358623	-1.22927	-0.906069	-3.36595	1.4754	0	-0.434022	0	0.0012378	0.0765183	0.874135	0.334146	0.568376	-1	0	0	0	0	ENSMUSG00000015484	Fam163a	protein_coding
-0.62133	-1.45743	-1.17826	0.615547	1.25777	0	-0.608768	-0.237568	0	0.276266	0.704406	0.275662	0.410895	0.70681	0.403893	0	0	0	0	0	ENSMUSG00000026602	Nphs2	protein_coding
-1.23409	-1.43748	-1.59394	-0.817674	-0.386171	-0.400141	-0.797324	-1.11903	0	0	0.346627	0.216479	0.136927	0.629027	0.862351	0	0	0	0	0	ENSMUSG00000078193	Gm2000	protein_coding
-0.148797	-0.191496	-0.421391	-0.631885	-0.556583	0	0	0	0	0	0.999998	0.999997	0.999813	0.992433	0.997882	0	0	0	0	0	ENSMUSG00000026600	Soat1	protein_coding
-2.40814	-1.40186	-0.425358	-0.192886	-0.166492	-9.51399	-2.74834	0	0	0	4.49462e-10	0.00548841	0.999739	0.999996	0.999997	-1	-1	0	0	0	ENSMUSG00000026596	Abl2	protein_coding
0.522712	0.378867	-0.165331	0.15357	0.136305	0	0	0	0	0	0.991571	0.999194	0.999979	0.999982	0.999985	0	0	0	0	0	ENSMUSG00000060519	Tor3a	protein_coding
0.436874	0.140263	-0.0986035	0.0781469	0.133252	0	0	0	0	0	0.999993	1	1	1	1	0	0	0	0	0	ENSMUSG00000033557	Fam20b	protein_coding
1.36171	1.1999	0.610993	0.604712	0.381807	1.39804	0.843808	0	0	0	0.0872138	0.203404	0.959144	0.964989	0.996922	0	0	0	0	0	ENSMUSG00000026594	Ralgps2	protein_coding
-0.517663	-0.0463826	0.26446	0.0023994	0.242759	0	0	0	0	0	0.995546	0.999997	0.999894	1	0.99993	0	0	0	0	0	ENSMUSG00000070565	Rasal2	protein_coding
-0.64451	-0.358783	-1.17401	-1.84353	-1.05284	0	0	-0.594506	-3.0673	-0.180504	0.855432	0.971712	0.278768	0.00257343	0.429109	0	0	0	-1	0	ENSMUSG00000049881	2810025M15Rik	transcribed_processed_pseudogene
-0.165636	-0.224557	-1.11136	-1.63773	-2.60617	0	0	-0.185496	-1.11908	-2.95786	0.930877	0.910703	0.42802	0.136939	0.00334795	0	0	0	0	0	ENSMUSG00000033488	Cryzl2	protein_coding
1.18572	2.0427	-0.126423	-0.768353	-0.85597	0.396452	2.1226	0	0	0	0.347618	0.021954	0.99034	0.750337	0.662647	0	0	0	0	0	ENSMUSG00000026589	Sec16b	protein_coding
-1.45033	-0.48627	2.51955	2.11137	1.94432	-1.20809	0	2.8283	2.24634	1.91426	0.119178	0.901535	0.00455196	0.0168981	0.0335727	0	0	1	0	0	ENSMUSG00000004031	Brinp2	protein_coding
-2.85656	-3.08005	-0.681852	-0.464129	-0.51579	-3.12595	-3.64053	0	0	0	0.00223276	0.000622281	0.692071	0.805925	0.779543	-1	-1	0	0	0	ENSMUSG00000073530	Pappa2	protein_coding
-0.0166862	-0.135804	0.189343	-0.0139563	0.101608	0	0	0	0	0	1	1	1	1	1	0	0	0	0	0	ENSMUSG00000040782	Cop1	protein_coding
0.497301	1.1059	1.6287	0.90627	1.10811	0	0.50947	2.93667	0	0.545456	0.989017	0.307453	0.00352131	0.685431	0.295146	0	0	1	0	0	ENSMUSG00000090394	4930523C07Rik	protein_coding
-0.37789	-0.908249	-1.27482	-0.754808	-0.533598	0	0	-1.31028	0	0	0.993112	0.662894	0.101028	0.870823	0.979828	0	0	0	0	0	ENSMUSG00000058267	Mrps14	protein_coding
-0.422881	-1.43102	-1.62638	-0.614119	-0.338287	0	-2.41794	-3.53343	0	0	0.996962	0.0116281	0.000814813	0.979178	0.999356	0	-1	-1	0	0	ENSMUSG00000014226	Cacybp	protein_coding
0.199276	1.51809	1.23913	0.43306	0.451896	0	2.64716	1.23681	0	0	0.999831	0.00693489	0.113846	0.996325	0.995443	0	1	0	0	0	ENSMUSG00000026721	Rabgap1l	protein_coding
0.226169	-0.0416321	0.374982	-0.0191143	0.0730536	0	0	0	0	0	0.999999	1	0.999985	1	1	0	0	0	0	0	ENSMUSG00000040423	Rc3h1	protein_coding
0.966953	0.992207	0.91736	0.598274	0.0329625	0	0	0	0	0	0.574663	0.518605	0.693756	0.991734	1	0	0	0	0	0	ENSMUSG00000043467	Zbtb37	protein_coding
-2.05916	-2.29184	-0.910165	-0.458044	-0.635382	-3.97598	-4.74867	0	0	0	0.00026488	3.60382e-05	0.63178	0.97525	0.91115	-1	-1	0	0	0	ENSMUSG00000053332	Gas5	lncRNA
1.31598	0.869043	-0.92508	-0.301823	-0.00837003	1.72433	0	0	0	0	0.0485193	0.7858	0.710801	0.999986	1	0	0	0	0	0	ENSMUSG00000026709	Dars2	protein_coding
0.435169	0.0754145	-1.85317	-1.34866	-0.98814	0	0	-3.31152	-1.32898	0	0.943053	0.997821	0.00141633	0.0979499	0.51724	0	0	-1	0	0	ENSMUSG00000026708	Cenpl	protein_coding
0.823046	0.341981	0.0161604	0.120866	0.040344	0	0	0	0	0	0.783184	0.998586	0.999996	0.999956	0.99999	0	0	0	0	0	ENSMUSG00000026705	Klhl20	protein_coding
0.138175	-0.616091	-0.351112	0.0348846	0.122343	0	0	0	0	0	0.999996	0.993207	0.99993	1	0.999999	0	0	0	0	0	ENSMUSG00000026701	Prdx6	protein_coding
-1.75217	-1.30476	-0.245298	0.152818	0.259462	-4.7328	-1.91605	0	0	0	3.75497e-05	0.0334513	0.999962	0.999991	0.999947	-1	0	0	0	0	ENSMUSG00000040297	Suco	protein_coding
1.24967	0.338646	0.0734694	-0.213685	-0.115828	1.08322	0	0	0	0	0.144542	0.998909	0.999986	0.999931	0.99998	0	0	0	0	0	ENSMUSG00000026698	Pigc	protein_coding
0.344343	0.768165	0.551487	-0.491146	-0.0544101	0	0	0	0	0	0.911392	0.684391	0.834745	0.893253	0.99263	0	0	0	0	0	ENSMUSG00000040265	Dnm3	protein_coding
-0.181843	-1.7369	0.534868	-1.96294	-2.25193	0	-1.39669	0	-1.9144	-2.50992	0.93204	0.0874259	0.776176	0.0335635	0.00947202	0	0	0	0	0	ENSMUSG00000078190	Dnm3os	lncRNA
-0.792226	-1.17962	0.0110595	0.474123	0.280687	0	-0.983088	0	0	0	0.850606	0.167509	0.999996	0.992734	0.999337	0	0	0	0	0	ENSMUSG00000026694	Eef1aknmt	protein_coding
-0.309934	-0.271964	-0.241054	-0.443497	-0.544309	0	0	0	0	0	0.999801	0.999928	0.999963	0.999218	0.996194	0	0	0	0	0	ENSMUSG00000026696	Vamp4	protein_coding
-0.752842	-0.747892	0.305923	0.299094	0.390199	0	0	0	0	0	0.955088	0.956026	0.999981	0.999982	0.999907	0	0	0	0	0	ENSMUSG00000040225	Prrc2c	protein_coding
-0.344176	0.427281	1.18996	0.657402	0.128698	0	0	0.632674	0	0	0.987613	0.973246	0.266356	0.888854	0.998768	0	0	0	0	0	ENSMUSG00000098259	Gm27616	miRNA
3.76633	4.53449	4.71633	3.09872	2.0815	6.25635	7.74227	8.191	6.12468	3.60082	7.71018e-07	2.17638e-08	7.83298e-09	1.07086e-06	0.000687764	1	1	1	1	1	ENSMUSG00000026692	Fmo4	protein_coding
0.741163	0.650403	1.82552	2.15059	1.25654	0	0	2.73081	3.76612	0.89517	0.80562	0.886161	0.00571667	0.000452601	0.189632	0	0	1	1	0	ENSMUSG00000040181	Fmo1	protein_coding
1.94418	4.07318	4.98119	2.67747	2.26531	2.42437	8.16291	10.7032	4.27634	3.20408	0.0114638	8.34275e-09	4.16996e-11	0.000122299	0.00184486	1	1	1	1	1	ENSMUSG00000040170	Fmo2	protein_coding
2.67534	3.79781	6.28246	2.34191	1.96859	3.71494	5.74304	8.90481	3.56426	2.65858	0.000515409	2.80203e-06	1.63077e-09	0.000754071	0.00675525	1	1	1	1	0	ENSMUSG00000095576	Fmo6	protein_coding
3.199	2.66267	4.75122	3.41919	2.10695	3.49264	3.12093	5.34967	4.35407	2.40266	0.000902821	0.00225993	7.65442e-06	0.000100064	0.0120274	1	1	1	1	0	ENSMUSG00000026691	Fmo3	protein_coding
2.62789	-0.29093	-0.0990726	0.0824245	-0.953423	2.16676	0	0	0	0	0.02004	0.930806	0.980065	0.983626	0.542083	0	0	0	0	0	ENSMUSG00000026586	Prrx1	protein_coding
-0.223498	-0.778605	-0.429455	-0.281509	-0.145293	0	0	0	0	0	0.99996	0.926375	0.999611	0.999973	0.999996	0	0	0	0	0	ENSMUSG00000040124	Gorab	protein_coding
1.44399	1.20889	0.793016	0.215012	0.369816	3.77529	1.94366	0	0	0	0.000442171	0.0316582	0.974067	1	0.999999	1	0	0	0	0	ENSMUSG00000026585	Kifap3	protein_coding
-0.174447	-0.329233	0.30707	0.235771	0.163194	0	0	0	0	0	0.999999	0.999994	0.999995	0.999999	1	0	0	0	0	0	ENSMUSG00000026584	Scyl3	protein_coding
1.21567	1.30029	-1.51297	-0.427031	-0.20523	0.738403	1.0931	-2.5408	0	0	0.233585	0.142404	0.00883519	0.993204	0.999268	0	0	0	0	0	ENSMUSG00000041406	BC055324	protein_coding
0.702339	0.753892	0.564589	0.460297	0.185242	0	0	0	0	0	0.891153	0.861895	0.975772	0.99328	0.999797	0	0	0	0	0	ENSMUSG00000041396	Mettl18	protein_coding
-5.23822	-4.78009	1.13899	0.962858	0.840223	-3.91417	-3.49985	0.088797	0	0	0.000312972	0.000893992	0.556963	0.61266	0.65967	-1	-1	0	0	0	ENSMUSG00000026582	Sele	protein_coding
-1.64958	-0.494793	-0.330577	0.105415	-0.0995362	-1.28994	0	0	0	0	0.104469	0.827853	0.900803	0.970721	0.973033	0	0	0	0	0	ENSMUSG00000026581	Sell	protein_coding
-3.87523	-2.43323	0.269532	0.7871	1.80414	-7.16813	-3.5331	0	0	1.42978	8.36116e-08	0.000815476	0.937612	0.665843	0.0826214	-1	-1	0	0	0	ENSMUSG00000026580	Selp	protein_coding
0.438358	2.16962	3.94932	0.415148	1.97354	0	1.52181	3.06663	0	1.37399	0.818798	0.0705066	0.0025905	0.8476	0.0909921	0	0	1	0	0	ENSMUSG00000026579	F5	protein_coding
-0.244106	-1.16914	0.198047	0.500083	0.769465	0	-0.84818	0	0	0	0.999168	0.202207	0.999629	0.98742	0.85142	0	0	0	0	0	ENSMUSG00000040918	Slc19a2	protein_coding
1.05661	1.36237	1.02433	0.163085	0.331518	0.320905	2.11267	0.152487	0	0	0.37548	0.0224126	0.440015	0.999997	0.999929	0	0	0	0	0	ENSMUSG00000026578	Ccdc181	protein_coding
-1.5009	-1.43148	-0.371853	0.0616864	0.131294	-3.44576	-3.02272	0	0	0	0.00101474	0.00286551	0.999867	0.999999	0.999997	-1	-1	0	0	0	ENSMUSG00000026577	Blzf1	protein_coding
0.937416	0.896457	-0.459797	-0.394131	-0.0836385	0	0	0	0	0	0.61174	0.69215	0.997883	0.999269	0.99999	0	0	0	0	0	ENSMUSG00000026575	Nme7	protein_coding
0.940962	2.17766	1.49576	1.46703	1.42127	0	6.27624	2.63833	2.47519	2.23548	0.622326	7.33751e-07	0.00707672	0.0102383	0.0172945	0	1	1	0	0	ENSMUSG00000026576	Atp1b1	protein_coding
2.87885	4.54085	2.35106	0.956639	0.567674	3.46086	5.59729	2.97267	0	0	0.000977278	4.06119e-06	0.00323125	0.546333	0.880732	1	1	1	0	0	ENSMUSG00000104011	Gm32391	lncRNA
3.38484	6.35671	2.80485	2.87565	2.30873	3.70473	6.58783	3.37971	3.59267	2.67307	0.000529107	3.41141e-07	0.00119625	0.000702073	0.00653386	1	1	1	1	0	ENSMUSG00000103383	Gm37754	lncRNA
3.76067	7.34174	7.0381	3.86215	3.21615	5.11863	6.97779	7.29458	6.19678	5.23177	1.38559e-05	1.32761e-07	6.22311e-08	8.944e-07	1.03524e-05	1	1	1	1	1	ENSMUSG00000104117	Gm20743	lncRNA
4.59513	7.69643	5.56474	3.47848	2.62107	5.07018	7.23413	6.24472	4.80187	3.51733	1.57135e-05	7.20435e-08	7.94997e-07	3.14059e-05	0.000848408	1	1	1	1	1	ENSMUSG00000103320	Gm37403	TEC
0.367548	1.02836	1.17154	0.423976	0.535725	0	0.250135	1.51149	0	0	0.999996	0.402267	0.0716239	0.999981	0.999777	0	0	0	0	0	ENSMUSG00000040848	Sft2d2	protein_coding
-0.289174	-0.445637	0.0377293	0.217475	0.240578	0	0	0	0	0	0.999999	0.999981	1	1	1	0	0	0	0	0	ENSMUSG00000040843	Tiprl	protein_coding
-0.435044	0.0404482	0.793366	0.427292	0.172399	0	0	0	0	0	0.990243	0.999924	0.804037	0.991786	0.999549	0	0	0	0	0	ENSMUSG00000102302	Gm38190	lncRNA
1.56411	0.618588	0.129955	0.579943	0.458977	1.89453	0	0	0	0	0.0349104	0.932326	0.999626	0.958404	0.985669	0	0	0	0	0	ENSMUSG00000040836	Gpr161	protein_coding
0.886293	1.06619	0.69145	0.291356	0.295637	0	0.636798	0	0	0	0.850264	0.265033	0.997608	1	1	0	0	0	0	0	ENSMUSG00000026571	Dcaf6	protein_coding
-0.137463	-0.299882	-0.858051	-0.493554	-0.506293	0	0	0	0	0	0.999854	0.999397	0.77983	0.994879	0.993735	0	0	0	0	0	ENSMUSG00000026568	Mpc2	protein_coding
0.468446	0.754606	0.420491	0.303568	0.641246	0	0	0	0	0	0.99426	0.896673	0.99841	0.999774	0.97165	0	0	0	0	0	ENSMUSG00000026566	Mpzl1	protein_coding
-0.582172	0.666961	0.296166	0.145029	0.149684	0	0	0	0	0	0.97491	0.937217	0.999016	0.999871	0.999858	0	0	0	0	0	ENSMUSG00000040723	Rcsd1	protein_coding
0.115453	0.672251	0.405811	0.346338	0.43977	0	0	0	0	0	0.999941	0.947458	0.997077	0.998516	0.99554	0	0	0	0	0	ENSMUSG00000040713	Creg1	protein_coding
0.512933	0.636923	0.756776	0.347995	0.436914	0	0	0	0	0	0.997943	0.988889	0.944256	0.999943	0.999687	0	0	0	0	0	ENSMUSG00000026565	Pou2f1	protein_coding
0.651443	1.51931	0.689468	0.141076	0.341439	0	4.00903	0	0	0	0.993433	0.000243361	0.986082	0.999999	0.999975	0	1	0	0	0	ENSMUSG00000040612	Ildr2	protein_coding
1.00078	0.809467	-0.233496	-0.0589649	-0.547726	0.00209093	0	0	0	0	0.499181	0.710909	0.99287	0.998933	0.939793	0	0	0	0	0	ENSMUSG00000091393	5330438I03Rik	lncRNA
-0.0941705	-0.610209	-0.172523	0.0320325	-0.127526	0	0	0	0	0	1	0.999425	1	1	1	0	0	0	0	0	ENSMUSG00000026563	Tada1	protein_coding
-1.97096	-1.70596	0.235418	0.498899	0.261548	-8.04181	-5.82108	0	0	0	1.0968e-08	2.29909e-06	0.999999	0.999809	0.999999	-1	-1	0	0	0	ENSMUSG00000040596	Pogk	protein_coding
-1.22792	-1.05077	-1.08162	-1.38979	-1.85817	-0.591582	-0.135795	-0.223993	-1.11398	-2.51054	0.279733	0.446543	0.412298	0.13796	0.0094586	0	0	0	0	0	ENSMUSG00000097823	Gm16701	lncRNA
-1.12562	-1.56935	-1.73165	-2.28478	-1.94387	-0.274828	-1.34829	-1.78612	-3.28945	-2.35308	0.392904	0.0948501	0.0431305	0.00149563	0.0134112	0	0	0	-1	0	ENSMUSG00000060568	Fam78b	protein_coding
-1.94569	-1.52154	-0.726986	-0.419973	-0.116672	-7.22491	-3.98005	0	0	0	7.30493e-08	0.000262132	0.976399	0.999919	1	-1	-1	0	0	0	ENSMUSG00000026558	Uck2	protein_coding
-0.368581	0.158205	-0.539751	-0.391264	-0.264572	0	0	0	0	0	0.998008	0.999864	0.986188	0.99758	0.999516	0	0	0	0	0	ENSMUSG00000052428	Tmco1	protein_coding
0.241652	1.08177	-0.550123	-0.146853	0.0656045	0	0.429006	0	0	0	0.999775	0.335803	0.988842	0.999952	0.999987	0	0	0	0	0	ENSMUSG00000026687	Aldh9a1	protein_coding
-0.151946	1.62063	0.385898	-0.814265	-0.337658	0	1.67203	0	0	0	0.993701	0.0535178	0.969855	0.748267	0.985138	0	0	0	0	0	ENSMUSG00000026688	Mgst3	protein_coding
-3.10766	-2.64605	-0.300809	-0.104782	-0.179088	-3.95136	-3.10135	0	0	0	0.000282149	0.0023699	0.889587	0.963564	0.936272	-1	-1	0	0	0	ENSMUSG00000026686	Lmx1a	protein_coding
1.41154	2.19705	0.989413	0.216106	0.353323	1.32941	3.84897	0	0	0	0.0978807	0.000366513	0.513405	0.989688	0.973998	0	1	0	0	0	ENSMUSG00000052534	Pbx1	protein_coding
-0.0138493	0.909507	-4.21352	-3.89287	-2.5464	0	0	-6.37544	-5.72437	-2.87386	0.994235	0.556269	5.73767e-07	2.93807e-06	0.00408807	0	0	-1	-1	0	ENSMUSG00000026683	Nuf2	protein_coding
-4.11882	-3.25375	-2.04019	-3.11789	-3.45833	-5.22155	-3.71412	-1.62668	-3.55027	-4.15895	1.06314e-05	0.000516585	0.0582309	0.000781209	0.000165564	-1	-1	0	-1	-1	ENSMUSG00000038530	Rgs4	protein_coding
-2.28144	-2.20587	-0.351279	0.598786	0.484145	-5.40196	-5.19149	0	0	0	6.68721e-06	1.14831e-05	0.990527	0.919917	0.962573	-1	-1	0	0	0	ENSMUSG00000026675	Hsd17b7	protein_coding
-1.45721	-0.64304	0.188055	0.281977	0.121634	-2.41338	0	0	0	0	0.0117459	0.965391	0.999907	0.999645	0.999962	-1	0	0	0	0	ENSMUSG00000026674	Ddr2	protein_coding
-5.55818	-5.51788	-2.94956	-1.87894	-1.4959	-13.4098	-13.0981	-6.02519	-2.7682	-1.57138	3.39215e-13	5.68173e-13	1.37418e-06	0.00524008	0.0643551	-1	-1	-1	0	0	ENSMUSG00000026670	Uap1	protein_coding
-0.637483	-0.492934	-0.0751441	-0.163415	0.0757014	0	0	0	0	0	0.999813	0.999997	1	1	1	0	0	0	0	0	ENSMUSG00000026667	Uhmk1	protein_coding
-2.25506	-1.50703	-2.02071	-1.62458	-2.25613	-2.11631	-0.841345	-1.78963	-1.0831	-2.25516	0.0222483	0.204245	0.0428489	0.144629	0.0165828	0	0	0	0	0	ENSMUSG00000102418	Sh2d1b1	protein_coding
0.735245	0.230123	-0.00637376	-0.0435651	0.333574	0	0	0	0	0	0.886473	0.999655	0.999998	0.999984	0.998829	0	0	0	0	0	ENSMUSG00000102752	Gm7694	protein_coding
0.391736	0.366828	-0.0114999	0.073872	0.403116	0	0	0	0	0	0.991961	0.995746	0.99999	0.999936	0.994854	0	0	0	0	0	ENSMUSG00000038473	Nos1ap	protein_coding
0.761869	0.537724	0.496225	-0.0774831	-0.182223	0	0	0	0	0	0.752576	0.924677	0.947059	0.998982	0.996702	0	0	0	0	0	ENSMUSG00000042800	Spata46	protein_coding
1.04296	3.09731	0.621635	0.764214	0.381583	0.126254	5.0084	0	0	0	0.450274	1.84121e-05	0.891358	0.782573	0.977794	0	1	0	0	0	ENSMUSG00000038463	Olfml2b	protein_coding
-1.14453	-1.12326	-0.270517	0.0498903	0.220599	-1.08385	-0.920194	0	0	0	0.144406	0.183149	0.999994	1	0.999998	0	0	0	0	0	ENSMUSG00000026663	Atf6	protein_coding
-0.483225	0.093989	0.718485	0.590227	-0.0623915	0	0	0	0	0	0.960688	0.998507	0.825494	0.920006	0.999365	0	0	0	0	0	ENSMUSG00000053925	Gm9929	lncRNA
-0.207859	-0.513595	-0.489892	0.188739	0.0474423	0	0	0	0	0	0.997434	0.974256	0.981114	0.998727	0.999813	0	0	0	0	0	ENSMUSG00000026659	Dusp12	protein_coding
-4.87983	-6.68687	-6.02064	-4.12555	-3.53539	-3.96812	-6.16887	-5.41271	-3.22696	-2.55363	0.000271685	9.64497e-07	6.53813e-06	0.0017531	0.00864022	-1	-1	-1	-1	0	ENSMUSG00000070524	Fcrlb	protein_coding
-0.107017	1.73327	2.11785	1.94329	0.125341	0	0.963095	1.44495	1.28892	0	0.960468	0.173085	0.0806983	0.104869	0.957836	0	0	0	0	0	ENSMUSG00000038421	Fcrla	protein_coding
-1.1593	-1.79492	-1.92082	-2.33318	-2.37019	-0.296741	-1.52675	-1.76816	-2.53882	-2.61359	0.384797	0.0697187	0.0446448	0.00887545	0.00748947	0	0	0	0	0	ENSMUSG00000026656	Fcgr2b	protein_coding
-0.984308	-1.98608	-4.50608	-3.89623	-4.53634	0	-1.20726	-4.86796	-3.9901	-4.92158	0.527205	0.119935	2.64954e-05	0.000255698	2.30654e-05	0	0	-1	-1	-1	ENSMUSG00000059089	Fcgr4	protein_coding
-1.13049	-1.3271	-1.95476	-2.48845	-2.4983	-0.233756	-0.613542	-1.84651	-2.89522	-2.91435	0.40894	0.272637	0.0383698	0.00388622	0.00371369	0	0	0	0	0	ENSMUSG00000059498	Fcgr3	protein_coding
0.394614	1.48143	0.474583	-0.708681	-0.386702	0	0.9386	0	0	0	0.894118	0.178503	0.877346	0.770846	0.931228	0	0	0	0	0	ENSMUSG00000026649	Cfap126	protein_coding
-0.316532	-0.567827	-0.972925	-0.418014	-0.257639	0	0	0	0	0	0.999927	0.996124	0.571372	0.999688	0.99998	0	0	0	0	0	ENSMUSG00000058076	Sdhc	protein_coding
0.109587	-0.408217	-0.989062	-0.52447	-0.313255	0	0	0	0	0	0.999975	0.999329	0.528317	0.997424	0.999887	0	0	0	0	0	ENSMUSG00000005674	Tomm40l	protein_coding
-1.75865	-2.32428	-3.92865	-3.4167	-3.42397	-1.26481	-2.36185	-5.40881	-4.46336	-4.47417	0.108876	0.0131578	6.57194e-06	7.543e-05	7.33483e-05	0	-1	-1	-1	-1	ENSMUSG00000058715	Fcer1g	protein_coding
0.0659333	0.386067	-0.417624	-0.253384	-0.093123	0	0	0	0	0	0.999999	0.999783	0.999611	0.999976	0.999999	0	0	0	0	0	ENSMUSG00000013593	Ndufs2	protein_coding
-11.0434	-9.19813	-5.95181	-4.41012	-3.35532	-8.37758	-6.87722	-4.12005	-2.76103	-1.83199	5.3129e-09	1.71525e-07	0.000185489	0.00542192	0.0406414	-1	-1	-1	0	0	ENSMUSG00000006403	Adamts4	protein_coding
-0.330798	-0.543707	-0.107117	-0.153642	-0.313238	0	0	0	0	0	0.999968	0.999121	1	1	0.999992	0	0	0	0	0	ENSMUSG00000052423	B4galt3	protein_coding
1.72694	1.56549	0.572512	0.405718	0.0646025	4.03668	3.42664	0	0	0	0.00022669	0.00106432	0.996423	0.999837	1	1	1	0	0	0	ENSMUSG00000062729	Ppox	protein_coding
0.869832	0.442399	0.295048	0.306589	0.0707397	0	0	0	0	0	0.837357	0.999965	0.999999	0.999999	1	0	0	0	0	0	ENSMUSG00000053483	Usp21	protein_coding
-0.450395	-0.634493	-1.21981	-0.693989	-0.350811	0	0	-1.26291	0	0	0.997354	0.976326	0.109158	0.954616	0.999481	0	0	0	0	0	ENSMUSG00000062963	Ufc1	protein_coding
0.652814	-0.611701	0.533074	0.15487	-0.204436	0	0	0	0	0	0.801839	0.87578	0.897256	0.991625	0.988787	0	0	0	0	0	ENSMUSG00000103983	Gm20045	lncRNA
-0.647807	-0.5053	-0.172242	-0.0557385	-0.0459298	0	0	0	0	0	0.962932	0.994041	0.999934	0.999991	0.999992	0	0	0	0	0	ENSMUSG00000013973	Dedd	protein_coding
0.899556	1.06666	-0.238709	-0.235045	-0.22758	0	0.41734	0	0	0	0.723891	0.340003	0.999993	0.999994	0.999995	0	0	0	0	0	ENSMUSG00000013997	Nit1	protein_coding
-1.80615	-1.66964	-0.939411	-0.0697388	0.0653334	-3.3834	-2.8141	0	0	0	0.00118524	0.00470604	0.599232	0.999711	0.999702	-1	-1	0	0	0	ENSMUSG00000006412	Pfdn2	protein_coding
-1.89975	-1.21096	0.72555	0.0983305	-0.128829	-3.23115	-0.749695	0	0	0	0.00172638	0.23023	0.790841	0.997392	0.996563	-1	0	0	0	0	ENSMUSG00000102929	Gm37154	TEC
0.0486607	0.0335306	-2.11917	-1.55509	-2.2872	0	0	-2.37064	-1.15114	-2.77623	0.983161	0.989477	0.0129055	0.130312	0.00514281	0	0	0	0	0	ENSMUSG00000006411	Nectin4	protein_coding
-0.871514	-0.440771	-1.51163	-1.38516	-2.26266	0	0	-0.915396	-0.694031	-2.38387	0.583059	0.82446	0.18445	0.247158	0.0125365	0	0	0	0	0	ENSMUSG00000048865	Arhgap30	protein_coding
1.63528	1.52327	0.560405	0.111647	-0.10701	4.53069	4.03001	0	0	0	6.33611e-05	0.000230606	0.999484	1	1	1	1	0	0	0	ENSMUSG00000026641	Usf1	protein_coding
1.78641	2.09675	0.96733	0.201618	-0.109507	2.42094	3.47763	0	0	0	0.011551	0.000937082	0.54908	0.998914	0.999693	1	1	0	0	0	ENSMUSG00000103711	Tstd1	protein_coding
2.6805	4.26844	4.30836	1.12733	0.489014	2.33176	4.10558	4.18306	0.240463	0	0.014064	0.000190221	0.000155812	0.406208	0.844259	0	1	1	0	0	NA	NA	NA
-0.356454	-0.406778	0.611554	0.52945	0.656737	0	0	0	0	0	0.999967	0.999898	0.996163	0.999083	0.991525	0	0	0	0	0	ENSMUSG00000038235	F11r	protein_coding
0.529857	0.493504	-0.552992	-0.564593	-0.397073	0	0	0	0	0	0.894982	0.92498	0.927683	0.92632	0.973037	0	0	0	0	0	ENSMUSG00000060244	Alyref2	protein_coding
-2.25419	-2.34496	-1.86649	-1.921	-2.38932	-2.58597	-2.88686	-1.83961	-1.98873	-3.06092	0.00797575	0.00396394	0.0388881	0.0289121	0.00261346	-1	-1	0	0	0	ENSMUSG00000004709	Cd244a	protein_coding
-0.101025	-0.150668	-1.62694	-1.64646	-2.18774	0	0	-1.5514	-1.62413	-3.05219	0.976795	0.969573	0.0667101	0.0584687	0.00266906	0	0	0	0	0	ENSMUSG00000004707	Ly9	protein_coding
-0.123846	0.0203354	-0.380782	1.04405	-1.0085	0	0	0	0.115406	-0.026801	0.989062	0.998628	0.960848	0.454532	0.489417	0	0	0	0	0	ENSMUSG00000038179	Slamf7	protein_coding
0.152408	0.431801	-2.16247	-2.07631	-2.48414	0	0	-2.10989	-1.96623	-2.74556	0.936072	0.81301	0.0225455	0.0302592	0.00552448	0	0	0	0	0	ENSMUSG00000015355	Cd48	protein_coding
-7.40888	-6.53105	-0.858667	0.730814	-1.05658	-9.54811	-8.19676	0	0	-0.067826	4.2028e-10	7.7484e-09	0.584611	0.650744	0.483694	-1	-1	0	0	0	ENSMUSG00000015316	Slamf1	protein_coding
0.217761	0.157144	-1.86235	-2.66005	-2.92134	0	0	-1.58517	-3.11438	-3.60576	0.911045	0.94042	0.062781	0.00229617	0.000679306	0	0	0	-1	-1	ENSMUSG00000038147	Cd84	protein_coding
0.286875	0.297858	-1.35422	-2.01293	-2.53939	0	0	-0.556036	-1.68691	-2.62874	0.868779	0.867326	0.292115	0.0520714	0.00723518	0	0	0	0	0	ENSMUSG00000073492	Gm10521	protein_coding
2.48719	1.32948	-0.715116	-0.0579704	-1.12951	1.87951	0.516635	0	0	-0.275973	0.0360486	0.305587	0.718043	0.986033	0.392485	0	0	0	0	0	ENSMUSG00000015314	Slamf6	protein_coding
2.40616	1.95364	0.870082	0.620579	0.308195	5.76307	4.5152	0	0	0	2.66297e-06	6.59538e-05	0.763103	0.982886	0.999836	1	1	0	0	0	ENSMUSG00000026556	Vangl2	protein_coding
0.460935	0.414971	0.118502	0.0419175	0.281062	0	0	0	0	0	0.999999	1	1	1	1	0	0	0	0	0	ENSMUSG00000003458	Ncstn	protein_coding
0.0446635	-0.0846089	-0.431433	-0.163767	0.118068	0	0	0	0	0	1	1	0.999929	1	1	0	0	0	0	0	ENSMUSG00000026553	Copa	protein_coding
0.549705	0.459546	0.456183	0.362096	0.331662	0	0	0	0	0	0.999662	0.999969	0.999974	0.999997	0.999999	0	0	0	0	0	ENSMUSG00000003464	Pex19	protein_coding
0.999124	0.872567	0.945938	0.522478	0.342778	0	0	0	0	0	0.503717	0.909366	0.71732	0.999985	1	0	0	0	0	0	ENSMUSG00000026554	Dcaf8	protein_coding
1.05086	0.711524	-0.253103	-0.0785791	-0.116598	0.336084	0	0	0	0	0.369811	0.973146	0.999993	1	0.999999	0	0	0	0	0	ENSMUSG00000013698	Pea15a	protein_coding
0.474555	-0.571504	-0.923827	-0.266575	-0.368153	0	0	0	0	0	0.98866	0.981731	0.653155	0.999591	0.998454	0	0	0	0	0	ENSMUSG00000038034	Igsf8	protein_coding
1.88484	3.06973	-0.148153	-2.16497	-2.59873	1.02855	2.23624	0	-2.193	-3.05761	0.158065	0.0173561	0.94587	0.0189329	0.00263454	0	0	0	0	0	ENSMUSG00000007097	Atp1a2	protein_coding
-0.660358	-0.770961	0.0590291	-0.0323391	-0.395609	0	0	0	0	0	0.992853	0.95827	1	1	0.999965	0	0	0	0	0	ENSMUSG00000050229	Pigm	protein_coding
1.70438	1.49492	-2.67172	-2.07822	-3.18375	0.803753	0.61647	-3.15231	-1.99347	-4.24911	0.217032	0.273923	0.00209374	0.0286384	0.00013121	0	0	-1	0	-1	ENSMUSG00000026548	Slamf9	protein_coding
0.409048	2.33391	1.6355	0.188748	0.209888	0	3.72746	2.01593	0	0	0.970651	0.000499281	0.0273572	0.99769	0.996895	0	1	0	0	0	ENSMUSG00000037995	Igsf9	protein_coding
-1.37901	-1.75389	-1.94488	-1.38944	-0.751623	-2.48846	-4.83061	-5.97567	-2.48575	0	0.00993883	2.91527e-05	1.55638e-06	0.00999928	0.940976	-1	-1	-1	0	0	ENSMUSG00000026547	Tagln2	protein_coding
0.320518	0.233797	-0.460376	-1.10467	-0.750727	0	0	0	-0.281721	0	0.925009	0.958107	0.905959	0.390246	0.737969	0	0	0	0	0	ENSMUSG00000104351	Gm37125	TEC
0.441158	0.429462	-1.42487	-1.31796	-0.738089	0	0	-1.66901	-1.26109	0	0.949213	0.961984	0.0538189	0.109479	0.83289	0	0	0	0	0	ENSMUSG00000026546	Cfap45	protein_coding
3.18325	3.42722	0.397029	0.159965	-0.0461067	4.15545	4.81466	0	0	0	0.000167041	3.03828e-05	0.963619	0.99475	0.998839	1	1	0	0	0	ENSMUSG00000085184	4933439K11Rik	lncRNA
-0.318431	0.383622	-3.20672	-1.47979	-0.743201	0	0	-3.18792	-0.635592	0	0.849862	0.818313	0.00192048	0.266931	0.64398	0	0	-1	0	0	ENSMUSG00000049598	Vsig8	protein_coding
0.565471	-0.540724	-1.86231	-0.784918	-1.87608	0	0	-3.343	0	-3.42681	0.886339	0.935653	0.0013102	0.779806	0.00106386	0	0	-1	0	-1	ENSMUSG00000053318	Slamf8	protein_coding
2.52591	1.58048	-0.328349	-0.409975	-0.0958768	4.17214	1.95855	0	0	0	0.000159999	0.0307265	0.996137	0.992507	0.999682	1	0	0	0	0	ENSMUSG00000026544	Dusp23	protein_coding
-1.50222	-1.4771	-1.25357	1.26302	2.38039	-0.898472	-0.885175	-0.473416	0.392481	1.75671	0.188841	0.192317	0.320166	0.350225	0.0457423	0	0	0	0	0	ENSMUSG00000005339	Fcer1a	protein_coding
-1.31645	-0.887864	-0.589603	-0.242186	-0.412092	-0.826753	0	0	0	0	0.208115	0.614933	0.855281	0.971983	0.932326	0	0	0	0	0	ENSMUSG00000005338	Cadm3	protein_coding
-0.0258457	0.963209	-1.00104	-1.13542	-1.96439	0	0	-0.00232889	-0.313252	-2.34621	0.993267	0.526802	0.499148	0.378371	0.0136142	0	0	0	0	0	ENSMUSG00000037860	Aim2	protein_coding
0.212934	-0.533116	-1.64109	0.853647	-0.877984	0	0	-0.970247	0	0	0.90142	0.756978	0.170876	0.586409	0.575165	0	0	0	0	0	ENSMUSG00000037849	Ifi206	protein_coding
0.457052	-0.751585	-2.54623	0.00369732	-2.21198	0	0	-2.01085	0	-1.56218	0.784598	0.638977	0.027693	0.99826	0.0656044	0	0	0	0	0	ENSMUSG00000073491	Ifi213	protein_coding
-0.44043	-1.65346	-2.31671	-0.797655	-1.60144	0	-1.3004	-2.77737	0	-1.22844	0.836187	0.102693	0.00512917	0.651729	0.11539	0	0	-1	0	0	ENSMUSG00000043263	Ifi209	protein_coding
-0.393979	0.449413	-0.641865	0.656783	-0.450112	0	0	0	0	0	0.81279	0.786163	0.693622	0.686196	0.787881	0	0	0	0	0	ENSMUSG00000066677	Ifi208	protein_coding
-3.27321	-3.14946	-2.81244	-1.72961	-1.95561	-5.09321	-4.86327	-4.09508	-1.6041	-2.11162	1.47928e-05	2.67914e-05	0.000195106	0.0606497	0.0224621	-1	-1	-1	0	0	ENSMUSG00000073490	Ifi207	protein_coding
-3.08024	-2.45928	-1.55798	-0.887471	-1.03525	-10.8794	-7.65159	-2.97469	0	-0.189708	2.97427e-11	2.68387e-08	0.00321565	0.72501	0.425538	-1	-1	-1	0	0	ENSMUSG00000073489	Ifi204	protein_coding
-2.83217	-0.961763	0.114545	-1.05649	-1.80252	-4.55871	0	0	-0.133971	-1.98109	5.89297e-05	0.534133	0.97571	0.447277	0.0293615	-1	0	0	0	0	ENSMUSG00000090222	Ifi203-ps	unprocessed_pseudogene
-1.25696	-0.164937	0.995553	0.344296	-0.425431	-1.50395	0	0	0	0	0.0725836	0.999975	0.510039	0.999624	0.998742	0	0	0	0	0	ENSMUSG00000090272	Mndal	protein_coding
-3.51712	-3.1057	-1.84789	-0.758373	-0.920577	-12.1448	-10.1434	-4.10002	0	0	2.91863e-12	1.24929e-10	0.00019264	0.868443	0.645224	-1	-1	-1	0	0	ENSMUSG00000026536	Ifi211	protein_coding
-2.04173	-1.09877	0.388885	0.0169717	-0.349835	-5.43881	-0.521142	0	0	0	6.08495e-06	0.303435	0.998464	0.999996	0.999016	-1	0	0	0	0	ENSMUSG00000039997	Ifi203	protein_coding
-7.02049	-6.33766	-0.293561	0.170065	-0.491483	-7.93461	-7.01091	0	0	0	1.40504e-08	1.22111e-07	0.860668	0.919324	0.7662	-1	-1	0	0	0	ENSMUSG00000026535	Ifi202b	protein_coding
-1.09052	-0.519332	0.416884	0.909399	-0.205656	-0.203708	0	0	0	0	0.420159	0.855425	0.886701	0.57257	0.96326	0	0	0	0	0	ENSMUSG00000103588	Gm18445	unprocessed_pseudogene
-3.80949	-3.96877	-0.934091	0.137333	-0.342909	-8.93684	-9.23946	0	0	0	1.52007e-09	7.9811e-10	0.587052	0.996968	0.982915	-1	-1	0	0	0	ENSMUSG00000054203	Ifi205	protein_coding
1.85526	2.52062	3.65645	3.95186	3.12761	1.75649	3.05932	4.76534	5.22506	4.12796	0.0456485	0.00262359	3.45222e-05	1.05346e-05	0.000179292	0	1	1	1	1	ENSMUSG00000026532	Spta1	protein_coding
-1.06018	-1.4666	-0.634628	0.272526	0.0226971	-0.138571	-1.16824	0	0	0	0.445488	0.126886	0.804788	0.946332	0.99639	0	0	0	0	0	ENSMUSG00000028354	Fmn2	protein_coding
-2.61013	-4.27615	-1.64383	-0.80415	-1.37348	-4.28493	-8.50532	-1.70884	0	-0.987685	0.000119616	3.88965e-09	0.0499564	0.693122	0.166403	-1	-1	0	0	0	ENSMUSG00000050069	Grem2	protein_coding
-0.226778	-0.851032	-0.872405	-0.0765818	0.00657108	0	0	0	0	0	0.999995	0.868602	0.834407	1	1	0	0	0	0	0	ENSMUSG00000026526	Fh1	protein_coding
-1.07573	0.216077	1.21588	0.549665	-0.288438	-0.151891	0	0.366368	0	0	0.440412	0.93656	0.359051	0.801095	0.927166	0	0	0	0	0	ENSMUSG00000039783	Kmo	protein_coding
-0.206526	-0.398165	-0.0933026	-0.0305466	0.0246106	0	0	0	0	0	0.999495	0.997186	0.999945	0.999988	0.999988	0	0	0	0	0	ENSMUSG00000026525	Opn3	protein_coding
-0.237523	-0.76832	-0.0860601	-0.140704	-0.233707	0	0	0	0	0	0.999964	0.936101	0.999999	0.999998	0.999988	0	0	0	0	0	ENSMUSG00000078185	Chml	protein_coding
0.373397	1.56729	-5.34571	-3.1601	-1.7015	0	0.821724	-10.2394	-4.79483	-1.43278	0.851912	0.210025	1.03255e-10	3.19809e-05	0.0821807	0	0	-1	-1	0	ENSMUSG00000039748	Exo1	protein_coding
0.496132	-0.680203	-0.776869	-0.338107	-0.235919	0	0	0	0	0	0.977121	0.920898	0.840822	0.997098	0.999053	0	0	0	0	0	ENSMUSG00000057335	Cep170	protein_coding
1.45075	0.896816	-0.0714179	-0.132789	0.13518	2.14072	0	0	0	0	0.0211366	0.710117	0.999997	0.999994	0.999991	0	0	0	0	0	ENSMUSG00000026504	Sdccag8	protein_coding
-0.625034	-2.82487	-1.679	-0.811818	-1.22014	0	-3.6878	-1.29511	0	-0.410133	0.733946	0.000552114	0.103593	0.633955	0.342783	0	-1	0	0	0	ENSMUSG00000103367	Gm38158	processed_pseudogene
0.332486	0.266822	0.869563	0.458664	0.536289	0	0	0	0	0	0.999999	1	0.890711	0.999992	0.999942	0	0	0	0	0	ENSMUSG00000019699	Akt3	protein_coding
-0.07737	-0.436999	-0.743605	-0.497632	-0.393574	0	0	0	0	0	0.99999	0.998987	0.941788	0.998068	0.999583	0	0	0	0	0	ENSMUSG00000063659	Zbtb18	protein_coding
-1.78287	-1.43686	-0.097547	-0.0577328	0.0694651	-6.44845	-3.58212	0	0	0	4.78962e-07	0.000720928	1	1	1	-1	-1	0	0	0	ENSMUSG00000015961	Adss	protein_coding
-1.04164	-1.06889	-0.586074	-0.49035	-0.366551	-0.335141	-0.562798	0	0	0	0.370162	0.289302	0.998766	0.999834	0.999987	0	0	0	0	0	ENSMUSG00000026502	Desi2	protein_coding
0.834807	1.24889	0.336652	0.239517	0.16414	0	0.575718	0	0	0	0.645658	0.284997	0.956036	0.97809	0.986518	0	0	0	0	0	ENSMUSG00000086350	B230369F24Rik	lncRNA
0.283439	0.84546	-0.0720945	-0.367706	-0.117789	0	0	0	0	0	0.983991	0.684374	0.998985	0.987052	0.998338	0	0	0	0	0	ENSMUSG00000026500	Cox20	protein_coding
-0.977415	-1.34313	0.31482	0.343193	-0.324474	0	-1.80919	0	0	0	0.545355	0.0412532	0.998802	0.998503	0.999083	0	0	0	0	0	NA	NA	NA
-0.597561	-1.46588	1.13823	1.47262	0.243678	0	-0.846894	0.201198	0.67907	0	0.745503	0.20263	0.423397	0.252454	0.910126	0	0	0	0	0	NA	NA	NA
-1.02209	-1.18419	-0.158622	0.105597	-0.195182	-0.1208	-0.995457	0	0	0	0.452409	0.164543	0.999948	0.999977	0.999911	0	0	0	0	0	ENSMUSG00000039630	Hnrnpu	protein_coding
0.0523519	-0.419506	0.719619	0.508265	0.391902	0	0	0	0	0	0.993604	0.936666	0.752718	0.894049	0.936523	0	0	0	0	0	ENSMUSG00000104279	Gm38300	TEC
0.401364	0.90904	0.691757	0.316859	0.20572	0	0	0	0	0	0.994881	0.661926	0.92852	0.999249	0.999827	0	0	0	0	0	ENSMUSG00000026495	Efcab2	protein_coding
1.06735	1.63022	0.361502	0.236763	-0.563137	0.178833	1.66838	0	0	0	0.429763	0.0538821	0.973369	0.990712	0.927736	0	0	0	0	0	ENSMUSG00000026494	Kif26b	protein_coding
0.468185	2.60798	1.39421	0.982164	0.555762	0	5.75256	1.71554	0	0	0.986553	2.73492e-06	0.0493305	0.533039	0.979681	0	1	0	0	0	ENSMUSG00000055067	Smyd3	protein_coding
-1.06003	-1.02948	-0.0101796	0.215989	0.172454	-0.354255	-0.180991	0	0	0	0.363065	0.42892	0.999999	0.999936	0.999963	0	0	0	0	0	ENSMUSG00000026492	Tfb2m	protein_coding
3.08858	2.35815	1.22177	0.707214	0.644667	7.85386	6.07584	1.17192	0	0	1.68354e-08	1.21016e-06	0.126158	0.941911	0.96991	1	1	0	0	0	ENSMUSG00000038949	Cnst	protein_coding
1.02608	0.92766	-0.52348	-0.232701	-0.317764	0.106903	0	0	0	0	0.457861	0.623918	0.990731	0.999776	0.999269	0	0	0	0	0	ENSMUSG00000038936	Sccpdh	protein_coding
-1.23884	-1.10408	0.280253	0.713595	0.659289	-1.44991	-0.626337	0	0	0	0.079779	0.268396	0.999912	0.953975	0.976159	0	0	0	0	0	ENSMUSG00000026491	Ahctf1	protein_coding
0.328408	0.575955	-0.0963478	0.203522	0.530313	0	0	0	0	0	0.999997	0.999298	1	1	0.999725	0	0	0	0	0	ENSMUSG00000026490	Cdc42bpa	protein_coding
2.56858	3.51312	2.00937	0.864259	0.968439	4.04348	6.11007	3.08081	0	0	0.00022277	1.11075e-06	0.00249065	0.673724	0.541371	1	1	1	0	0	ENSMUSG00000026489	Coq8a	protein_coding
-0.0542379	0.0882159	-0.382272	-0.0984297	-0.138897	0	0	0	0	0	0.999999	0.999999	0.999906	0.999999	0.999999	0	0	0	0	0	ENSMUSG00000010609	Psen2	protein_coding
2.93677	4.0658	1.17344	0.191623	-0.264914	2.66687	3.86985	0.327337	0	0	0.00663404	0.000348042	0.373266	0.961151	0.947605	1	1	0	0	0	ENSMUSG00000102923	Gm31728	lncRNA
0.959354	1.63388	0.617569	0.0504829	0.21542	0	1.85068	0	0	0	0.547461	0.038055	0.881291	0.998524	0.990908	0	0	0	0	0	ENSMUSG00000038855	Itpkb	protein_coding
2.50863	5.36093	5.67013	3.00236	0.929803	1.90063	3.89414	4.20671	2.73058	0	0.0345758	0.000329886	0.000147796	0.00572555	0.550202	0	1	1	0	0	ENSMUSG00000053963	Stum	protein_coding
0.967092	0.220687	-0.773959	-0.109022	0.00962389	0	0	0	0	0	0.580225	0.999989	0.929134	0.999999	1	0	0	0	0	0	ENSMUSG00000026496	Parp1	protein_coding
1.37935	0.628812	-0.926916	0.069645	-0.0665191	1.50903	0	0	0	0	0.0719354	0.953417	0.657118	0.999978	0.999979	0	0	0	0	0	ENSMUSG00000058729	Lin9	protein_coding
-0.999122	-0.740748	-0.451534	-0.333358	-0.0975864	0	0	0	0	0	0.502433	0.960025	0.999645	0.999959	0.999999	0	0	0	0	0	ENSMUSG00000026499	Acbd3	protein_coding
-0.0283826	-0.0653049	-0.0350911	-0.411747	-0.825854	0	0	0	0	0	0.997667	0.996042	0.998185	0.959927	0.707721	0	0	0	0	0	ENSMUSG00000103649	Gm37768	lncRNA
-0.456759	-0.145076	-0.760028	-0.673167	-0.498303	0	0	0	0	0	0.993886	0.999871	0.874334	0.938196	0.989499	0	0	0	0	0	ENSMUSG00000060743	H3f3a	protein_coding
0.140098	0.595737	0.711943	0.37952	-0.357531	0	0	0	0	0	0.999857	0.97161	0.920119	0.998585	0.999375	0	0	0	0	0	NA	NA	NA
2.33241	2.86356	1.45072	0.548855	0.114409	2.91789	4.08204	1.22026	0	0	0.00368239	0.000201759	0.116896	0.911458	0.996197	1	1	0	0	0	ENSMUSG00000073485	H3f3aos	lncRNA
-1.89564	-1.42115	-0.402562	-0.00919755	0.112699	-6.61438	-3.11015	0	0	0	3.18529e-07	0.00231967	0.999901	1	0.999999	-1	-1	0	0	0	ENSMUSG00000038806	Sde2	protein_coding
-0.924068	-2.07678	-1.58658	-0.448504	-0.285479	0	-6.04319	-3.27755	0	0	0.651526	1.31346e-06	0.00154019	0.996787	0.999569	0	-1	-1	0	0	ENSMUSG00000026520	Pycr2	protein_coding
1.96312	1.48065	0.157026	-0.0454508	-0.120365	3.02756	1.75707	0	0	0	0.00283234	0.0455964	0.999479	0.999936	0.99977	1	0	0	0	0	ENSMUSG00000038793	Lefty1	protein_coding
-0.122498	-0.247626	-0.624195	-0.0772415	0.171151	0	0	0	0	0	1	0.999999	0.997633	1	1	0	0	0	0	0	ENSMUSG00000026519	Tmem63a	protein_coding
-1.04634	-0.197228	-0.48078	-0.00785189	-0.566375	-0.170144	0	0	0	0	0.433136	0.99582	0.968749	0.999916	0.944843	0	0	0	0	0	ENSMUSG00000085563	2210411M09Rik	lncRNA
0.371284	2.30276	1.39737	1.08405	1.13522	0	6.31172	1.94348	0.407673	0.657976	0.997424	6.71852e-07	0.0316696	0.343498	0.258294	0	1	0	0	0	ENSMUSG00000038776	Ephx1	protein_coding
-0.657599	-0.835538	-0.137539	0.0741523	-0.043839	0	0	0	0	0	0.988598	0.877024	0.999999	1	1	0	0	0	0	0	ENSMUSG00000026516	Nvl	protein_coding
-0.0425607	-0.0146934	-0.370832	-0.104394	-0.0641208	0	0	0	0	0	0.999999	1	0.999884	0.999999	0.999999	0	0	0	0	0	ENSMUSG00000062169	Cnih4	protein_coding
-0.149109	-0.00750357	0.240356	-0.270552	-0.225812	0	0	0	0	0	1	1	1	1	1	0	0	0	0	0	ENSMUSG00000038733	Wdr26	protein_coding
1.84664	0.956702	1.90412	1.20259	0.256586	1.80502	0	2.13035	0.535877	0	0.0415886	0.543668	0.0216008	0.298401	0.980496	0	0	0	0	0	ENSMUSG00000054135	A430110L20Rik	lncRNA
0.0651035	-0.216359	0.0134274	0.299848	0.743974	0	0	0	0	0	1	0.999999	1	0.999994	0.969302	0	0	0	0	0	ENSMUSG00000004880	Lbr	protein_coding
-0.079933	-0.125636	0.281278	0.763176	0.464414	0	0	0	0	0	0.999824	0.999819	0.998646	0.852468	0.98946	0	0	0	0	0	ENSMUSG00000022995	Enah	protein_coding
-0.243037	-0.783675	-1.04544	-0.562383	-0.349	0	0	-0.32144	0	0	0.999979	0.927988	0.375279	0.997499	0.999936	0	0	0	0	0	ENSMUSG00000026511	Srp9	protein_coding
-0.673795	-1.12475	-0.0641781	0.165894	0.3189	0	-0.951352	0	0	0	0.990671	0.175283	1	1	0.99999	0	0	0	0	0	ENSMUSG00000038633	Degs1	protein_coding
0.591647	3.19585	3.32894	1.45049	0.660955	0	2.21852	2.43824	0.617031	0	0.727248	0.0180664	0.0111796	0.272674	0.702007	0	0	0	0	0	ENSMUSG00000100147	1700047M11Rik	lncRNA
-0.558369	-0.376189	0.157636	0.25207	0.260417	0	0	0	0	0	0.99963	0.999995	1	1	1	0	0	0	0	0	ENSMUSG00000047539	Fbxo28	protein_coding
0.494981	1.09715	1.20809	0.632682	0.811351	0	0.554389	1.19296	0	0	0.996053	0.292128	0.122062	0.978131	0.856997	0	0	0	0	0	ENSMUSG00000026510	Trp53bp2	protein_coding
-0.925155	0.0420692	-0.0440234	-0.176538	0.263216	0	0	0	0	0	0.729265	1	1	1	0.999999	0	0	0	0	0	ENSMUSG00000026509	Capn2	protein_coding
5.54776	5.38685	3.44985	1.97541	1.4783	5.74945	6.12955	4.742	2.41004	1.24623	2.76306e-06	1.05944e-06	3.6669e-05	0.011833	0.112138	1	1	1	0	0	ENSMUSG00000104376	Gm37516	TEC
1.06399	3.83224	2.34367	1.41284	1.94155	0.185482	5.93597	3.64215	1.30161	2.73852	0.427178	1.72017e-06	0.000619659	0.10248	0.00561519	0	1	1	0	0	ENSMUSG00000038576	Susd4	protein_coding
2.23119	3.56571	0.564734	0.104855	0.167304	5.27156	9.73215	0	0	0	9.34546e-06	2.86762e-10	0.991095	0.999995	0.999984	1	1	0	0	0	ENSMUSG00000079164	Tlr5	protein_coding
2.9255	3.93643	0.475267	0.48989	0.217739	3.94653	5.61195	0	0	0	0.000285647	3.91064e-06	0.944002	0.943565	0.991746	1	1	0	0	0	NA	NA	NA
3.85299	3.01993	0.608861	-0.0770365	0.160824	8.26486	7.09693	0	0	0	6.6363e-09	9.90893e-08	0.954197	0.999872	0.9996	1	1	0	0	0	ENSMUSG00000030768	Disp1	protein_coding
-0.331314	-0.51615	-0.014642	0.0173061	-0.0214165	0	0	0	0	0	1	0.999977	1	1	1	0	0	0	0	0	ENSMUSG00000046836	Brox	protein_coding
-0.174634	-0.323524	-0.214362	0.0463451	-0.135704	0	0	0	0	0	0.999997	0.999973	0.999997	1	0.999999	0	0	0	0	0	ENSMUSG00000042901	Aida	protein_coding
0.0887437	-0.242336	-0.250757	-0.151171	0.0625342	0	0	0	0	0	1	1	1	1	1	0	0	0	0	0	ENSMUSG00000056050	Mia3	protein_coding
-1.22277	-1.42309	0.547189	0.699111	0.291335	-1.50713	-2.98282	0	0	0	0.0721773	0.00315363	0.995132	0.963958	0.99994	0	-1	0	0	0	ENSMUSG00000072258	Taf1a	protein_coding
-1.19792	-0.151369	0.218839	0.229489	0.238383	-0.721029	0	0	0	0	0.238802	0.996775	0.993728	0.99403	0.993048	0	0	0	0	0	ENSMUSG00000039384	Dusp10	protein_coding
0.839352	0.731165	0.482099	-0.534738	-0.123395	0	0	0	0	0	0.736119	0.871207	0.986546	0.984212	0.999855	0	0	0	0	0	ENSMUSG00000039377	Hlx	protein_coding
0.489152	1.63515	0.5633	0.395013	0.350444	0	3.39526	0	0	0	0.996131	0.0011508	0.992071	0.999376	0.999676	0	1	0	0	0	ENSMUSG00000073481	Mtarc2	protein_coding
1.18642	1.56523	1.943	1.2157	1.62201	0.734752	2.26149	3.7326	0.915244	2.55158	0.234676	0.0163569	0.000492817	0.18442	0.00862251	0	0	1	0	0	ENSMUSG00000039349	C130074G19Rik	protein_coding
1.61511	0.878103	1.50096	0.484159	0.839557	1.93085	0	1.78031	0	0	0.0324797	0.672052	0.0436136	0.9759	0.729457	0	0	0	0	0	ENSMUSG00000026620	Mark1	protein_coding
-0.243683	-0.255957	-0.144204	0.0987281	0.25503	0	0	0	0	0	0.999999	0.999999	1	1	0.999999	0	0	0	0	0	ENSMUSG00000039318	Rab3gap2	protein_coding
0.670589	-0.00134998	-0.0919445	0.226944	0.267136	0	0	0	0	0	0.996289	1	1	1	1	0	0	0	0	0	ENSMUSG00000026618	Iars2	protein_coding
-0.547666	-1.43368	-1.65025	-0.4003	-0.0274034	0	-2.8133	-4.24999	0	0	0.994262	0.00471497	0.000130905	0.999609	0.999999	0	-1	-1	0	0	ENSMUSG00000026617	Bpnt1	protein_coding
-1.4028	-1.73231	-0.83346	-0.0367599	0.235478	-2.64041	-4.69641	0	0	0	0.00704311	4.12582e-05	0.855997	1	0.999984	-1	-1	0	0	0	ENSMUSG00000026615	Eprs	protein_coding
1.09629	2.09844	-0.234552	-0.720114	-0.53092	0.309166	3.27958	0	0	0	0.379883	0.0015325	0.99775	0.882034	0.970661	0	1	0	0	0	ENSMUSG00000039246	Lyplal1	protein_coding
-1.28238	-0.46121	0.931413	0.901677	0.820428	-1.2348	0	0	0	0	0.114213	0.986271	0.609989	0.658082	0.769948	0	0	0	0	0	ENSMUSG00000039239	Tgfb2	protein_coding
-2.79265	-3.14405	-1.25322	0.0547614	0.0576215	-9.515	-11.427	-1.31553	0	0	4.48522e-10	1.06561e-11	0.100157	0.99996	0.999951	-1	-1	0	0	0	ENSMUSG00000001305	Rrp15	protein_coding
-0.504468	-0.638691	0.12352	0.11509	-0.086493	0	0	0	0	0	0.998507	0.990871	0.999998	0.999999	0.999999	0	0	0	0	0	ENSMUSG00000039210	Gpatch2	protein_coding
-0.958066	-1.21272	-0.356171	0.0500209	-0.127444	0	-0.814556	0	0	0	0.559121	0.211523	0.98649	0.999344	0.99809	0	0	0	0	0	ENSMUSG00000104394	Gm37254	TEC
0.0433117	0.00703991	0.291781	0.349759	-0.491292	0	0	0	0	0	0.999583	0.999962	0.995209	0.992631	0.980811	0	0	0	0	0	ENSMUSG00000104245	Gm38155	lncRNA
-0.422108	-0.432947	0.189647	0.169464	0.29689	0	0	0	0	0	0.999862	0.999877	0.999999	0.999999	0.999989	0	0	0	0	0	ENSMUSG00000026608	Kctd3	protein_coding
0.984328	2.50762	-2.28842	-3.29221	-1.91631	0	1.82087	-2.63112	-4.84152	-1.84602	0.513778	0.0404657	0.00719478	2.83425e-05	0.0384051	0	0	-1	-1	0	ENSMUSG00000026605	Cenpf	protein_coding
0.383917	1.78398	1.45181	0.989591	0.812006	0	3.22332	1.84087	0	0	0.990234	0.00175984	0.0387917	0.516483	0.770746	0	1	0	0	0	ENSMUSG00000026604	Ptpn14	protein_coding
0.530954	1.31039	1.31844	0.885561	0.255284	0	0.855522	0.906204	0	0	0.903254	0.200209	0.186756	0.636781	0.989146	0	0	0	0	0	ENSMUSG00000097925	Gm26574	lncRNA
-0.859921	-1.08221	0.178343	0.451899	-0.248129	0	-0.381474	0	0	0	0.724964	0.353043	0.999072	0.985189	0.998703	0	0	0	0	0	ENSMUSG00000104435	Gm37422	lncRNA
-0.708519	-1.36261	-0.393757	0.245999	0.0694693	0	-2.11283	0	0	0	0.939537	0.0224051	0.998976	0.999843	0.99999	0	0	0	0	0	ENSMUSG00000026603	Smyd2	protein_coding
0.327042	0.331786	-0.0246664	-0.449284	0.278263	0	0	0	0	0	0.94402	0.951613	0.998258	0.940237	0.969109	0	0	0	0	0	ENSMUSG00000010175	Prox1	protein_coding
-0.0900407	-0.792433	0.341002	0.19588	0.252981	0	0	0	0	0	0.999739	0.831425	0.996554	0.999462	0.998838	0	0	0	0	0	ENSMUSG00000089872	Rps6kc1	protein_coding
0.631749	0.353642	0.615618	0.603868	0.366571	0	0	0	0	0	0.999615	1	0.999851	0.999904	1	0	0	0	0	0	ENSMUSG00000026634	Angel2	protein_coding
-1.33942	-1.72807	-0.676122	-0.251935	-0.185328	-2.3396	-5.23377	0	0	0	0.0138118	1.0299e-05	0.98328	0.999987	0.999995	0	-1	0	0	0	ENSMUSG00000066595	Flvcr1	protein_coding
2.04241	2.1829	1.03764	0.614677	-0.0819832	4.18154	4.99532	0.190243	0	0	0.000156172	1.9044e-05	0.42533	0.976821	0.999992	1	1	0	0	0	ENSMUSG00000026632	Tatdn3	protein_coding
2.14005	2.43414	-2.51568	-1.31638	-0.632932	1.85223	2.41431	-4.25929	-0.83945	0	0.0379544	0.0117242	0.0001278	0.204602	0.816135	0	1	-1	0	0	ENSMUSG00000062510	Nsl1	protein_coding
-1.48328	-2.17016	-1.56364	-1.2533	-1.95745	-1.16695	-3.09577	-1.45982	-0.652972	-2.56174	0.127141	0.00240204	0.0784195	0.25988	0.00842651	0	-1	0	0	0	ENSMUSG00000026630	Batf3	protein_coding
-1.97283	-0.904488	-0.644142	-0.521558	-0.711479	-2.26384	0	0	0	0	0.0162746	0.587203	0.792894	0.863083	0.746485	0	0	0	0	0	ENSMUSG00000026628	Atf3	protein_coding
0.585668	0.350183	-0.124722	0.0602424	-0.642573	0	0	0	0	0	0.844656	0.956674	0.993624	0.997255	0.864337	0	0	0	0	0	ENSMUSG00000073478	D730003I15Rik	lncRNA
-0.181097	1.2788	0.333049	0.127938	-0.0219986	0	0.956283	0	0	0	0.997261	0.174059	0.99037	0.998739	0.999827	0	0	0	0	0	ENSMUSG00000037499	Nenf	protein_coding
2.00335	0.99109	-0.43429	-0.100482	-0.423647	3.69832	0	0	0	0	0.000537573	0.516109	0.997566	0.999975	0.998026	1	0	0	0	0	ENSMUSG00000026627	Pacc1	protein_coding
0.0465326	0.140378	0.26243	0.171405	0.176821	0	0	0	0	0	1	1	1	1	1	0	0	0	0	0	ENSMUSG00000026626	Ppp2r5a	protein_coding
-3.55699	-2.50115	-5.744	-3.34488	-2.22668	-5.08766	-2.9089	-10.3166	-4.84214	-2.38729	1.5007e-05	0.00376205	8.86524e-11	2.82972e-05	0.0124424	-1	-1	-1	-1	0	ENSMUSG00000037474	Dtl	protein_coding
-1.07334	-0.681019	-0.356791	0.250729	0.179819	-0.548707	0	0	0	0	0.294046	0.987732	0.99997	0.999996	0.999999	0	0	0	0	0	ENSMUSG00000037461	Ints7	protein_coding
-2.00366	-1.27967	-0.13612	-0.119235	-0.782672	-1.99161	-0.54794	0	0	0	0.0287446	0.29438	0.960163	0.966344	0.661888	0	0	0	0	0	ENSMUSG00000102970	Gm37349	TEC
-3.42413	-3.60451	-0.68418	-0.420087	-0.353444	-13.1574	-13.8443	0	0	0	5.14579e-13	1.67781e-13	0.95786	0.998555	0.999451	-1	-1	0	0	0	ENSMUSG00000026623	Lpgat1	protein_coding
-4.44168	-3.98174	0.397139	0.103903	-0.585389	-5.07659	-4.41473	0	0	0	1.54517e-05	8.5581e-05	0.812334	0.951951	0.723842	-1	-1	0	0	0	ENSMUSG00000064845	Gm26203	snRNA
-1.30088	-0.498008	-3.19849	-3.55446	-1.96973	-0.49037	0	-4.26867	-5.08133	-1.77321	0.314553	0.796333	0.00012475	1.52538e-05	0.0442179	0	0	-1	-1	0	ENSMUSG00000026622	Nek2	protein_coding
0.157742	0.972915	0.0787517	-0.591657	-1.26529	0	0	0	0	-0.853809	0.983816	0.526983	0.995134	0.890258	0.200674	0	0	0	0	0	ENSMUSG00000055833	1700034H15Rik	lncRNA
-0.299484	2.18725	0.162943	0.020426	0.00403487	0	3.67531	0	0	0	0.991768	0.000569816	0.997767	0.999811	0.999962	0	1	0	0	0	ENSMUSG00000037434	Slc30a1	protein_coding
-0.305494	-0.251948	-0.387828	-0.415009	-0.733882	0	0	0	0	0	0.994648	0.997757	0.993077	0.991905	0.877072	0	0	0	0	0	ENSMUSG00000026637	Traf5	protein_coding
-1.15429	-1.26831	-2.07421	-0.825482	-0.474381	-0.718042	-1.30749	-5.45579	0	0	0.239706	0.101493	5.82615e-06	0.799286	0.990157	0	0	-1	0	0	ENSMUSG00000103653	Gstp-ps	processed_pseudogene
1.59407	1.31017	0.745228	0.780132	0.407101	4.0511	2.34175	0	0	0	0.000218451	0.0137472	0.975616	0.958877	0.999978	1	1	0	0	0	ENSMUSG00000037395	Rcor3	protein_coding
1.48967	1.60179	0.829849	1.04557	0.659774	2.22979	2.90223	0	0.248983	0	0.0175063	0.00382195	0.818755	0.402708	0.966177	0	1	0	0	0	ENSMUSG00000097316	Gm10516	lncRNA
1.42814	0.816487	0.809135	0.473562	0.412224	1.66155	0	0	0	0	0.0545695	0.79006	0.806601	0.99197	0.995794	0	0	0	0	0	ENSMUSG00000037375	Hhat	protein_coding
3.46386	2.94561	1.70585	0.813418	0.883083	7.60167	6.98646	3.08548	0	0	3.01375e-08	1.29132e-07	0.00246267	0.809823	0.707499	1	1	1	0	0	ENSMUSG00000016262	Sertad4	protein_coding
2.15521	4.0066	2.24654	0.680039	0.623964	1.98935	4.31477	2.35783	0	0	0.0288812	0.000110824	0.0132735	0.773106	0.808867	0	1	0	0	0	ENSMUSG00000089812	Gm15867	lncRNA
1.54387	1.13414	1.02533	0.233683	0.868441	0.983385	0.274254	0.0540534	0	0	0.16749	0.393173	0.478771	0.964634	0.613297	0	0	0	0	0	ENSMUSG00000016200	Syt14	protein_coding
-1.82457	-2.15104	-0.46395	0.289391	0.151225	-4.42126	-6.28455	0	0	0	8.40978e-05	7.18765e-07	0.995142	0.999278	0.999881	-1	-1	0	0	0	ENSMUSG00000016181	Utp25	protein_coding
1.43709	1.57185	1.15706	0.319593	0.840447	1.7946	2.46763	0.736819	0	0	0.0424318	0.0104126	0.234058	0.999299	0.78076	0	1	0	0	0	ENSMUSG00000026638	Irf6	protein_coding
0.972858	0.212253	-0.436273	-0.19819	-0.298642	0	0	0	0	0	0.545137	0.999641	0.997127	0.999884	0.999528	0	0	0	0	0	ENSMUSG00000079144	A130010J15Rik	protein_coding
0.907528	1.87903	1.3195	0.684081	-0.0296311	0	1.61875	0.660229	0	0	0.57184	0.0590556	0.257615	0.761556	0.996316	0	0	0	0	0	ENSMUSG00000037318	Traf3ip3	protein_coding
-2.51927	-2.34406	-3.48485	-1.21045	-0.319468	-3.66088	-3.30991	-6.55437	-0.497924	0	0.000591002	0.00142199	3.69035e-07	0.311463	0.927744	-1	-1	-1	0	0	ENSMUSG00000026639	Lamb3	protein_coding
-1.25325	-3.15797	-3.76262	-0.525043	-0.826248	-0.331169	-3.33664	-4.44331	0	0	0.375083	0.00133148	7.94615e-05	0.761006	0.602763	0	-1	-1	0	0	ENSMUSG00000016194	Hsd11b1	protein_coding
-8.34223	-6.63228	-4.91096	-3.64842	-3.12204	-5.73303	-4.3248	-2.9125	-1.90142	-1.48148	2.93579e-06	0.000109993	0.00381826	0.0357665	0.0795591	-1	-1	-1	0	0	ENSMUSG00000009633	G0s2	protein_coding
-3.71741	-2.60171	-0.264149	1.42501	0.418459	-3.94103	-2.25523	0	0.440386	0	0.000289869	0.016594	0.87812	0.341139	0.802448	-1	0	0	0	0	ENSMUSG00000104348	Gm37691	TEC
-1.20598	-0.483981	-2.48395	-1.23494	-0.607366	-0.595371	0	-4.70158	-0.725553	0	0.278484	0.922717	4.07096e-05	0.237437	0.871791	0	0	-1	0	0	ENSMUSG00000026640	Plxna2	protein_coding
-0.87697	-1.37953	-0.465846	-0.224731	-0.0447341	0	-1.91042	0	0	0	0.734942	0.0338283	0.994358	0.999734	0.999984	0	0	0	0	0	ENSMUSG00000016494	Cd34	protein_coding
-1.60738	-1.32492	-0.254137	-0.208879	-0.785157	-1.65242	-0.902634	0	0	0	0.0555003	0.187684	0.969476	0.978327	0.719505	0	0	0	0	0	ENSMUSG00000097325	Gm16897	lncRNA
1.79359	1.55779	2.76236	1.13832	0.272927	2.88181	2.24191	6.25365	0.622283	0	0.00401148	0.0170584	7.76179e-07	0.269705	0.999213	1	0	1	0	0	ENSMUSG00000096929	A330023F24Rik	lncRNA
0.691671	0.805182	1.947	1.34313	0.259732	0	0	1.94704	0.778172	0	0.745864	0.669774	0.0314459	0.221907	0.965461	0	0	0	0	0	ENSMUSG00000104077	Gm37027	lncRNA
0.836773	0.989507	1.38084	0.762029	0.193869	0	0	1.73262	0	0	0.760752	0.519126	0.0477645	0.877309	0.999859	0	0	0	0	0	ENSMUSG00000016493	Cd46	protein_coding
2.62456	2.22574	1.64416	0.751485	0.150042	2.63843	2.24301	1.31006	0	0	0.00707699	0.01702	0.101072	0.715938	0.98082	1	0	0	0	0	ENSMUSG00000103443	Gm37132	TEC
-0.351455	-0.142091	0.12194	0.146441	0.138557	0	0	0	0	0	0.999999	1	1	1	1	0	0	0	0	0	ENSMUSG00000016481	Cr1l	protein_coding
2.4898	3.4304	3.29271	2.09684	1.37829	2.14126	3.27824	3.28079	1.92943	0.71953	0.0211309	0.00153912	0.00152893	0.0325774	0.23932	0	1	1	0	0	ENSMUSG00000026616	Cr2	protein_coding
2.61592	3.46154	1.03012	-2.27759	-0.813816	2.22158	3.239	0.0543849	-3.11179	0	0.0178358	0.00169543	0.479115	0.00231049	0.656528	0	1	0	-1	0	ENSMUSG00000091618	H60c	protein_coding
0.514751	-0.213085	-1.03559	-1.32291	-1.58893	0	0	-0.127306	-1.19955	-2.21157	0.907321	0.991752	0.44986	0.1208	0.0181992	0	0	0	0	0	ENSMUSG00000040624	Plekhg1	protein_coding
-0.106787	-2.60071	-1.89492	-0.208918	-0.159556	0	-5.59164	-3.06414	0	0	0.991924	4.11785e-06	0.00259313	0.989171	0.992091	0	-1	-1	0	0	ENSMUSG00000040675	Mthfd1l	protein_coding
-2.36591	-2.54924	-1.6702	-0.754349	-1.05064	-3.20707	-3.75502	-1.5835	0	-0.115976	0.00183139	0.000465548	0.0629619	0.708297	0.454342	-1	-1	0	0	0	ENSMUSG00000038587	Akap12	protein_coding
-0.931666	-0.539953	0.0752759	0.0839322	0.0225208	0	0	0	0	0	0.67578	0.99789	0.999999	0.999999	1	0	0	0	0	0	ENSMUSG00000075327	Zbtb2	protein_coding
0.406762	0.242525	1.25746	0.687299	-0.0907936	0	0	1.06891	0	0	0.989827	0.998969	0.147679	0.91694	0.999923	0	0	0	0	0	ENSMUSG00000095123	Gm21781	lncRNA
1.91525	1.08635	-0.224228	-0.0550651	-0.49986	3.64808	0.409407	0	0	0	0.000610435	0.34287	0.999907	0.999994	0.996233	1	0	0	0	0	ENSMUSG00000019763	Rmnd1	protein_coding
1.80632	1.54392	0.353523	0.310174	-0.532126	1.84676	1.38778	0	0	0	0.0383484	0.0887474	0.971255	0.980844	0.936205	0	0	0	0	0	ENSMUSG00000085687	Gm16153	lncRNA
1.69676	0.596722	-0.11272	-0.0878378	-0.366843	2.96121	0	0	0	0	0.00332101	0.977295	0.999987	0.999993	0.99952	1	0	0	0	0	ENSMUSG00000061759	Armt1	protein_coding
0.713161	3.44133	3.11485	1.78418	1.16678	0	7.93413	7.30415	2.94605	0.63006	0.854455	1.40118e-08	6.0546e-08	0.00344342	0.267196	0	1	1	0	0	ENSMUSG00000019768	Esr1	protein_coding
0.2883	1.14243	0.947481	1.0017	0.431797	0	0.530594	0	0.00654272	0	0.993957	0.300199	0.57885	0.497416	0.982119	0	0	0	0	0	ENSMUSG00000096054	Syne1	protein_coding
1.23309	2.28381	-1.55002	-0.689957	-0.474838	0.72282	3.67981	-2.47811	0	0	0.238262	0.000563361	0.0101716	0.902619	0.981112	0	1	0	0	0	ENSMUSG00000019773	Fbxo5	protein_coding
-0.188102	-0.127771	0.0332999	-0.0807596	-0.054924	0	0	0	0	0	0.999968	0.999994	0.999999	0.999998	0.999999	0	0	0	0	0	ENSMUSG00000019774	Mtrf1l	protein_coding
0.132748	0.0397259	-0.0423376	0.719656	0.0779284	0	0	0	0	0	0.990885	0.998351	0.998591	0.79393	0.997248	0	0	0	0	0	ENSMUSG00000019775	Rgs17	protein_coding
-2.09434	0.195879	-0.359664	-0.146	-1.08238	-2.45374	0	0	0	-0.183691	0.0107401	0.946539	0.906212	0.968099	0.427919	-1	0	0	0	0	ENSMUSG00000064065	Ipcef1	protein_coding
1.32213	1.81095	1.5883	1.41084	1.38844	1.21858	3.07658	2.38534	1.74885	1.63307	0.117209	0.00251632	0.0124951	0.0463158	0.0575158	0	1	0	0	0	ENSMUSG00000015202	Cnksr3	protein_coding
0.424068	1.83905	-0.980323	-0.0725426	0.537317	0	2.64791	0	0	0	0.97368	0.00692295	0.534155	0.999711	0.956965	0	1	0	0	0	ENSMUSG00000079685	Ulbp1	protein_coding
-0.0249913	0.522073	-0.0211753	0.470656	0.847771	0	0	0	0	0	0.999995	0.991661	0.999999	0.997103	0.790975	0	0	0	0	0	ENSMUSG00000019796	Lrp11	protein_coding
0.139152	-0.199847	-0.0351574	0.26246	0.256088	0	0	0	0	0	1	1	1	1	1	0	0	0	0	0	ENSMUSG00000019795	Pcmt1	protein_coding
-0.861908	-1.49732	-1.8127	-0.308991	-0.254991	0	-1.82133	-3.0992	0	0	0.674067	0.0402943	0.00238216	0.987709	0.991175	0	0	-1	0	0	ENSMUSG00000040034	Nup43	protein_coding
-1.0509	-0.836909	0.100162	0.252285	0.336608	-0.450514	0	0	0	0	0.328118	0.918566	1	1	0.999998	0	0	0	0	0	ENSMUSG00000040021	Lats1	protein_coding
-0.32643	-0.611437	-0.264662	-0.138196	0.0483813	0	0	0	0	0	0.999998	0.999471	1	1	1	0	0	0	0	0	ENSMUSG00000019794	Katna1	protein_coding
-0.447166	-0.601328	0.316182	0.270839	0.252718	0	0	0	0	0	0.999875	0.997802	0.999991	0.999997	0.999998	0	0	0	0	0	ENSMUSG00000040006	Ginm1	protein_coding
-0.887019	-0.709564	0.163271	0.36673	0.268218	0	0	0	0	0	0.774725	0.971006	0.999996	0.999874	0.999977	0	0	0	0	0	ENSMUSG00000015757	Ppil4	protein_coding
-1.41339	-0.0801547	-1.43042	-0.477332	-0.602174	-0.932535	0	-1.03494	0	0	0.180012	0.983355	0.155322	0.878222	0.813516	0	0	0	0	0	ENSMUSG00000039981	Zc3h12d	protein_coding
-1.20274	-0.581444	0.0651424	-0.0617669	0.0765643	-1.90611	0	0	0	0	0.0341187	0.999709	1	1	1	0	0	0	0	0	ENSMUSG00000015755	Tab2	protein_coding
0.231556	-0.689856	-0.483503	-1.0429	-1.01284	0	0	0	-0.181187	-0.0538565	0.993506	0.887952	0.976439	0.428843	0.47874	0	0	0	0	0	ENSMUSG00000047712	Ust	protein_coding
1.62571	1.21009	1.52082	0.974467	0.964433	3.96834	1.38054	3.41935	0	0	0.000270122	0.0898426	0.00108383	0.566219	0.591847	1	0	1	0	0	ENSMUSG00000015305	Sash1	protein_coding
-0.00548573	-1.72878	0.334064	1.35063	0.853256	0	-1.41634	0	0.527349	0	0.997986	0.0845394	0.878059	0.302119	0.594359	0	0	0	0	0	ENSMUSG00000060487	Samd5	protein_coding
0.359639	0.252033	0.624749	0.44228	0.335444	0	0	0	0	0	0.999944	0.999996	0.995204	0.999877	0.999985	0	0	0	0	0	ENSMUSG00000019790	Stxbp5	protein_coding
-0.451086	0.673529	0.299832	-0.41773	-1.46639	0	0	0	0	-1.33679	0.902926	0.768355	0.951733	0.933561	0.0966868	0	0	0	0	0	ENSMUSG00000050994	Adgb	protein_coding
-2.15975	-2.30322	-1.78202	-1.1721	-0.811447	-8.29231	-9.21029	-5.55605	-1.22983	0	6.24105e-09	8.48777e-10	4.5092e-06	0.115125	0.905535	-1	-1	-1	0	0	ENSMUSG00000019832	Rab32	protein_coding
1.44419	0.817357	0.878371	0.655371	0.432664	2.12307	0	0	0	0	0.0219315	0.82832	0.739308	0.963777	0.997598	0	0	0	0	0	ENSMUSG00000090112	Shprh	protein_coding
0.998241	1.17252	1.47837	0.506416	-0.10722	0	0.526489	1.45573	0	0	0.502031	0.301603	0.0789786	0.951879	0.998725	0	0	0	0	0	ENSMUSG00000090070	Gm16577	lncRNA
-1.58744	-0.850978	0.247154	0.271607	0.318595	-2.8067	0	0	0	0	0.00478858	0.756903	0.998884	0.998699	0.997577	-1	0	0	0	0	ENSMUSG00000047648	Fbxo30	protein_coding
1.89347	2.48488	1.83969	0.901878	0.781632	3.40805	5.62667	3.628	0	0	0.00111477	3.76622e-06	0.000642192	0.684246	0.85491	1	1	1	0	0	ENSMUSG00000055493	Epm2a	protein_coding
-0.243117	1.297	1.26604	0.755362	0.96958	0	1.68574	1.51087	0	0	0.999874	0.052167	0.0717022	0.909662	0.567651	0	0	0	0	0	ENSMUSG00000019820	Utrn	protein_coding
-6.26347	-4.45659	-3.4513	-3.19608	-2.34534	-11.4274	-7.4366	-5.18518	-4.64131	-2.72428	1.06577e-11	4.43248e-08	1.16717e-05	4.75854e-05	0.00580426	-1	-1	-1	-1	0	ENSMUSG00000039232	Stx11	protein_coding
-0.17504	-0.764552	-1.18493	-0.543297	-0.300106	0	0	-0.940451	0	0	0.999549	0.872971	0.178009	0.984722	0.999008	0	0	0	0	0	ENSMUSG00000078348	Sf3b5	protein_coding
-0.299143	2.3822	2.81455	1.40424	1.34023	0	4.68891	6.03786	1.51597	1.27299	0.9934	4.20674e-05	1.33114e-06	0.0710575	0.107386	0	1	1	0	0	ENSMUSG00000019817	Plagl1	protein_coding
-2.35208	-2.61519	-1.42943	-0.228551	-0.170632	-7.95014	-9.54561	-2.51818	0	0	1.35093e-08	4.20954e-10	0.00929739	0.999899	0.99995	-1	-1	0	0	0	ENSMUSG00000019814	Ltv1	protein_coding
1.8636	3.27554	1.94223	0.771926	0.891563	4.13838	9.69377	4.85103	0	0	0.000174534	3.10219e-10	2.76527e-05	0.890097	0.721281	1	1	1	0	0	ENSMUSG00000062866	Phactr2	protein_coding
0.476921	0.983583	-0.63905	-0.990897	-1.04521	0	0	0	0	-0.201042	0.961234	0.522841	0.933136	0.516035	0.421149	0	0	0	0	0	ENSMUSG00000019810	Fuca2	protein_coding
0.207982	-0.00258312	0.0398341	0.138739	-0.035078	0	0	0	0	0	0.999999	1	1	1	1	0	0	0	0	0	ENSMUSG00000019809	Pex3	protein_coding
-0.441347	-0.596436	-0.163885	-0.0710861	0.243058	0	0	0	0	0	0.989746	0.966468	0.999687	0.999926	0.998939	0	0	0	0	0	ENSMUSG00000019808	Adat2	protein_coding
0.117959	0.694315	0.896713	0.160684	0.371452	0	0	0	0	0	0.999873	0.921936	0.688197	0.999916	0.998245	0	0	0	0	0	ENSMUSG00000019806	Aig1	protein_coding
-1.01167	-0.103802	0.215416	0.197452	0.335119	-0.0408865	0	0	0	0	0.483856	0.998201	0.99466	0.995438	0.985932	0	0	0	0	0	ENSMUSG00000015501	Hivep2	protein_coding
0.184338	1.78545	0.979775	0.476682	0.431636	0	4.13842	0	0	0	0.999944	0.000174517	0.544692	0.99681	0.998276	0	1	0	0	0	ENSMUSG00000039116	Adgrg6	protein_coding
-0.930185	-0.838055	-0.730021	-0.448005	-0.231237	0	0	0	0	0	0.675121	0.858877	0.961764	0.999551	0.999987	0	0	0	0	0	ENSMUSG00000019868	Vta1	protein_coding
0.700756	0.865392	1.55982	1.2025	0.672137	0	0	2.10935	0.805617	0	0.866332	0.69878	0.0225678	0.214044	0.904058	0	0	0	0	0	ENSMUSG00000039910	Cited2	protein_coding
1.05562	3.29932	0.333004	-0.218182	-0.483843	0.09402	3.13531	0	0	0	0.463867	0.00218413	0.909607	0.955355	0.866937	0	1	0	0	0	ENSMUSG00000039891	Txlnb	protein_coding
0.592033	0.969671	1.23618	0.434132	0.409635	0	0	1.68083	0	0	0.995873	0.58454	0.0526471	0.999859	0.999909	0	0	0	0	0	ENSMUSG00000039879	Heca	protein_coding
-1.31303	-1.85249	-1.87384	-1.25899	-1.08821	-1.52161	-4.31513	-4.44218	-1.30856	-0.442064	0.0703504	0.000110641	7.96685e-05	0.101315	0.331129	0	-1	-1	0	0	ENSMUSG00000078453	Abracl	protein_coding
-0.357632	-0.425301	0.0808982	0.275885	0.228821	0	0	0	0	0	0.999966	0.999927	1	0.999996	0.999998	0	0	0	0	0	ENSMUSG00000019854	Reps1	protein_coding
2.94001	3.38537	1.46046	0.581552	0.119124	6.46051	8.02208	2.1424	0	0	4.64919e-07	1.14701e-08	0.0210623	0.981562	0.99997	1	1	0	0	0	ENSMUSG00000059554	Ccdc28a	protein_coding
0.291687	1.82932	1.09361	0.354778	0.589396	0	3.81572	0.442004	0	0	0.998698	0.000398934	0.33115	0.997146	0.967769	0	1	0	0	0	ENSMUSG00000039835	Nhsl1	protein_coding
0.899735	2.28352	1.10479	0.335794	0.367761	0	3.09068	0.308663	0	0	0.606994	0.00243186	0.380073	0.980418	0.973948	0	1	0	0	0	ENSMUSG00000019853	Hebp2	protein_coding
1.8941	4.70941	2.66985	2.03928	2.44995	2.25713	6.42261	4.19917	2.94564	3.84128	0.0165107	5.10726e-07	0.000149238	0.0034468	0.000373774	0	1	1	0	1	ENSMUSG00000019852	Arfgef3	protein_coding
-0.256515	0.37748	0.95713	0.0542957	0.971496	0	0	0	0	0	0.999619	0.998099	0.584393	0.999986	0.556743	0	0	0	0	0	ENSMUSG00000019851	Perp	protein_coding
-6.87907	-6.56292	-4.1359	-3.2395	-2.45571	-16.3304	-15.3701	-9.10344	-6.58219	-4.31075	4.07248e-15	1.61563e-14	1.06461e-09	3.44682e-07	0.000111899	-1	-1	-1	-1	-1	ENSMUSG00000019850	Tnfaip3	protein_coding
-0.354636	-0.706717	0.108508	-0.287994	-0.213793	0	0	0	0	0	0.999683	0.956471	0.999994	0.999891	0.999967	0	0	0	0	0	ENSMUSG00000020009	Ifngr1	protein_coding
-3.47101	-0.772196	2.06018	0.574425	0.95833	-7.89933	0	2.16638	0	0	1.5171e-08	0.731863	0.0200276	0.855786	0.539606	-1	0	0	0	0	ENSMUSG00000020007	Il20ra	protein_coding
0.190152	0.443172	-0.36859	-0.183107	-0.0689773	0	0	0	0	0	0.999983	0.999258	0.999927	0.999998	1	0	0	0	0	0	ENSMUSG00000020003	Pex7	protein_coding
-0.914998	0.649491	0.883958	0.431497	0.344185	0	0	0	0	0	0.658646	0.946834	0.708206	0.994699	0.998069	0	0	0	0	0	ENSMUSG00000071369	Map3k5	protein_coding
-2.00766	-0.857646	1.41135	0.926313	0.64203	-5.42552	0	1.76469	0	0	6.29557e-06	0.76832	0.0449378	0.633149	0.949232	-1	0	0	0	0	ENSMUSG00000019996	Map7	protein_coding
-0.876297	-0.759298	-0.165898	0.21754	0.113368	0	0	0	0	0	0.828914	0.963024	1	0.999999	1	0	0	0	0	0	ENSMUSG00000037608	Bclaf1	protein_coding
-2.00692	-1.02154	-3.75912	-2.61968	-1.75181	-1.70957	-0.0352267	-5.39709	-3.05493	-1.3406	0.0499024	0.487528	6.77195e-06	0.00265164	0.0960994	0	0	-1	-1	0	ENSMUSG00000019992	Mtfr2	protein_coding
-1.81597	1.10498	0.57729	0.157297	-1.21638	-3.21826	0.325971	0	0	-0.872363	0.00178184	0.373585	0.917786	0.997522	0.195671	-1	0	0	0	0	ENSMUSG00000019990	Pde7b	protein_coding
-1.05003	-0.381416	0.226114	0.728638	0.577943	-0.363489	0	0	0	0	0.359653	0.999925	0.999994	0.96434	0.996459	0	0	0	0	0	ENSMUSG00000019986	Ahi1	protein_coding
-0.0770941	1.63689	1.27101	1.667	1.37784	0	0.96307	0.442955	1.06963	0.619442	0.9759	0.172642	0.33133	0.147642	0.270948	0	0	0	0	0	ENSMUSG00000019982	Myb	protein_coding
-0.735679	-0.610081	0.192832	0.117891	0.199198	0	0	0	0	0	0.997037	0.999929	1	1	1	0	0	0	0	0	ENSMUSG00000019977	Hbs1l	protein_coding
-0.0230976	0.606877	1.82328	1.77287	1.55116	0	0	3.23982	3.03612	2.16255	0.999843	0.930424	0.00169	0.00277454	0.0201893	0	0	1	1	0	ENSMUSG00000019970	Sgk1	protein_coding
0.390523	-0.307464	-0.0333364	-0.0771432	-0.368259	0	0	0	0	0	0.984086	0.996829	0.999915	0.999832	0.995508	0	0	0	0	0	ENSMUSG00000097327	E030030I06Rik	protein_coding
0.504606	0.0748744	-0.760873	-1.02499	-0.320937	0	0	0	-0.111902	0	0.950647	0.999459	0.843227	0.455899	0.995631	0	0	0	0	0	ENSMUSG00000053219	Raet1e	protein_coding
0.618313	1.51589	-0.00944495	-0.609308	-1.03397	0	0.898586	0	0	-0.0813793	0.758173	0.188832	0.998277	0.815329	0.467922	0	0	0	0	0	ENSMUSG00000097705	Gm26740	lncRNA
-0.131464	1.39119	-0.286257	-0.184383	-1.34689	0	0.498335	0	0	-0.604239	0.946196	0.314018	0.890621	0.932377	0.275773	0	0	0	0	0	ENSMUSG00000097295	Hmgb1-ps8	processed_pseudogene
-2.0664	-1.98236	-3.23319	-2.45248	-2.61061	-1.84931	-1.75332	-4.32911	-2.74382	-3.05178	0.0381652	0.0459315	0.000106726	0.00554683	0.00267188	0	0	-1	0	0	ENSMUSG00000097352	C920009B18Rik	transcribed_unprocessed_pseudogene
-2.21766	-0.872374	-3.59518	-4.51416	-3.46721	-1.78297	0	-4.30681	-6.07267	-4.09174	0.0434313	0.5772	0.000113072	1.22027e-06	0.000196834	0	0	-1	-1	-1	ENSMUSG00000078452	Raet1d	protein_coding
0.0222932	2.14841	1.28026	0.507535	0.197165	0	2.52692	0.71875	0	0	0.998325	0.00911639	0.239494	0.916354	0.987559	0	1	0	0	0	ENSMUSG00000037490	Slc2a12	protein_coding
-0.597337	-0.915254	-0.31394	-0.263089	-0.227537	0	0	0	0	0	0.983363	0.691383	0.999758	0.999902	0.999935	0	0	0	0	0	ENSMUSG00000071359	Tbpl1	protein_coding
-2.76056	-1.97944	0.282722	0.716127	0.775555	-4.01579	-2.20004	0	0	0	0.000239179	0.0186511	0.918543	0.700789	0.657916	-1	0	0	0	0	ENSMUSG00000045680	Tcf21	protein_coding
1.42621	1.06971	1.49697	1.29277	0.613235	1.29165	0.235938	1.65328	1.02633	0	0.104167	0.407705	0.0554115	0.157299	0.919167	0	0	0	0	0	ENSMUSG00000010461	Eya4	protein_coding
-1.17311	-1.80468	-1.51929	-0.414447	-0.263683	-0.748855	-3.37354	-2.178	0	0	0.230479	0.00121462	0.0195416	0.990636	0.998073	0	-1	0	0	0	ENSMUSG00000061983	Rps12	protein_coding
-2.93156	-2.72374	-1.20845	-0.378402	-0.576556	-4.34026	-3.95147	-0.438762	0	0	0.000103688	0.000282048	0.332355	0.893027	0.801495	-1	-1	0	0	0	ENSMUSG00000070063	Snora33	snoRNA
-3.26216	-3.06586	-1.5308	-0.0430726	-0.953015	-7.06226	-6.56232	-1.56845	0	0	1.07659e-07	3.619e-07	0.0646967	0.996384	0.552719	-1	-1	0	0	0	NA	NA	NA
-2.18118	-1.98675	-0.809024	0.495935	-0.149714	-3.74091	-3.20255	0	0	0	0.00048253	0.00185177	0.716389	0.911001	0.990815	-1	-1	0	0	0	ENSMUSG00000077440	Gm23130	snoRNA
1.86964	2.29598	0.963769	0.755313	0.677934	5.25524	7.92644	0	0	0	9.74573e-06	1.42598e-08	0.606148	0.967627	0.990919	1	1	0	0	0	ENSMUSG00000037455	Slc18b1	protein_coding
-1.82876	-1.58886	-1.55751	-0.265865	-3.31797	-1.75037	-1.27271	-1.22174	0	-5.62817	0.0461831	0.107441	0.116625	0.933152	3.75198e-06	0	0	0	0	-1	ENSMUSG00000020010	Vnn3	protein_coding
0.694885	1.76556	1.78118	1.16636	0.282799	0	3.23047	3.34622	0.735835	0	0.901579	0.00172926	0.0012998	0.234352	0.998082	0	1	1	0	0	ENSMUSG00000037440	Vnn1	protein_coding
-0.167561	0.11402	-0.13034	-0.311119	-0.15112	0	0	0	0	0	1	1	1	0.999999	1	0	0	0	0	0	ENSMUSG00000019998	Stx7	protein_coding
2.58105	0.907586	3.1236	2.89987	3.25295	3.90395	0	5.44335	5.1741	5.76607	0.000318513	0.616117	6.01458e-06	1.20088e-05	2.64286e-06	1	0	1	1	1	ENSMUSG00000019997	Ccn2	protein_coding
0.185908	0.116363	-0.860571	-1.1094	-1.30121	0	0	0	-0.201679	-0.559551	0.925592	0.957459	0.598247	0.421234	0.290514	0	0	0	0	0	ENSMUSG00000037370	Enpp1	protein_coding
0.552829	1.75428	1.31728	1.08897	0.802447	0	1.22089	0.565732	0.167758	0	0.787046	0.116855	0.288496	0.434355	0.647752	0	0	0	0	0	ENSMUSG00000019989	Enpp3	protein_coding
0.47145	0.335593	0.328375	0.3341	0.351752	0	0	0	0	0	0.999274	0.999969	0.999979	0.999981	0.999969	0	0	0	0	0	ENSMUSG00000019984	Med23	protein_coding
-1.46897	-5.10272	-7.82596	-7.6175	-6.45996	-0.388659	-4.09058	-6.63908	-6.43391	-5.38911	0.376132	0.000198556	3.03114e-07	5.01607e-07	6.96378e-06	0	-1	-1	-1	-1	ENSMUSG00000019987	Arg1	protein_coding
1.35709	1.81728	0.837598	0.344026	0.292104	1.5814	3.64201	0	0	0	0.0632007	0.000619869	0.797349	0.999414	0.999706	0	1	0	0	0	ENSMUSG00000039166	Akap7	protein_coding
-0.0160347	0.656683	0.511418	0.325837	0.477821	0	0	0	0	0	1	0.986911	0.998694	0.999943	0.999246	0	0	0	0	0	ENSMUSG00000019978	Epb41l2	protein_coding
-0.268155	-0.27528	2.46454	2.09777	1.89755	0	0	3.40991	2.76115	2.29401	0.980039	0.983836	0.00110962	0.00532698	0.0152496	0	0	1	0	0	ENSMUSG00000049420	Tmem200a	protein_coding
0.612679	0.670575	0.594454	0.351974	0.475481	0	0	0	0	0	0.981631	0.970223	0.990394	0.999821	0.998507	0	0	0	0	0	ENSMUSG00000039089	L3mbtl3	protein_coding
1.14276	3.0208	1.25401	0.918149	1.16488	0.478452	6.52897	0.847121	0	0.548027	0.318251	3.928e-07	0.202497	0.605302	0.294276	0	1	0	0	0	ENSMUSG00000039031	Arhgap18	protein_coding
-1.5142	-1.58858	1.15987	2.82407	2.13368	-0.901272	-1.08658	0.233906	2.18055	1.48104	0.188125	0.143846	0.410539	0.019494	0.0757633	0	0	0	0	0	ENSMUSG00000019899	Lama2	protein_coding
-0.303473	-0.620096	-0.166118	-0.127392	0.242192	0	0	0	0	0	0.999945	0.991592	0.999996	0.999998	0.999984	0	0	0	0	0	ENSMUSG00000019889	Ptprk	protein_coding
-1.15325	0.863739	-1.80149	-2.3533	-1.63408	-0.302767	0	-1.77922	-3.15506	-1.40312	0.38242	0.593218	0.0437062	0.00207959	0.0864639	0	0	0	-1	0	ENSMUSG00000038916	Soga3	protein_coding
0.353967	-0.247174	-0.780576	-0.262849	0.00915883	0	0	0	0	0	0.996999	0.999725	0.887027	0.999795	0.999998	0	0	0	0	0	ENSMUSG00000019883	Echdc1	protein_coding
-0.442195	-0.246853	0.518231	0.314374	0.270508	0	0	0	0	0	0.999988	1	0.999917	1	1	0	0	0	0	0	ENSMUSG00000038876	Rnf146	protein_coding
-0.497515	-2.02343	-0.769186	0.329614	0.284721	0	-1.83936	0	0	0	0.787349	0.0389121	0.651955	0.869417	0.887373	0	0	0	0	0	ENSMUSG00000019880	Rspo3	protein_coding
-0.833425	-1.24301	-0.853741	-0.469602	-0.413274	0	-0.698429	0	0	0	0.6683	0.24569	0.659669	0.926179	0.942219	0	0	0	0	0	ENSMUSG00000069682	Gm10275	transcribed_processed_pseudogene
-0.160463	-0.238285	-2.98986	-1.99501	-1.47339	0	0	-5.30368	-2.54876	-1.1662	0.961769	0.948971	8.60506e-06	0.00867766	0.12729	0	0	-1	0	0	ENSMUSG00000075266	Cenpw	protein_coding
-0.654445	-1.38594	-0.647999	0.167398	-0.0152478	0	-1.8249	0	0	0	0.921131	0.0400164	0.939104	0.999307	0.999964	0	0	0	0	0	ENSMUSG00000019792	Trmt11	protein_coding
1.17779	0.939888	0.242807	0.0275724	0.0646587	0.934964	0	0	0	0	0.179391	0.634441	0.999975	1	0.999999	0	0	0	0	0	ENSMUSG00000019791	Hint3	protein_coding
1.05576	0.668444	0.0322069	-0.152994	-0.0386703	0.345991	0	0	0	0	0.366127	0.984909	1	1	1	0	0	0	0	0	ENSMUSG00000039697	Ncoa7	protein_coding
3.20979	1.88877	-0.208865	-0.0467027	0.548829	3.00948	1.54578	0	0	0	0.00296111	0.0674019	0.964545	0.993121	0.83028	1	0	0	0	0	ENSMUSG00000019789	Hey2	protein_coding
0.494327	-0.152979	-0.636653	-0.213781	-0.380173	0	0	0	0	0	0.967606	0.999458	0.948828	0.999332	0.99573	0	0	0	0	0	ENSMUSG00000000295	Hddc2	protein_coding
0.272051	0.994195	0.720882	0.132892	0.168166	0	0	0	0	0	0.979459	0.506585	0.799818	0.996494	0.994638	0	0	0	0	0	ENSMUSG00000000296	Tpd52l1	protein_coding
0.383941	0.416846	0.926614	0.303695	0.0328777	0	0	0	0	0	0.999955	0.999955	0.713926	0.999998	1	0	0	0	0	0	ENSMUSG00000063760	Rnf217	protein_coding
0.234933	0.886279	3.84174	3.2223	2.56256	0	0	4.39703	3.90671	2.93149	0.959611	0.601339	8.95756e-05	0.000316313	0.00356527	0	0	1	1	0	ENSMUSG00000069670	Nkain2	protein_coding
0.436744	1.82118	4.23827	4.05413	2.287	0	1.26219	3.5547	3.58254	1.92064	0.837703	0.10939	0.000775173	0.00072193	0.0331717	0	0	1	1	0	ENSMUSG00000019787	Trdn	protein_coding
0.962237	3.40317	2.51983	1.04208	0.715492	0	3.73563	2.73588	0.0936294	0	0.529947	0.00048922	0.00565036	0.463138	0.739098	0	1	1	0	0	ENSMUSG00000039552	Rsph4a	protein_coding
-0.300421	0.148425	0.289456	0.334965	-0.0713726	0	0	0	0	0	0.999938	0.999996	0.999961	0.999931	1	0	0	0	0	0	ENSMUSG00000039531	Zup1	protein_coding
-0.574393	-1.18649	-1.04049	-0.297999	-0.290521	0	-0.961675	-0.209813	0	0	0.973558	0.172728	0.41776	0.999221	0.999237	0	0	0	0	0	ENSMUSG00000019782	Rwdd1	protein_coding
-0.47799	1.27011	2.07088	1.61246	1.15458	0	0.551084	2.05091	1.2694	0.333015	0.884252	0.293292	0.0254695	0.108021	0.371002	0	0	0	0	0	ENSMUSG00000049872	Calhm5	protein_coding
-3.88409	-1.78315	-1.3721	-0.531952	-3.70113	-4.66678	-1.15163	-0.542429	0	-4.51874	4.45628e-05	0.1304	0.297156	0.761189	6.53688e-05	-1	0	0	0	-1	ENSMUSG00000046031	Calhm6	protein_coding
-1.78047	-1.78334	-1.11068	-0.454524	-0.382183	-5.06615	-5.09017	-0.71918	0	0	1.58618e-05	1.4909e-05	0.239362	0.999163	0.99973	-1	-1	0	0	0	ENSMUSG00000039497	Dse	protein_coding
0.65917	0.701711	0.360791	-0.0897015	0.157892	0	0	0	0	0	0.983778	0.972464	0.999896	0.999999	0.999997	0	0	0	0	0	ENSMUSG00000047514	Tspyl1	protein_coding
-0.248783	-0.707494	-0.0869257	0.0565058	0.0316592	0	0	0	0	0	0.999824	0.95492	0.999993	0.999997	0.999998	0	0	0	0	0	ENSMUSG00000039480	Nt5dc1	protein_coding
1.72717	1.3045	0.388171	-0.263354	-0.198198	2.42059	1.15225	0	0	0	0.01156	0.130079	0.993091	0.999059	0.999492	1	0	0	0	0	ENSMUSG00000039485	Tspyl4	protein_coding
-0.606596	-0.39659	-0.719966	-0.599655	-0.237292	0	0	0	0	0	0.986567	0.999438	0.953909	0.990579	0.999959	0	0	0	0	0	ENSMUSG00000019779	Frk	protein_coding
-0.356231	-1.02039	-0.673078	-0.0404041	0.0319772	0	-0.124654	0	0	0	0.999538	0.450899	0.971512	0.999998	0.999999	0	0	0	0	0	ENSMUSG00000019777	Hdac2	protein_coding
-2.80334	-3.00601	-2.76	-1.85452	-1.91165	-6.5106	-7.29187	-6.39726	-3.08984	-3.29227	4.10946e-07	6.23304e-08	5.43531e-07	0.0024368	0.00148526	-1	-1	-1	-1	-1	ENSMUSG00000069662	Marcks	protein_coding
0.648921	0.779718	0.573748	0.51014	0.707064	0	0	0	0	0	0.990255	0.934855	0.997031	0.99896	0.975407	0	0	0	0	0	ENSMUSG00000019846	Lama4	protein_coding
2.10026	2.62071	1.17846	0.213082	-0.0210186	3.6072	5.31176	0.74495	0	0	0.000676789	8.42839e-06	0.231637	0.999498	0.999983	1	1	0	0	0	ENSMUSG00000051736	Fam229b	protein_coding
2.33736	3.06597	-0.814437	0.0335478	0.142997	2.83026	4.24261	0	0	0	0.0045308	0.000133424	0.732697	0.999051	0.994487	1	1	0	0	0	ENSMUSG00000019845	Tube1	protein_coding
-1.43896	0.0395974	0.113058	-0.692838	-0.696458	-2.12288	0	0	0	0	0.0219403	0.999932	0.999797	0.927905	0.92453	0	0	0	0	0	ENSMUSG00000019843	Fyn	protein_coding
0.569712	1.89991	0.571265	0.131553	0.185438	0	2.77155	0	0	0	0.925216	0.00519921	0.942541	0.99924	0.998453	0	1	0	0	0	ENSMUSG00000087014	Gm16364	lncRNA
0.608358	0.945109	0.996149	0.929163	0.567711	0	0	0	0	0	0.966362	0.606996	0.507794	0.644809	0.986598	0	0	0	0	0	ENSMUSG00000086915	Gm16364	lncRNA
-1.29123	-0.423341	0.408224	0.382595	0.336118	-1.9111	0	0	0	0	0.0337827	0.999564	0.999623	0.99977	0.999892	0	0	0	0	0	ENSMUSG00000019842	Traf3ip2	protein_coding
-0.830439	-0.0153659	0.859104	0.678308	0.374262	0	0	0	0	0	0.87318	1	0.807415	0.977558	0.999847	0	0	0	0	0	ENSMUSG00000087177	E130307A14Rik	lncRNA
1.60224	1.48118	0.738691	0.560156	0.421374	3.1494	2.6833	0	0	0	0.00210848	0.00638143	0.933013	0.992932	0.999049	1	1	0	0	0	ENSMUSG00000019841	Rev3l	protein_coding
1.2571	1.0652	0.145956	-0.171596	-0.288938	0.513337	0.142087	0	0	0	0.306187	0.444145	0.982589	0.983317	0.965151	0	0	0	0	0	NA	NA	NA
2.43187	1.55657	0.28148	0.144968	-0.236464	5.07756	2.42568	0	0	0	1.54017e-05	0.0114305	0.999517	0.99995	0.99986	1	1	0	0	0	ENSMUSG00000096687	Mfsd4b4	protein_coding
1.97802	2.19451	0.42071	-0.0154282	-0.0712119	2.5501	3.25116	0	0	0	0.0086515	0.00164356	0.973742	0.999867	0.999305	1	1	0	0	0	ENSMUSG00000071335	Mfsd4b3-ps	transcribed_unprocessed_pseudogene
1.01716	0.587949	-0.600626	-1.06211	-0.784911	0.0511701	0	0	-0.248304	0	0.4798	0.909666	0.931806	0.402967	0.796628	0	0	0	0	0	ENSMUSG00000019838	Slc16a10	protein_coding
-2.76111	-3.3341	-1.85584	-0.51121	-0.416935	-7.82013	-10.6631	-3.78366	0	0	1.81902e-08	4.50461e-11	0.000432859	0.972381	0.986601	-1	-1	-1	0	0	ENSMUSG00000038510	Rpf2	protein_coding
-0.545609	-0.888103	-0.928139	-0.435573	-0.100853	0	0	0	0	0	0.947787	0.66732	0.610749	0.981856	0.999122	0	0	0	0	0	ENSMUSG00000019837	Gtf3c6	protein_coding
-1.40178	-1.61737	-0.930991	-0.126458	0.0218714	-2.33836	-3.68498	0	0	0	0.0138491	0.000556048	0.656311	0.999983	0.999998	0	-1	0	0	0	ENSMUSG00000075232	Amd1	protein_coding
1.06758	2.34949	0.844142	0.0949345	0.326854	0.419724	7.65135	0	0	0	0.339143	2.68538e-08	0.847249	0.999999	0.999951	0	1	0	0	0	ENSMUSG00000038481	Cdk19	protein_coding
2.72356	2.22116	0.746175	0.313247	0.407307	8.56642	6.99746	0	0	0	3.3999e-09	1.25763e-07	0.957011	0.999984	0.999888	1	1	0	0	0	ENSMUSG00000063428	Ddo	protein_coding
0.936172	3.26534	0.235947	-0.376089	-0.201269	0	5.66915	0	0	0	0.582099	3.38033e-06	0.996804	0.992736	0.998479	0	1	0	0	0	ENSMUSG00000045555	Mettl24	protein_coding
-0.0265392	-0.233065	-0.128076	0.213363	0.287067	0	0	0	0	0	0.999999	0.999974	0.999996	0.999981	0.999932	0	0	0	0	0	ENSMUSG00000038446	Cdc40	protein_coding
1.63306	1.17211	-0.248342	-0.0434628	0.100221	3.0225	0.934261	0	0	0	0.00286705	0.179569	0.999975	0.999999	0.999997	1	0	0	0	0	ENSMUSG00000019831	Wasf1	protein_coding
0.755965	0.547209	0.319381	0.242372	0.423509	0	0	0	0	0	0.967269	0.999619	0.999998	1	0.999983	0	0	0	0	0	ENSMUSG00000038417	Fig4	protein_coding
2.26547	5.90109	2.80042	1.26327	1.80767	2.10652	5.95211	3.08384	0.566041	1.6023	0.0227074	1.65661e-06	0.00247291	0.288242	0.060852	0	1	1	0	0	ENSMUSG00000091415	Ak9	protein_coding
0.468169	0.908006	0.950868	0.51035	0.377319	0	0	0	0	0	0.999904	0.773925	0.660566	0.999929	0.999997	0	0	0	0	0	ENSMUSG00000019826	Zbtb24	protein_coding
1.67457	1.50297	0.886869	0.0627983	-0.219437	2.79394	2.2787	0	0	0	0.00493392	0.0157618	0.713469	0.999993	0.999927	1	0	0	0	0	ENSMUSG00000019823	Mical1	protein_coding
1.85704	1.68725	0.780035	0.381403	0.040523	5.42125	4.7706	0	0	0	6.36484e-06	3.405e-05	0.954759	0.99999	1	1	1	0	0	0	ENSMUSG00000019822	Smpd2	protein_coding
3.35769	3.77701	2.34184	0.944267	0.398193	4.54163	5.38467	3.35851	0	0	6.15975e-05	6.99106e-06	0.00126079	0.568105	0.969391	1	1	1	0	0	ENSMUSG00000078451	Ppil6	protein_coding
-0.581935	-0.590775	0.111457	0.00569183	0.167485	0	0	0	0	0	0.999534	0.999367	1	1	1	0	0	0	0	0	ENSMUSG00000019818	Cd164	protein_coding
1.05683	3.08942	3.64349	1.5645	1.4457	0.158489	4.727	5.78005	1.68274	1.33228	0.437677	3.81186e-05	2.55093e-06	0.0524597	0.0974151	0	1	1	0	0	ENSMUSG00000075225	Ccdc162	protein_coding
1.58951	4.03161	3.1046	0.699575	1.02067	1.27925	5.08447	4.13808	0	0.0537795	0.106303	1.51343e-05	0.00017468	0.791263	0.47878	0	1	1	0	0	NA	NA	NA
2.20212	2.66117	-0.11727	-0.0220813	0.00206269	4.53384	6.30941	0	0	0	6.28467e-05	6.75716e-07	0.999976	0.999997	1	1	1	0	0	0	ENSMUSG00000019813	Cep57l1	protein_coding
3.05868	3.50933	2.003	1.39604	0.887066	6.92136	8.53497	4.15552	1.71104	0	1.51047e-07	3.64344e-09	0.000166998	0.04975	0.686642	1	1	1	0	0	ENSMUSG00000038332	Sesn1	protein_coding
4.64984	4.91713	1.55256	1.46256	1.02428	4.79388	5.1759	1.16535	1.01703	0.0554734	3.2105e-05	1.19715e-05	0.127465	0.159465	0.478152	1	1	0	0	0	ENSMUSG00000071324	Armc2	protein_coding
2.93588	2.63254	2.46054	1.57868	1.25833	6.42964	5.71356	5.19284	2.07447	0.923856	5.01729e-07	3.01955e-06	1.14431e-05	0.0242609	0.182212	1	1	1	0	0	ENSMUSG00000048756	Foxo3	protein_coding
1.3409	0.862505	-0.509499	-0.549633	-0.332562	1.42487	0	0	0	0	0.0833025	0.739703	0.994609	0.992109	0.999503	0	0	0	0	0	ENSMUSG00000038302	Afg1l	protein_coding
-0.179615	-0.629403	-1.13953	-0.745105	-0.42817	0	0	-1.03547	0	0	0.999998	0.994642	0.155199	0.965145	0.999872	0	0	0	0	0	ENSMUSG00000019804	Snx3	protein_coding
0.393148	-0.0235477	-0.537595	-0.43424	-0.39095	0	0	0	0	0	0.999991	1	0.999942	0.999996	0.999999	0	0	0	0	0	ENSMUSG00000038280	Ostm1	protein_coding
-0.19584	-0.066355	-0.257297	0.0285826	0.224083	0	0	0	0	0	1	1	1	1	1	0	0	0	0	0	ENSMUSG00000019802	Sec63	protein_coding
0.808049	1.83843	1.65985	1.21684	0.436036	0	1.47928	1.23477	0.438662	0	0.640865	0.0758192	0.114238	0.332415	0.887221	0	0	0	0	0	ENSMUSG00000044770	Scml4	protein_coding
0.729974	-0.298721	-0.0823787	0.205652	0.213001	0	0	0	0	0	0.913592	0.99989	0.999997	0.999975	0.999967	0	0	0	0	0	ENSMUSG00000038240	Pdss2	protein_coding
-0.891397	-1.21857	-0.143088	0.232747	0.388487	0	-1.25114	0	0	0	0.717625	0.111253	0.999952	0.999802	0.997969	0	0	0	0	0	ENSMUSG00000038214	Bend3	protein_coding
0.076005	-0.0960805	-0.893009	-0.39717	-0.420921	0	0	0	0	0	0.99987	0.99992	0.715133	0.998019	0.997145	0	0	0	0	0	ENSMUSG00000019797	Mtres1	protein_coding
-4.88457	-3.90717	-1.87174	-2.69259	-1.69354	-10.5113	-7.83993	-2.22008	-4.50442	-1.76129	6.0491e-11	1.73822e-08	0.0178726	6.78189e-05	0.0452307	-1	-1	0	-1	0	ENSMUSG00000047139	Cd24a	protein_coding
-1.06188	-0.985314	-0.750749	0.18615	0.00451644	-0.285773	0	0	0	0	0.388708	0.527894	0.879814	0.99945	0.999994	0	0	0	0	0	ENSMUSG00000019863	Qrsl1	protein_coding
-0.82523	-0.734018	-1.45034	-0.406052	-0.458551	0	0	-2.5478	0	0	0.805331	0.911242	0.0086965	0.99789	0.995695	0	0	0	0	0	ENSMUSG00000019864	Rtn4ip1	protein_coding
0.348266	0.34992	-1.0228	-1.43422	-0.674857	0	0	-0.104421	-2.02445	0	0.990083	0.992811	0.458836	0.026886	0.923452	0	0	0	0	0	ENSMUSG00000019866	Crybg1	protein_coding
0.261009	-0.37914	-0.410159	-0.286932	-0.294449	0	0	0	0	0	0.999977	0.999953	0.999932	0.999994	0.999993	0	0	0	0	0	ENSMUSG00000038160	Atg5	protein_coding
-4.65714	-4.04795	-2.55914	-2.55768	-4.06513	-5.71632	-4.74667	-2.30811	-2.32948	-4.84449	3.00028e-06	3.62424e-05	0.0148003	0.014128	2.81366e-05	-1	-1	0	0	-1	ENSMUSG00000038151	Prdm1	protein_coding
-1.05785	-2.17882	-1.40783	-0.723455	-0.331344	-0.212001	-4.52128	-1.55873	0	0	0.416916	6.49236e-05	0.0658384	0.847192	0.989799	0	-1	0	0	0	ENSMUSG00000019849	Prep	protein_coding
0.539927	0.276328	0.24992	0.325529	0.174352	0	0	0	0	0	0.996953	0.999988	0.999995	0.999981	0.999999	0	0	0	0	0	ENSMUSG00000038822	Hace1	protein_coding
-0.791696	-1.3573	-0.984929	-0.498942	-0.19003	0	-2.86895	0	0	0	0.943082	0.00413551	0.547674	0.999761	1	0	-1	0	0	0	ENSMUSG00000038774	Ascc3	protein_coding
-4.27973	-3.15221	-2.70459	-2.54577	-2.99799	-5.91283	-3.85493	-3.04303	-2.76363	-3.5907	1.82383e-06	0.000361033	0.00272905	0.00529679	0.000705607	-1	-1	-1	0	-1	NA	NA	NA
-3.3807	-2.84793	-2.59728	-2.57321	-2.92651	-4.20366	-3.26161	-2.82164	-2.79158	-3.43168	0.00014754	0.00160206	0.004624	0.00496186	0.00105115	-1	-1	-1	0	-1	ENSMUSG00000062593	Gm49339	protein_coding
1.24438	0.846332	0.30143	1.55179	1.41978	0.530561	0	0	1.31186	0.998907	0.300237	0.644666	0.964403	0.100766	0.163725	0	0	0	0	0	ENSMUSG00000019891	Dcbld1	protein_coding
0.512424	-0.0156397	0.189251	0.320928	0.347669	0	0	0	0	0	0.998416	1	0.999997	0.999973	0.999953	0	0	0	0	0	ENSMUSG00000019861	Gopc	protein_coding
-1.30502	-1.37622	-0.882694	-0.620663	-0.369506	-2.74269	-3.36048	0	0	0	0.00556101	0.00125463	0.848398	0.998866	0.999997	-1	-1	0	0	0	ENSMUSG00000023068	Nus1	protein_coding
0.87721	5.24563	5.57104	3.23649	1.89042	0	6.12831	6.59793	4.57382	2.14929	0.616674	1.06245e-06	3.32106e-07	5.66708e-05	0.02076	0	1	1	1	0	ENSMUSG00000038602	Slc35f1	protein_coding
0.690516	0.620566	0.890265	0.325922	0.126495	0	0	0	0	0	0.898083	0.950961	0.688092	0.998638	0.999902	0	0	0	0	0	ENSMUSG00000038594	Cep85l	protein_coding
0.788214	0.532967	-0.053232	0.128387	0.151925	0	0	0	0	0	0.890684	0.997386	1	0.999999	0.999999	0	0	0	0	0	ENSMUSG00000058298	Mcm9	protein_coding
0.00174733	-0.120461	-0.0694046	0.371421	0.21002	0	0	0	0	0	0.999999	0.999938	0.999979	0.99829	0.999797	0	0	0	0	0	ENSMUSG00000019857	Asf1a	protein_coding
-0.530833	1.83763	0.488267	0.184008	0.53898	0	4.37232	0	0	0	0.995962	9.54432e-05	0.997652	0.999984	0.995202	0	1	0	0	0	ENSMUSG00000019856	Fam184a	protein_coding
0.0574132	0.506754	0.14597	-0.482678	-0.171704	0	0	0	0	0	1	0.999706	1	0.999731	1	0	0	0	0	0	ENSMUSG00000003746	Man1a	protein_coding
-1.35205	-1.65252	-1.55154	-1.60104	-1.03777	-1.30679	-2.58812	-2.21447	-2.46019	-0.147052	0.10161	0.00793664	0.0180872	0.0105867	0.442137	0	-1	0	0	0	ENSMUSG00000097069	Gm16998	lncRNA
1.18952	2.61195	0.819246	0.225343	0.291407	0.771742	5.80619	0	0	0	0.223764	2.38736e-06	0.798065	0.999694	0.999185	0	1	0	0	0	ENSMUSG00000038122	Tbc1d32	protein_coding
-0.587377	-0.742808	-0.474526	-0.298106	-0.361739	0	0	0	0	0	0.954372	0.873628	0.987668	0.99819	0.996178	0	0	0	0	0	ENSMUSG00000047669	Msl3l2	protein_coding
-3.01191	-2.48456	-0.273627	0.196109	0.412484	-9.04424	-6.67359	0	0	0	1.20769e-09	2.75599e-07	0.999001	0.999631	0.995499	-1	-1	0	0	0	ENSMUSG00000050953	Gja1	protein_coding
-1.57212	-1.40919	-0.206675	-0.000624941	0.0468228	-3.63753	-2.65412	0	0	0	0.000626917	0.00682479	0.999971	1	0.999998	-1	-1	0	0	0	ENSMUSG00000019878	Hsf2	protein_coding
-0.439639	-0.222491	0.190213	-0.0127609	0.0932218	0	0	0	0	0	0.999997	1	1	1	1	0	0	0	0	0	ENSMUSG00000019877	Serinc1	protein_coding
-2.90992	-1.734	-2.38746	-2.12346	-2.5923	-3.25857	-1.19904	-2.40196	-1.94105	-2.80537	0.00161414	0.120972	0.0120478	0.0318306	0.0048041	-1	0	0	0	0	ENSMUSG00000019876	Pkib	protein_coding
-1.60819	-1.00328	-1.83768	-1.91568	-1.91019	-1.03012	-0.00551138	-1.52885	-1.70139	-1.68039	0.156512	0.49907	0.0694629	0.0506674	0.052698	0	0	0	0	0	ENSMUSG00000019874	Fabp7	protein_coding
0.309338	1.48569	1.97282	0.0973874	-0.0631791	0	1.75816	3.4968	0	0	0.990881	0.0455018	0.000893185	0.998629	0.999163	0	0	1	0	0	ENSMUSG00000019872	Smpdl3a	protein_coding
1.51861	1.35602	1.02753	0.736898	0.826642	2.78165	2.03529	0.16301	0	0	0.00507786	0.0262966	0.435913	0.937391	0.845554	1	0	0	0	0	ENSMUSG00000038039	Gcc2	protein_coding
0.604981	0.674475	0.315187	0.170122	0.398569	0	0	0	0	0	0.99941	0.99709	0.999999	1	0.999995	0	0	0	0	0	ENSMUSG00000019920	Lims1	protein_coding
-1.14669	-0.694534	0.135381	0.294845	0.392328	-1.15882	0	0	0	0	0.12876	0.988121	1	0.999996	0.999974	0	0	0	0	0	ENSMUSG00000003226	Ranbp2	protein_coding
1.80401	1.63063	0.217142	0.452931	0.2821	2.92054	2.53968	0	0	0	0.00365915	0.00885762	0.999625	0.993614	0.999193	1	1	0	0	0	ENSMUSG00000038010	Ccdc138	protein_coding
1.36881	2.73461	1.80237	0.927247	0.705298	0.921492	3.85637	2.10018	0	0	0.182818	0.000359667	0.0230025	0.586086	0.812219	0	1	0	0	0	ENSMUSG00000055958	Gm9987	pseudogene
1.8927	2.66802	1.92531	1.17538	1.0556	2.85031	5.13328	3.26139	0.698516	0.221352	0.00432157	1.33405e-05	0.0016027	0.245662	0.413312	1	1	1	0	0	ENSMUSG00000037990	Sh3rf3	protein_coding
-0.151886	0.932327	-0.222341	-0.63602	-0.213608	0	0	0	0	0	0.999922	0.629532	0.999893	0.975754	0.99991	0	0	0	0	0	ENSMUSG00000019917	Septin10	protein_coding
0.799962	0.589456	-0.667952	-0.141904	0.248415	0	0	0	0	0	0.870026	0.987771	0.964969	0.999978	0.999902	0	0	0	0	0	ENSMUSG00000019916	P4ha1	protein_coding
-0.434286	-0.791486	-0.789701	-0.408646	-0.340029	0	0	0	0	0	0.999433	0.918344	0.922268	0.999805	0.999937	0	0	0	0	0	ENSMUSG00000009647	Mcu	protein_coding
-0.408596	-0.583733	-1.00116	-0.130022	-0.149755	0	0	-0.00971705	0	0	0.999971	0.999053	0.496162	1	1	0	0	0	0	0	ENSMUSG00000020111	Micu1	protein_coding
-0.5213	-0.522466	0.0686388	0.0931857	0.280584	0	0	0	0	0	0.999782	0.999836	1	1	0.999999	0	0	0	0	0	ENSMUSG00000020109	Dnajb12	protein_coding
-1.37469	-1.74432	-1.22653	-1.11171	-0.48061	-0.731677	-1.43453	-0.438889	-0.215918	0	0.235645	0.0819372	0.332374	0.415607	0.843748	0	0	0	0	0	ENSMUSG00000020108	Ddit4	protein_coding
0.56414	-0.469977	-0.111874	0.172437	0.227033	0	0	0	0	0	0.993441	0.99948	0.999999	0.999997	0.999992	0	0	0	0	0	ENSMUSG00000020107	Anapc16	protein_coding
0.672768	1.26519	0.15161	-0.0115484	0.0695512	0	1.18113	0	0	0	0.923299	0.124354	0.999919	0.999998	0.999981	0	0	0	0	0	ENSMUSG00000044475	Ascc1	protein_coding
1.03601	2.59027	2.13309	1.84807	2.19569	0.134067	6.05839	4.24746	3.14038	4.47669	0.447213	1.2643e-06	0.00013176	0.00215532	7.28645e-05	0	1	1	1	1	ENSMUSG00000058297	Spock2	protein_coding
2.22673	2.52628	1.83561	1.7788	0.58592	1.87091	2.40254	1.52055	1.4717	0	0.0365979	0.0120349	0.0704956	0.0768221	0.809166	0	1	0	0	0	ENSMUSG00000057337	Chst3	protein_coding
0.0210162	0.53625	-0.370242	-0.767006	-0.458268	0	0	0	0	0	0.999964	0.97567	0.994234	0.834305	0.98599	0	0	0	0	0	ENSMUSG00000004207	Psap	protein_coding
-1.63129	-2.58257	-1.27972	-0.264049	-0.336034	-2.41306	-6.38988	-1.09602	0	0	0.0117541	5.53543e-07	0.141776	0.994582	0.989639	-1	-1	0	0	0	ENSMUSG00000012819	Cdh23	protein_coding
1.31839	1.38377	0.265909	-0.62868	-0.539053	1.3081	1.60969	0	0	0	0.101391	0.0600336	0.997745	0.932045	0.967066	0	0	0	0	0	ENSMUSG00000020101	Vsir	protein_coding
-2.10196	-1.94037	-2.31928	-2.61932	-1.62708	-2.82658	-2.47812	-3.61771	-4.56801	-1.66089	0.00457011	0.0101715	0.000659086	5.75265e-05	0.0546366	-1	-1	-1	-1	0	ENSMUSG00000090439	Gm17455	protein_coding
2.07312	1.33933	0.152248	-0.228498	-0.127187	5.21498	1.94995	0	0	0	1.08093e-05	0.0312615	0.999996	0.999991	0.999998	1	0	0	0	0	ENSMUSG00000020100	Slc29a3	protein_coding
-0.947362	-0.0358969	-0.826552	0.00776383	0.205268	0	0	0	0	0	0.585597	0.999838	0.76609	0.999973	0.998391	0	0	0	0	0	ENSMUSG00000020099	Unc5b	protein_coding
-0.158213	0.0449836	-0.259464	-0.343921	-0.412722	0	0	0	0	0	0.999965	0.999995	0.999857	0.999495	0.998661	0	0	0	0	0	ENSMUSG00000020097	Sgpl1	protein_coding
-0.177909	1.07746	-1.51064	-1.23993	-3.06516	0	0.0797031	-0.685492	-0.319921	-3.04605	0.916374	0.489829	0.250906	0.378972	0.0027104	0	0	0	0	0	ENSMUSG00000059901	Adamts14	protein_coding
0.873977	1.32251	0.350812	0.266063	0.0695723	0	2.14236	0	0	0	0.792569	0.0210638	0.999975	0.999996	1	0	0	0	0	0	ENSMUSG00000020092	Pald1	protein_coding
0.423845	0.527839	0.484818	0.298108	0.577492	0	0	0	0	0	0.999455	0.997662	0.998965	0.999963	0.99536	0	0	0	0	0	ENSMUSG00000020091	Eif4ebp2	protein_coding
1.80467	0.600689	-0.245752	-0.268494	0.124739	3.59888	0	0	0	0	0.000691134	0.982263	0.999962	0.999957	0.999993	1	0	0	0	0	ENSMUSG00000037151	Lrrc20	protein_coding
-2.73094	-3.75483	-2.95215	-1.09165	-0.743674	-6.9937	-11.3046	-8.02259	-0.36133	0	1.26903e-07	1.33641e-11	1.14566e-08	0.36045	0.832032	-1	-1	-1	0	0	ENSMUSG00000020089	Ppa1	protein_coding
-0.386583	-0.429649	-0.0817185	0.0889613	0.237122	0	0	0	0	0	1	1	1	1	1	0	0	0	0	0	ENSMUSG00000020088	Sar1a	protein_coding
2.0255	0.667358	-0.50252	-0.502979	-0.29966	4.47948	0	0	0	0	7.23392e-05	0.962096	0.998208	0.998434	0.99993	1	0	0	0	0	ENSMUSG00000020087	Tysnd1	protein_coding
1.69024	1.02436	0.838684	0.401617	0.18843	5.02235	0.199986	0	0	0	1.77604e-05	0.421558	0.907179	0.999988	1	1	0	0	0	0	ENSMUSG00000020085	Aifm2	protein_coding
1.34088	1.38328	0.327279	0.50821	0.429176	1.71271	2.04926	0	0	0	0.0495945	0.025554	0.999851	0.997547	0.999246	0	0	0	0	0	ENSMUSG00000020086	Macroh2a2	protein_coding
2.33743	2.1386	0.553828	0.247781	0.322698	3.52479	3.31443	0	0	0	0.000832664	0.00140618	0.942839	0.99634	0.991877	1	1	0	0	0	ENSMUSG00000020083	Fam241b	protein_coding
2.01266	2.2873	1.55886	0.888704	1.18845	4.60087	6.04218	2.92897	0	1.02322	5.28363e-05	1.31679e-06	0.0035865	0.728775	0.15802	1	1	1	0	0	ENSMUSG00000037031	Tspan15	protein_coding
-0.274113	-0.0987753	-0.699217	-0.0903456	-0.492402	0	0	0	0	0	0.950209	0.986929	0.781005	0.990474	0.900469	0	0	0	0	0	ENSMUSG00000020081	Tacr2	protein_coding
1.18356	1.44266	0.200134	0.0421164	0.0960667	0.831277	2.05521	0	0	0	0.206858	0.0252434	0.999788	0.999983	0.999952	0	0	0	0	0	ENSMUSG00000037012	Hk1	protein_coding
-1.00145	-1.33518	-0.44789	0.288327	0.212301	-0.0113634	-2.78668	0	0	0	0.495512	0.00501856	0.999913	0.999994	0.999998	0	-1	0	0	0	ENSMUSG00000020079	Supv3l1	protein_coding
-0.0674844	-0.352452	-0.219394	0.000416154	-0.0445335	0	0	0	0	0	1	0.999977	0.999998	1	1	0	0	0	0	0	ENSMUSG00000020078	Vps26a	protein_coding
-4.0334	-3.93132	-3.52211	-3.77751	-3.2421	-5.87561	-5.6395	-4.8645	-5.30822	-4.33579	2.00327e-06	3.64571e-06	2.67087e-05	8.50639e-06	0.0001049	-1	-1	-1	-1	-1	ENSMUSG00000020077	Srgn	protein_coding
0.902058	0.711515	0.389474	0.349153	0.320366	0	0	0	0	0	0.755356	0.983384	0.999984	0.999995	0.999997	0	0	0	0	0	ENSMUSG00000036955	Kifbp	protein_coding
-3.30743	-3.45002	-1.3871	-0.0796878	0.000621887	-11.5538	-12.0304	-1.99819	0	0	8.44198e-12	3.5747e-12	0.0283623	0.999975	1	-1	-1	0	0	0	ENSMUSG00000020075	Ddx21	protein_coding
-0.459029	-0.667817	-0.128092	0.175806	0.113835	0	0	0	0	0	0.999999	0.999472	1	1	1	0	0	0	0	0	ENSMUSG00000020076	Ddx50	protein_coding
-1.00235	-1.08692	-0.146874	-0.0204369	0.074824	-0.0162225	-0.595084	0	0	0	0.493593	0.278578	0.999998	1	1	0	0	0	0	0	ENSMUSG00000020074	Ccar1	protein_coding
4.28013	5.56889	3.46337	2.05	1.06702	7.55253	9.31451	7.42546	4.02666	0.284913	3.37943e-08	6.81845e-10	4.54938e-08	0.000232596	0.389033	1	1	1	1	0	ENSMUSG00000047146	Tet1	protein_coding
0.211523	-0.0525218	0.168823	0.0741543	0.0772515	0	0	0	0	0	0.999967	0.999999	0.999995	0.999999	0.999999	0	0	0	0	0	ENSMUSG00000071253	Slc25a16	protein_coding
1.12462	0.82976	-2.99154	-1.73065	-1.86144	0.294791	0	-7.36755	-2.55279	-3.01506	0.385316	0.671214	5.21322e-08	0.00859895	0.00291881	0	0	-1	0	0	ENSMUSG00000036875	Dna2	protein_coding
1.45671	0.867458	0.569525	0.2991	0.132873	2.37901	0	0	0	0	0.0126701	0.783631	0.994675	0.99996	0.999998	0	0	0	0	0	ENSMUSG00000020070	Rufy2	protein_coding
0.0840079	0.801084	-0.0506337	0.0948413	0.00910082	0	0	0	0	0	0.999602	0.785479	0.999832	0.99965	0.999971	0	0	0	0	0	ENSMUSG00000020069	Hnrnph3	protein_coding
-1.30674	-0.499482	0.115776	-0.107597	-0.163111	-2.7396	0	0	0	0	0.00560107	0.999921	1	1	1	-1	0	0	0	0	ENSMUSG00000020064	Herc4	protein_coding
-1.28944	-0.360211	-0.0769293	0.187606	-0.644973	-1.14877	0	0	0	0	0.130781	0.989192	0.999358	0.99765	0.918718	0	0	0	0	0	ENSMUSG00000096991	Gm26789	lncRNA
-0.730538	-0.14093	0.750373	0.827749	0.605096	0	0	0	0	0	0.952772	0.999995	0.928431	0.850557	0.989359	0	0	0	0	0	ENSMUSG00000020063	Sirt1	protein_coding
1.42192	2.28281	0.286941	-0.212926	-0.66158	0.73473	2.14325	0	0	0	0.234825	0.02103	0.9395	0.967014	0.791533	0	0	0	0	0	ENSMUSG00000036764	Dnajc12	protein_coding
-5.3846	-6.20186	-6.50351	-4.60608	-4.77453	-4.65693	-5.75675	-6.16978	-3.86696	-4.0543	4.591e-05	2.71895e-06	9.61457e-07	0.000351494	0.000217547	-1	-1	-1	-1	-1	ENSMUSG00000097134	1110002J07Rik	lncRNA
-0.928483	-0.659781	0.035478	-0.338132	-0.0338659	0	0	0	0	0	0.729808	0.996555	1	0.999997	1	0	0	0	0	0	ENSMUSG00000019873	Reep3	protein_coding
-2.36498	-0.879536	0.378475	0.278968	0.345602	-7.09665	0	0	0	0	9.91559e-08	0.736482	0.998693	0.999659	0.999158	-1	0	0	0	0	ENSMUSG00000037876	Jmjd1c	protein_coding
-0.832536	-1.04764	-0.455138	-0.394108	-0.21748	0	-0.339678	0	0	0	0.86228	0.368473	0.99956	0.999874	0.999993	0	0	0	0	0	ENSMUSG00000075000	Nrbf2	protein_coding
-2.25026	-2.48247	-1.28106	-1.73291	-1.35414	-2.86523	-3.55217	-0.636287	-1.73245	-0.813324	0.00417205	0.000777344	0.265209	0.0477802	0.211876	-1	-1	0	0	0	ENSMUSG00000037868	Egr2	protein_coding
-0.402635	0.164144	0.0120458	0.0328416	0.208915	0	0	0	0	0	0.999993	1	1	1	1	0	0	0	0	0	ENSMUSG00000057134	Ado	protein_coding
1.37833	1.59311	1.29828	1.00009	1.26096	1.58508	2.58519	1.3933	0.000453113	1.23893	0.0627816	0.00798962	0.0879197	0.499821	0.11346	0	1	0	0	0	ENSMUSG00000037855	Zfp365	protein_coding
3.31792	3.42692	1.03213	-0.123903	1.00693	3.04471	3.3589	0.0620936	0	0.0135701	0.00272101	0.00126062	0.475792	0.978612	0.49494	1	1	0	0	0	ENSMUSG00000037846	Rtkn2	protein_coding
-0.690672	0.294297	0.741199	0.656283	0.98997	0	0	0	0	0	0.876354	0.993732	0.83233	0.899444	0.514968	0	0	0	0	0	ENSMUSG00000019947	Arid5b	protein_coding
1.36956	3.47795	2.23912	1.29938	0.626255	0.881689	4.61959	2.91632	0.819624	0	0.19319	5.03416e-05	0.00369612	0.210103	0.856012	0	1	1	0	0	ENSMUSG00000019945	Cabcoco1	protein_coding
-0.0723418	-0.797433	0.238323	-0.457577	0.548007	0	0	0	0	0	0.974454	0.645631	0.920158	0.846033	0.779689	0	0	0	0	0	ENSMUSG00000060044	Tmem26	protein_coding
2.65522	3.16259	2.46386	1.69366	1.03885	6.9637	9.11987	6.69699	3.29947	0.18566	1.36399e-07	1.02802e-09	2.60299e-07	0.0014591	0.427107	1	1	1	1	0	ENSMUSG00000019944	Rhobtb1	protein_coding
2.9529	2.41001	2.07746	1.83836	0.724604	4.98945	4.2774	3.57487	2.96089	0	1.93354e-05	0.000121965	0.000734211	0.0033235	0.855801	1	1	1	0	0	ENSMUSG00000090622	A930033H14Rik	protein_coding
-0.0128752	0.73836	-4.03726	-3.54528	-2.31358	0	0	-6.52125	-5.44026	-2.6733	0.995238	0.659498	4.00359e-07	6.06263e-06	0.00653045	0	0	-1	-1	0	ENSMUSG00000019942	Cdk1	protein_coding
0.392814	0.628099	0.355744	-0.147256	0.0636094	0	0	0	0	0	0.999958	0.996279	0.999986	1	1	0	0	0	0	0	ENSMUSG00000048701	Ccdc6	protein_coding
1.04489	3.22893	1.23117	-1.02576	-0.776362	0.067201	2.72419	0.370432	-0.0530298	0	0.47609	0.00581743	0.357829	0.479226	0.671142	0	1	0	0	0	ENSMUSG00000019933	Mrln	protein_coding
-2.02763	-1.33755	0.0424056	-0.938401	-0.460896	-3.17241	-1.03296	0	0	0	0.00199339	0.155775	0.997151	0.574391	0.93702	-1	0	0	0	0	ENSMUSG00000037762	Slc16a9	protein_coding
2.70157	3.66071	1.4917	0.713835	0.837373	5.29632	7.68579	2.0172	0	0	8.76926e-06	2.47947e-08	0.0272865	0.900198	0.763404	1	1	0	0	0	ENSMUSG00000043259	Fam13c	protein_coding
-2.60301	-2.32187	-1.88891	-1.10767	-1.09559	-3.28959	-2.76169	-1.83479	-0.213685	-0.187475	0.00149517	0.0053204	0.0392555	0.416421	0.426591	-1	-1	0	0	0	ENSMUSG00000037747	Phyhipl	protein_coding
0.586664	1.3846	0.647473	-0.562153	-1.00694	0	0.592957	0	0	-0.0143183	0.750499	0.279846	0.731519	0.809034	0.494519	0	0	0	0	0	ENSMUSG00000047692	4930533K18Rik	lncRNA
0.715831	1.29	0.771854	0.0898693	0.232833	0	1.63667	0	0	0	0.939146	0.0571364	0.891019	0.999979	0.999844	0	0	0	0	0	ENSMUSG00000014329	Bicc1	protein_coding
-1.22462	-1.29763	-0.674398	-0.188856	-0.087667	-1.29522	-1.76416	0	0	0	0.103559	0.0449833	0.965628	0.999957	0.999989	0	0	0	0	0	ENSMUSG00000003923	Tfam	protein_coding
-0.0517703	-0.168014	-0.140477	-0.259978	-0.241928	0	0	0	0	0	0.999995	0.999986	0.999993	0.999964	0.99997	0	0	0	0	0	ENSMUSG00000019927	Ube2d1	protein_coding
-0.132636	-1.35973	-1.62321	-0.508223	-0.257154	0	-1.72885	-3.07415	0	0	0.999276	0.0481067	0.00253112	0.985312	0.998827	0	0	-1	0	0	ENSMUSG00000037710	Cisd1	protein_coding
-0.0133164	0.110431	-0.156304	-0.117226	0.0216793	0	0	0	0	0	1	0.999997	0.999996	0.999998	1	0	0	0	0	0	ENSMUSG00000060733	Ipmk	protein_coding
-0.919555	-1.28674	-0.692537	-0.281763	-0.193843	0	-2.24597	0	0	0	0.728861	0.0169108	0.987887	0.999996	0.999999	0	0	0	0	0	ENSMUSG00000019923	Zwint	protein_coding
0.0104291	0.299217	-0.478389	-0.699413	-0.962265	0	0	0	0	0	0.998907	0.960259	0.923374	0.80293	0.543114	0	0	0	0	0	ENSMUSG00000052613	Pcdh15	protein_coding
2.69579	3.32706	1.04462	0.970655	0.893716	5.15606	6.9255	0.191466	0	0	1.25802e-05	1.49547e-07	0.424856	0.551324	0.678661	1	1	0	0	0	ENSMUSG00000040009	Gnaz	protein_coding
1.942	2.67764	1.7936	1.00075	0.461087	4.07851	7.06589	3.89316	0.00412172	0	0.000203594	1.06725e-07	0.000327417	0.498372	0.997345	1	1	1	0	0	ENSMUSG00000020175	Rab36	protein_coding
-0.494414	0.336945	0.572251	0.0536112	0.243699	0	0	0	0	0	0.998272	0.999867	0.994368	0.999999	0.99997	0	0	0	0	0	ENSMUSG00000009681	Bcr	protein_coding
0.392856	0.555066	0.985442	0.740144	0.766968	0	0	0	0	0	0.999996	0.999837	0.553545	0.988852	0.980707	0	0	0	0	0	ENSMUSG00000033444	Specc1l	protein_coding
-2.72052	-3.01593	-3.04564	-2.29279	-1.87679	-4.47008	-5.48617	-5.65856	-3.48059	-2.28716	7.41207e-05	5.39044e-06	3.47265e-06	0.000930167	0.0154769	-1	-1	-1	-1	0	ENSMUSG00000020178	Adora2a	protein_coding
0.741666	0.353866	-0.297049	-0.366758	-0.177152	0	0	0	0	0	0.94135	0.999935	0.999992	0.999976	0.999999	0	0	0	0	0	ENSMUSG00000033416	Gucd1	protein_coding
0.509167	3.81534	2.60304	0.855525	0.0463781	0	4.8021	3.3164	0	0	0.878755	3.13919e-05	0.00139937	0.646574	0.997214	0	1	1	0	0	ENSMUSG00000033427	Upb1	protein_coding
-1.62804	-2.2508	-1.67649	-0.570499	-0.295233	-3.09111	-6.11371	-3.32288	0	0	0.00242929	1.10066e-06	0.00137709	0.977603	0.998967	-1	-1	-1	0	0	ENSMUSG00000020180	Snrpd3	protein_coding
1.78402	2.02148	-0.0882481	-0.417436	-0.152962	1.27562	1.71121	0	0	0	0.106992	0.0497506	0.983631	0.904173	0.972242	0	0	0	0	0	ENSMUSG00000046807	Lrrc75b	protein_coding
1.19021	2.75079	1.99192	1.03944	-0.0765931	0.593808	4.69394	3.10099	0.141855	0	0.278998	4.15229e-05	0.00237182	0.444168	0.999562	0	1	1	0	0	ENSMUSG00000006344	Ggt5	protein_coding
0.519248	-0.0251571	-0.711796	0.71425	0.348938	0	0	0	0	0	0.889193	0.998763	0.819053	0.789911	0.966781	0	0	0	0	0	ENSMUSG00000006342	Susd2	protein_coding
0.419352	0.140146	0.625789	0.621272	0.541992	0	0	0	0	0	0.996408	0.999921	0.966994	0.968948	0.986794	0	0	0	0	0	ENSMUSG00000020196	Cabin1	protein_coding
-0.113596	-0.0437818	-1.719	-0.705864	-0.554586	0	0	-2.69355	0	0	0.99513	0.998717	0.00623214	0.848231	0.933723	0	0	-1	0	0	ENSMUSG00000001666	Ddt	protein_coding
1.69955	2.21192	0.533082	0.346419	0.344966	2.7258	4.71958	0	0	0	0.00578366	3.88572e-05	0.984319	0.998484	0.998418	1	1	0	0	0	ENSMUSG00000001665	Gstt3	protein_coding
0.134748	1.7141	0.929336	0.650285	0.521815	0	2.81807	0	0	0	0.999372	0.00466234	0.614853	0.92392	0.972834	0	1	0	0	0	ENSMUSG00000001663	Gstt1	protein_coding
0.953154	1.60454	0.359898	0.475202	0.246329	0	2.46902	0	0	0	0.576264	0.0103803	0.997646	0.991733	0.999493	0	1	0	0	0	ENSMUSG00000033318	Gstt2	protein_coding
-1.30514	-2.54014	-3.2852	-1.44381	-0.936341	-1.09922	-5.84669	-8.58727	-1.67493	0	0.141092	2.15486e-06	3.24768e-09	0.0532298	0.592202	0	-1	-1	0	0	ENSMUSG00000033307	Mif	protein_coding
-0.144782	-0.320586	-3.17102	-2.78833	-4.19989	0	0	-3.46696	-2.83846	-5.33364	0.93339	0.854845	0.000962705	0.00444541	7.97061e-06	0	0	-1	0	-1	ENSMUSG00000009092	Derl3	protein_coding
0.19559	-0.500251	-0.917266	-0.371837	-0.146836	0	0	0	0	0	0.999992	0.999308	0.725648	0.999945	0.999999	0	0	0	0	0	ENSMUSG00000000902	Smarcb1	protein_coding
3.80598	4.68825	2.19256	0.452478	0.231329	7.6495	9.47458	4.77454	0	0	2.69698e-08	4.87837e-10	3.37046e-05	0.994687	0.999694	1	1	1	0	0	ENSMUSG00000000901	Mmp11	protein_coding
-0.0324471	0.657838	-0.552985	-0.426868	-0.180384	0	0	0	0	0	0.998458	0.835322	0.928041	0.968866	0.994246	0	0	0	0	0	ENSMUSG00000049422	Chchd10	protein_coding
0.313068	0.269959	0.237615	0.275956	0.177508	0	0	0	0	0	0.999803	0.999951	0.999979	0.999966	0.999994	0	0	0	0	0	ENSMUSG00000049764	Zfp280b	protein_coding
1.76639	1.16991	0.2138	0.156286	0.17232	3.56278	0.912283	0	0	0	0.00075688	0.185183	0.999966	0.999989	0.999984	1	0	0	0	0	ENSMUSG00000020230	Prmt2	protein_coding
1.9032	1.71422	0.611476	0.467654	0.356625	4.11035	3.56716	0	0	0	0.000187592	0.000748592	0.982262	0.997687	0.999537	1	1	0	0	0	ENSMUSG00000020231	Dip2a	protein_coding
1.31828	1.47899	0.570252	0.75494	0.867945	2.21054	3.4411	0	0	0	0.0182392	0.00102661	0.998493	0.963835	0.837358	0	1	0	0	0	ENSMUSG00000001151	Pcnt	protein_coding
1.52501	1.08158	0.282558	0.494485	0.525778	2.18151	0.388284	0	0	0	0.0193974	0.350552	0.999623	0.99399	0.990358	0	0	0	0	0	ENSMUSG00000033126	Ybey	protein_coding
1.10504	0.613881	0.368061	0.365282	0.380231	0.549447	0	0	0	0	0.293796	0.981551	0.999467	0.999525	0.99938	0	0	0	0	0	ENSMUSG00000001150	Mcm3ap	protein_coding
0.597725	-0.465711	0.235773	0.513409	0.557096	0	0	0	0	0	0.971347	0.997411	0.999874	0.993958	0.988649	0	0	0	0	0	ENSMUSG00000033105	Lss	protein_coding
0.508496	0.729933	0.413005	-0.362037	-0.0640091	0	0	0	0	0	0.991857	0.913863	0.997043	0.998053	0.999969	0	0	0	0	0	ENSMUSG00000020241	Col6a2	protein_coding
0.125215	0.654828	0.630916	-0.110223	0.128879	0	0	0	0	0	0.999991	0.976354	0.981908	0.999989	0.999987	0	0	0	0	0	ENSMUSG00000001119	Col6a1	protein_coding
-0.864179	-1.15475	-1.00075	-0.594555	-0.168385	0	-1.03029	-0.0050476	0	0	0.797019	0.156388	0.498006	0.993703	0.999991	0	0	0	0	0	ENSMUSG00000001120	Pcbp3	protein_coding
-1.2686	-2.25977	-0.204314	0.695108	0.399318	-1.25281	-6.25016	0	0	0	0.110954	7.82951e-07	0.999383	0.898597	0.99264	0	-1	0	0	0	ENSMUSG00000001436	Slc19a1	protein_coding
0.0192148	0.843337	1.3304	1.27768	1.59853	0	0	1.62993	1.36047	2.96399	0.999987	0.775411	0.0578489	0.0929323	0.00329896	0	0	0	0	0	ENSMUSG00000001435	Col18a1	protein_coding
-0.0482882	-0.264667	-0.380897	-0.0912766	0.138592	0	0	0	0	0	1	0.999999	0.999986	1	1	0	0	0	0	0	ENSMUSG00000020260	Pofut2	protein_coding
-1.35368	-1.7239	0.354402	0.352034	0.145617	-1.69552	-3.48951	0	0	0	0.0512212	0.000909627	0.996862	0.997212	0.999768	0	-1	0	0	0	ENSMUSG00000020262	Adarb1	protein_coding
-0.886094	-1.27714	-0.392084	-0.0516994	0.169555	0	-1.94971	0	0	0	0.772428	0.0312763	0.999827	1	0.999994	0	0	0	0	0	ENSMUSG00000032977	Fam207a	protein_coding
-0.0995517	-0.501173	-2.31672	-2.61795	-2.63937	0	0	-2.28126	-2.76584	-2.81078	0.965945	0.809973	0.0156778	0.00526994	0.00474367	0	0	0	0	0	ENSMUSG00000000290	Itgb2	protein_coding
0.344982	0.342687	0.786784	0.41029	0.515042	0	0	0	0	0	0.999997	0.999997	0.962954	0.999985	0.999854	0	0	0	0	0	ENSMUSG00000009291	Pttg1ip	protein_coding
0.270976	-0.122836	-0.712021	-0.30166	-0.0996572	0	0	0	0	0	0.999973	0.999998	0.968097	0.999961	0.999999	0	0	0	0	0	ENSMUSG00000020265	Sumo3	protein_coding
-1.1808	-1.78044	-0.768218	-0.591118	-0.26922	-1.51164	-6.74196	0	0	0	0.071605	2.33288e-07	0.969983	0.999073	0.999999	0	-1	0	0	0	ENSMUSG00000009293	Ube2g2	protein_coding
2.11705	1.49045	0.966011	0.578772	0.636906	4.04769	2.08504	0	0	0	0.000220372	0.0237362	0.56313	0.978854	0.958937	1	0	0	0	0	ENSMUSG00000051652	Lrrc3	protein_coding
-1.53072	1.03727	-1.18993	-1.07372	-2.32832	-0.876997	0.0497288	-0.325968	-0.127547	-2.44825	0.19459	0.486249	0.374047	0.450477	0.010873	0	0	0	0	0	ENSMUSG00000009292	Trpm2	protein_coding
1.95241	1.40363	0.470973	-0.00733944	-0.100978	5.04309	2.4607	0	0	0	1.68346e-05	0.0105748	0.999497	1	1	1	1	0	0	0	ENSMUSG00000020284	Cfap410	protein_coding
0.962777	0.0409948	-1.30872	-0.914818	-0.392481	0	0	-1.1342	0	0	0.549219	0.999547	0.133753	0.621891	0.983337	0	0	0	0	0	ENSMUSG00000020277	Pfkl	protein_coding
2.58036	3.26658	3.33367	2.79962	1.75077	5.32031	7.45424	7.89681	6.68398	3.00623	8.24524e-06	4.25229e-08	1.52587e-08	2.68696e-07	0.0029814	1	1	1	1	0	ENSMUSG00000000732	Icosl	protein_coding
0.889561	0.148085	0.131112	0.173361	0.170848	0	0	0	0	0	0.768785	1	1	1	1	0	0	0	0	0	ENSMUSG00000053329	Gatd3a	protein_coding
-2.18084	-2.76934	-0.679895	0.264886	0.31546	-5.70169	-8.56914	0	0	0	3.11194e-06	3.37963e-09	0.928321	0.998633	0.997328	-1	-1	0	0	0	ENSMUSG00000032834	Pwp2	protein_coding
-0.333198	-0.522517	-0.0114233	0.316122	0.264118	0	0	0	0	0	0.999764	0.996297	1	0.999836	0.999926	0	0	0	0	0	ENSMUSG00000000374	Trappc10	protein_coding
1.11031	0.291951	-0.0819208	0.29646	0.256271	0.683049	0	0	0	0	0.25044	0.999961	0.999999	0.999962	0.999981	0	0	0	0	0	ENSMUSG00000001211	Agpat3	protein_coding
-0.610925	-0.870654	-0.347646	0.010398	0.160319	0	0	0	0	0	0.999033	0.867212	0.999997	1	1	0	0	0	0	0	ENSMUSG00000061032	Rrp1	protein_coding
-2.11851	-3.06758	-3.41252	-2.02112	-1.48637	-3.94689	-7.27805	-8.38298	-3.6204	-1.72327	0.000285377	6.44018e-08	5.09938e-09	0.00065462	0.0486167	-1	-1	-1	-1	0	ENSMUSG00000005054	Cstb	protein_coding
1.44972	1.22115	1.61701	1.91286	1.45328	2.2402	1.13382	3.15329	4.65696	2.33066	0.0171209	0.133833	0.00208859	4.56948e-05	0.0140834	0	0	1	1	0	ENSMUSG00000032788	Pdxk	protein_coding
0.720015	1.31259	-0.913648	-0.637827	-0.406859	0	1.70256	0	0	0	0.931056	0.0505495	0.687975	0.976165	0.998938	0	0	0	0	0	ENSMUSG00000032763	Ilvbl	protein_coding
0.165532	-0.10485	0.706973	0.863861	0.954296	0	0	0	0	0	0.999978	0.999994	0.954082	0.789187	0.605966	0	0	0	0	0	ENSMUSG00000032714	Syde1	protein_coding
2.247	2.6698	1.9275	1.97322	1.02792	2.14994	2.92603	1.84481	1.97545	0.0632434	0.0207358	0.00361217	0.0384967	0.0296994	0.475093	0	1	0	0	0	ENSMUSG00000005357	Slc1a6	protein_coding
1.64926	2.01418	1.58903	0.756161	0.436499	3.5318	5.64563	3.58669	0	0	0.000818139	3.58873e-06	0.000712675	0.947427	0.999722	1	1	1	0	0	ENSMUSG00000060301	2610008E11Rik	protein_coding
0.451342	-0.922623	-0.441417	-0.460469	-0.314033	0	0	0	0	0	0.991008	0.666492	0.99757	0.997299	0.999575	0	0	0	0	0	ENSMUSG00000052151	Plpp2	protein_coding
-0.256179	-1.19073	-0.383349	0.0791946	-0.0769772	0	-1.16146	0	0	0	0.999789	0.128232	0.999394	0.999993	0.999994	0	0	0	0	0	ENSMUSG00000042570	Mier2	protein_coding
0.0981365	-1.79578	0.108446	1.35717	-0.166117	0	-1.75027	0	0.607942	0	0.969424	0.0461921	0.971641	0.274606	0.95911	0	0	0	0	0	ENSMUSG00000020312	Shc2	protein_coding
-8.6552	-8.42993	-7.37913	-3.35106	-2.76239	-8.98205	-8.75438	-7.43453	-2.41553	-1.74318	1.39228e-09	2.27387e-09	4.48031e-08	0.0117643	0.0473245	-1	-1	-1	0	0	ENSMUSG00000020310	Madcam1	protein_coding
0.530752	0.207544	-0.372054	-0.346226	-0.151441	0	0	0	0	0	0.97751	0.999703	0.998837	0.999293	0.999939	0	0	0	0	0	ENSMUSG00000020308	Tpgs1	protein_coding
-1.57505	-2.02737	-1.38232	-0.675104	-0.391849	-3.92636	-7.35453	-2.69971	0	0	0.000300771	5.3757e-08	0.00614395	0.982816	0.999794	-1	-1	-1	0	0	ENSMUSG00000020307	Cdc34	protein_coding
1.55046	1.93291	2.11489	1.36451	0.85945	1.50467	2.60131	3.14649	1.17036	0	0.072492	0.0077017	0.00212346	0.126466	0.68019	0	1	1	0	0	ENSMUSG00000054206	Gzmm	protein_coding
-0.101195	0.774231	0.669885	0.310536	0.405853	0	0	0	0	0	0.999996	0.916016	0.974869	0.999863	0.99942	0	0	0	0	0	ENSMUSG00000023175	Bsg	protein_coding
1.80711	4.42031	1.04747	0.61079	0.532189	1.83272	5.66407	0.133102	0	0	0.0394131	3.42566e-06	0.447594	0.873695	0.913575	0	1	0	0	0	ENSMUSG00000020331	Hcn2	protein_coding
1.1646	-0.0367364	0.229543	0.448936	0.362649	0.653537	0	0	0	0	0.259699	0.999973	0.999509	0.993467	0.997516	0	0	0	0	0	ENSMUSG00000020329	Polrmt	protein_coding
-0.518941	-1.35403	-0.972825	-0.300961	-0.0915352	0	-1.61733	0	0	0	0.970799	0.0592015	0.548644	0.9976	0.999736	0	0	0	0	0	ENSMUSG00000035890	Rnf126	protein_coding
1.09875	-0.118186	-0.0797319	0.10218	0.202813	0.368424	0	0	0	0	0.357835	0.999772	0.9999	0.999865	0.999401	0	0	0	0	0	ENSMUSG00000020325	Fstl3	protein_coding
3.29192	3.75885	1.38054	0.578887	0.37711	8.04145	9.71663	1.69152	0	0	1.09769e-08	2.9602e-10	0.0516067	0.964701	0.99504	1	1	0	0	0	ENSMUSG00000035863	Palm	protein_coding
0.727992	1.89948	-0.14854	-0.00656144	0.0292405	0	2.49221	0	0	0	0.792169	0.00985565	0.997908	0.999935	0.99967	0	1	0	0	0	ENSMUSG00000035852	Misp	protein_coding
0.660448	0.131044	-0.790212	-0.639887	-0.677953	0	0	0	0	0	0.81935	0.994719	0.764972	0.891479	0.864571	0	0	0	0	0	ENSMUSG00000091994	E130317F20Rik	lncRNA
-1.14837	-1.55326	-0.990413	-0.328265	-0.00827561	-1.38449	-5.03921	0	0	0	0.0892428	1.70038e-05	0.534712	0.999999	1	0	-1	0	0	0	ENSMUSG00000006498	Ptbp1	protein_coding
-1.4297	-1.07611	-0.0747035	-0.518796	-0.584949	-2.22112	-0.399903	0	0	0	0.0178328	0.346318	0.999948	0.99064	0.979627	0	0	0	0	0	ENSMUSG00000035835	Plppr3	protein_coding
3.34077	3.43918	2.60939	-3.33332	-2.07194	1.7759	1.94165	1.48487	-3.75156	-1.61365	0.0454659	0.0326001	0.076415	0.000469794	0.0596504	0	0	0	-1	0	ENSMUSG00000057729	Prtn3	protein_coding
0.697826	0.718755	0.618165	0.447995	0.527172	0	0	0	0	0	0.96981	0.967489	0.993833	0.999749	0.998817	0	0	0	0	0	ENSMUSG00000013833	Med16	protein_coding
0.909253	1.15105	0.619958	0.246288	0.369505	0	1.1095	0	0	0	0.739937	0.138906	0.996247	0.999998	0.999974	0	0	0	0	0	ENSMUSG00000035781	R3hdm4	protein_coding
1.92897	2.14639	1.40067	0.297588	0.0631284	2.45739	3.15732	1.27502	0	0	0.010653	0.00206814	0.107033	0.992416	0.999408	1	1	0	0	0	ENSMUSG00000035773	Kiss1r	protein_coding
1.16355	0.325646	-0.535184	-0.90179	-0.876051	0.597027	0	0	0	0	0.277939	0.996151	0.981419	0.681636	0.723052	0	0	0	0	0	ENSMUSG00000019564	Arid3a	protein_coding
-0.620538	-1.50775	-0.805914	-0.0227653	0.0302976	0	-3.56556	0	0	0	0.990347	0.000751608	0.905125	1	1	0	-1	0	0	0	ENSMUSG00000035754	Wdr18	protein_coding
-0.41642	-0.948099	-0.0766394	0.0688186	0.0335593	0	0	0	0	0	0.999987	0.675966	1	1	1	0	0	0	0	0	ENSMUSG00000013858	Tmem259	protein_coding
0.90893	1.25684	0.400885	0.100584	0.379868	0	0.984005	0	0	0	0.632695	0.167287	0.990838	0.999696	0.992794	0	0	0	0	0	ENSMUSG00000004665	Cnn2	protein_coding
0.901314	0.534598	-0.336256	-0.111412	-0.0181611	0	0	0	0	0	0.664264	0.980877	0.99844	0.999912	0.999989	0	0	0	0	0	ENSMUSG00000035722	Abca7	protein_coding
1.72999	1.14122	-0.421956	-0.728226	-0.964191	1.90913	0.414955	0	0	0	0.0339148	0.340864	0.960229	0.800009	0.544393	0	0	0	0	0	ENSMUSG00000035697	Arhgap45	protein_coding
0.0115802	-0.993408	-0.731406	-0.272133	-0.141834	0	0	0	0	0	0.999993	0.514004	0.91959	0.99967	0.999939	0	0	0	0	0	ENSMUSG00000004667	Polr2e	protein_coding
-0.61229	-0.467706	-1.31026	-1.14048	-0.917858	0	0	-1.27631	-0.577563	0	0.933996	0.980042	0.106809	0.284372	0.631028	0	0	0	0	0	ENSMUSG00000075706	Gpx4	protein_coding
-4.65751	-3.9212	-2.25062	-1.972	-1.52449	-16.6653	-13.3892	-5.9514	-4.63069	-2.52925	2.55569e-15	3.50801e-13	1.65445e-06	4.89108e-05	0.00906851	-1	-1	-1	-1	0	ENSMUSG00000035673	Sbno2	protein_coding
-0.239812	-0.0418564	0.0107461	-0.0732016	-0.0405009	0	0	0	0	0	0.999998	1	1	1	1	0	0	0	0	0	ENSMUSG00000003068	Stk11	protein_coding
0.161759	0.892707	0.0759557	-0.0772374	-0.286175	0	0	0	0	0	0.990597	0.619413	0.997786	0.998263	0.988346	0	0	0	0	0	ENSMUSG00000035640	Cbarp	protein_coding
-0.672278	-0.770062	-1.09267	-0.615429	-0.378275	0	0	-0.515879	0	0	0.960211	0.895282	0.305244	0.979217	0.999076	0	0	0	0	0	ENSMUSG00000003072	Atp5d	protein_coding
-1.10601	-0.916977	-0.709761	-0.695454	-0.391949	-0.718133	0	0	0	0	0.239679	0.710556	0.969688	0.974899	0.999817	0	0	0	0	0	ENSMUSG00000035621	Midn	protein_coding
0.976688	1.42889	1.32207	0.701474	0.178813	0	1.8745	1.43356	0	0	0.539975	0.0363177	0.0820655	0.906522	0.999515	0	0	0	0	0	ENSMUSG00000045193	Cirbp	protein_coding
0.237408	-0.789738	-1.6032	-0.750331	-0.434391	0	0	-2.88954	0	0	0.995867	0.817524	0.00393875	0.867634	0.990184	0	0	-1	0	0	ENSMUSG00000035595	Fam174c	protein_coding
0.412739	1.0353	-0.220621	0.159554	0.360985	0	0.177705	0	0	0	0.996863	0.430196	0.999951	0.999977	0.999346	0	0	0	0	0	ENSMUSG00000003070	Efna2	protein_coding
1.02264	0.280522	0.229924	0.469761	0.183295	0.126517	0	0	0	0	0.450169	0.999926	0.999973	0.998694	0.999988	0	0	0	0	0	ENSMUSG00000020156	Pwwp3a	protein_coding
0.355099	-0.376987	-0.566297	-0.339279	-0.191908	0	0	0	0	0	0.998391	0.999096	0.989856	0.999561	0.999943	0	0	0	0	0	ENSMUSG00000020153	Ndufs7	protein_coding
0.42434	2.64046	-0.0943612	-0.434523	-0.446547	0	4.38392	0	0	0	0.968398	9.26233e-05	0.999284	0.985377	0.98297	0	1	0	0	0	ENSMUSG00000020150	Gamt	protein_coding
-0.385795	-0.695187	-0.508802	0.0251268	0.0824465	0	0	0	0	0	1	0.998673	0.999993	1	1	0	0	0	0	0	ENSMUSG00000069565	Dazap1	protein_coding
-0.140762	-0.542649	0.684796	0.998321	0.238011	0	0	0	0	0	0.999577	0.981436	0.910412	0.502879	0.999192	0	0	0	0	0	ENSMUSG00000087672	Gm15122	lncRNA
-1.26364	-1.51604	-1.39867	-0.800944	-0.560802	-0.974952	-1.86838	-1.43733	0	0	0.169479	0.0367575	0.0815339	0.762377	0.940589	0	0	0	0	0	ENSMUSG00000063457	Rps15	protein_coding
2.58823	2.8954	2.57404	0.317158	0.281542	4.1589	5.11972	4.68518	0	0	0.000165554	1.38153e-05	4.24757e-05	0.994519	0.995849	1	1	1	0	0	ENSMUSG00000020135	Apc2	protein_coding
-0.273347	-0.964333	-0.480331	-0.314233	-0.113762	0	0	0	0	0	0.999788	0.584471	0.997699	0.999817	0.99999	0	0	0	0	0	ENSMUSG00000020133	2310011J03Rik	protein_coding
1.25974	0.298406	1.69557	1.72317	0.765969	0.949053	0	2.68297	2.86752	0	0.175855	0.997565	0.00638628	0.0041495	0.841164	0	0	1	0	0	ENSMUSG00000020131	Pcsk4	protein_coding
0.247797	-0.415111	-0.582731	0.214071	0.133906	0	0	0	0	0	0.955386	0.931124	0.86709	0.975357	0.985877	0	0	0	0	0	ENSMUSG00000035504	Reep6	protein_coding
1.83063	1.01348	0.621376	0.311076	0.0302815	3.17806	0.0599246	0	0	0	0.00196609	0.476347	0.954547	0.998415	0.999973	1	0	0	0	0	ENSMUSG00000043822	Adamtsl5	protein_coding
1.32658	3.99654	2.53391	0.956444	0.66125	0.571368	3.92442	2.55145	0	0	0.286643	0.000302642	0.00862703	0.535772	0.761369	0	1	0	0	0	ENSMUSG00000035486	Plk5	protein_coding
0.289484	-0.258656	0.43085	0.612557	0.579977	0	0	0	0	0	0.999725	0.999951	0.998915	0.986187	0.990581	0	0	0	0	0	ENSMUSG00000048696	Mex3d	protein_coding
0.0696136	-0.843485	-0.787968	-0.159166	0.073549	0	0	0	0	0	0.999997	0.837379	0.906793	0.999993	0.999998	0	0	0	0	0	ENSMUSG00000035478	Mbd3	protein_coding
-0.68191	-0.428024	-1.21704	-0.618592	-0.414438	0	0	-0.836583	0	0	0.873081	0.978529	0.205391	0.921661	0.98211	0	0	0	0	0	ENSMUSG00000020163	Uqcr11	protein_coding
1.38206	0.569595	0.319882	0.402157	0.248959	2.31289	0	0	0	0	0.0146383	0.996626	0.999968	0.999863	0.999992	0	0	0	0	0	ENSMUSG00000020167	Tcf3	protein_coding
-0.53926	-0.41894	0.170771	0.267477	0.250585	0	0	0	0	0	0.99695	0.999613	0.999993	0.999969	0.999975	0	0	0	0	0	ENSMUSG00000047417	Rexo1	protein_coding
-1.25577	-1.64674	-0.646337	-0.232828	-0.266701	-1.76608	-4.66169	0	0	0	0.0448188	4.51387e-05	0.989661	0.999991	0.999983	0	-1	0	0	0	ENSMUSG00000035397	Klf16	protein_coding
0.586965	0.263848	-0.530371	-0.408848	-0.0339691	0	0	0	0	0	0.988985	0.999966	0.998415	0.999822	1	0	0	0	0	0	ENSMUSG00000003346	Abhd17a	protein_coding
-0.450244	-1.24617	-0.75761	0.211233	-0.31295	0	-0.809557	0	0	0	0.938267	0.21293	0.779326	0.987743	0.979559	0	0	0	0	0	ENSMUSG00000100201	Gm29093	lncRNA
-0.885581	-1.36748	-0.29444	0.456886	0.252603	0	-1.87718	0	0	0	0.701088	0.0361264	0.998747	0.989481	0.998897	0	0	0	0	0	ENSMUSG00000035370	Gm49322	protein_coding
0.00182899	-0.0139806	0.0978192	-0.588227	-0.377382	0	0	0	0	0	0.999691	0.998067	0.986903	0.854382	0.937963	0	0	0	0	0	NA	NA	NA
0.46306	0.0576278	0.549269	0.182762	0.215446	0	0	0	0	0	0.999993	1	0.999956	1	1	0	0	0	0	0	ENSMUSG00000003345	Csnk1g2	protein_coding
2.19437	2.08302	0.985463	0.303306	0.377244	7.09521	7.01452	0	0	0	9.94965e-08	1.20714e-07	0.543549	0.999996	0.99998	1	1	0	0	0	ENSMUSG00000003344	Btbd2	protein_coding
2.94059	2.22885	1.80991	0.958042	0.769415	8.36847	5.58155	3.69495	0	0	5.2666e-09	4.22524e-06	0.000542183	0.573881	0.844187	1	1	1	0	0	ENSMUSG00000020190	Mknk2	protein_coding
-1.18038	-0.447021	-0.276276	-0.185914	-0.429952	-0.657622	0	0	0	0	0.258406	0.970367	0.992565	0.996907	0.977672	0	0	0	0	0	NA	NA	NA
-0.872665	-1.3303	-0.74994	-0.613099	-0.336856	0	-2.37256	0	0	0	0.795867	0.0128509	0.954393	0.994368	0.999938	0	-1	0	0	0	ENSMUSG00000003348	Mob3a	protein_coding
1.83236	2.30044	1.59299	0.364164	-0.203047	3.1028	4.88923	2.53457	0	0	0.00236144	2.50516e-05	0.00896029	0.998078	0.999817	1	1	0	0	0	ENSMUSG00000055862	Izumo4	protein_coding
0.489699	0.264719	0.126314	0.143081	0.174122	0	0	0	0	0	0.998939	0.999981	0.999998	0.999997	0.999996	0	0	0	0	0	ENSMUSG00000020198	Ap3d1	protein_coding
-1.87336	-1.56884	-0.580079	-0.103247	-0.0500623	-3.91447	-2.54353	0	0	0	0.000310054	0.00878085	0.964206	0.999777	0.999905	-1	-1	0	0	0	ENSMUSG00000061589	Dot1l	protein_coding
0.207603	-0.439419	-0.606119	-0.508603	-0.487061	0	0	0	0	0	0.999873	0.998884	0.989667	0.997665	0.998208	0	0	0	0	0	ENSMUSG00000035278	Plekhj1	protein_coding
-0.944534	-1.48297	-0.565526	0.00427893	0.250031	0	-3.4605	0	0	0	0.647054	0.000978074	0.997346	1	0.999984	0	-1	0	0	0	ENSMUSG00000020211	Sf3a2	protein_coding
-0.3727	-0.157318	-0.235783	-0.199791	-0.242589	0	0	0	0	0	0.999956	0.999999	0.999997	0.999998	0.999996	0	0	0	0	0	ENSMUSG00000035242	Oaz1	protein_coding
-1.03044	-1.66165	-1.17676	-0.479143	-0.42403	-0.103836	-2.45712	-0.648873	0	0	0.459066	0.0106593	0.261179	0.96217	0.972885	0	-1	0	0	0	ENSMUSG00000035215	Lsm7	protein_coding
1.52337	0.0773264	0.305621	0.118471	0.0985052	1.89081	0	0	0	0	0.035168	0.999881	0.998077	0.99985	0.999878	0	0	0	0	0	ENSMUSG00000035206	Sppl2b	protein_coding
-0.588396	-1.44376	-1.58491	-0.799404	-0.451616	0	-1.95199	-2.59814	0	0	0.946279	0.0311336	0.00775749	0.805923	0.986518	0	0	0	0	0	ENSMUSG00000020219	Timm13	protein_coding
-0.599233	-1.57049	-1.33865	-0.4359	-0.119005	0	-2.43001	-1.44421	0	0	0.933532	0.0113213	0.0805711	0.986124	0.999272	0	-1	0	0	0	ENSMUSG00000062075	Lmnb2	protein_coding
-3.60652	-3.10983	-0.806767	-0.424427	-0.235334	-7.72277	-6.25088	0	0	0	2.27626e-08	7.81542e-07	0.701418	0.936577	0.975498	-1	-1	0	0	0	ENSMUSG00000015312	Gadd45b	protein_coding
2.19097	4.14706	1.87142	0.677137	-0.139592	2.1533	4.57901	1.85321	0	0	0.0205884	5.59516e-05	0.0378687	0.789515	0.988459	0	1	0	0	0	ENSMUSG00000048240	Gng7	protein_coding
1.68788	1.07244	0.955539	0.689725	0.904139	3.9822	0.478552	0	0	0	0.000260695	0.318216	0.617803	0.980385	0.742359	1	0	0	0	0	ENSMUSG00000046822	Slc39a3	protein_coding
0.641806	-0.251128	-0.167129	-0.00802698	0.18986	0	0	0	0	0	0.993928	0.999999	1	1	1	0	0	0	0	0	ENSMUSG00000004937	Sgta	protein_coding
-0.531643	-2.16351	-1.24944	-0.115954	0.168254	0	-4.99308	-1.05163	0	0	0.955929	1.91549e-05	0.151531	0.99928	0.998285	0	-1	0	0	0	ENSMUSG00000004929	Thop1	protein_coding
-0.0584906	-0.464258	-0.645526	-0.26058	-0.118365	0	0	0	0	0	1	0.999884	0.995902	0.999998	1	0	0	0	0	0	ENSMUSG00000035027	Map2k2	protein_coding
-0.358368	-0.4964	0.303092	0.0287512	0.124178	0	0	0	0	0	0.999866	0.998597	0.999948	1	0.999997	0	0	0	0	0	ENSMUSG00000035011	Zbtb7a	protein_coding
0.282833	-0.398947	0.0669446	0.0761104	0.124516	0	0	0	0	0	0.999928	0.999878	1	1	0.999999	0	0	0	0	0	ENSMUSG00000004934	Pias4	protein_coding
0.0165542	-0.611059	0.0879884	0.0491775	0.220343	0	0	0	0	0	1	0.992963	0.999999	1	0.999993	0	0	0	0	0	ENSMUSG00000034994	Eef2	protein_coding
-3.32311	-3.11179	-1.67477	-1.46479	-1.29088	-6.05828	-5.607	-1.66694	-1.1503	-0.704905	1.26468e-06	3.95986e-06	0.054027	0.130474	0.243709	-1	-1	0	0	0	ENSMUSG00000064441	Snord37	snoRNA
0.166016	0.10446	-0.435768	-0.211378	0.0767209	0	0	0	0	0	0.999999	1	0.999968	1	1	0	0	0	0	0	ENSMUSG00000034974	Dapk3	protein_coding
2.2133	2.2836	1.92884	0.752831	0.340344	6.66998	7.50598	5.90473	0	0	2.7804e-07	3.76709e-08	1.86103e-06	0.962768	0.999986	1	1	1	0	0	ENSMUSG00000034949	Zfr2	protein_coding
0.298717	0.162635	0.211422	-1.83797	-1.72739	0	0	0	-1.73416	-1.48841	0.884036	0.944712	0.930102	0.0476272	0.0746009	0	0	0	0	0	ENSMUSG00000004933	Matk	protein_coding
-1.17908	-1.45356	-1.9017	-1.12468	-0.772686	-0.609834	-1.64485	-3.38812	-0.456825	0	0.273748	0.0562816	0.00117142	0.325878	0.786701	0	0	-1	0	0	ENSMUSG00000034932	Mrpl54	protein_coding
0.22659	-1.28991	-0.843456	-0.256209	-0.0171478	0	-2.08447	0	0	0	0.999969	0.0237644	0.86322	0.99999	1	0	0	0	0	0	ENSMUSG00000004931	Apba3	protein_coding
3.3668	4.35803	1.79894	0.48596	0.467299	5.7627	7.55849	2.78746	0	0	2.66553e-06	3.33283e-08	0.0050094	0.978668	0.980873	1	1	1	0	0	ENSMUSG00000034917	Tjp3	protein_coding
1.47368	0.889954	0.266876	-0.306784	-0.47902	2.06979	0	0	0	0	0.0244966	0.700428	0.999456	0.999165	0.993059	0	0	0	0	0	ENSMUSG00000034902	Pip5k1c	protein_coding
-0.302156	-0.696541	-0.429679	0.0465001	0.178951	0	0	0	0	0	0.999955	0.979054	0.99977	1	0.999997	0	0	0	0	0	ENSMUSG00000034889	Cactin	protein_coding
4.59294	5.76983	1.11942	0.248697	0.25508	5.31046	6.38834	0.324344	0	0	8.46302e-06	5.56799e-07	0.374195	0.985373	0.983918	1	1	0	0	0	ENSMUSG00000034881	Tbxa2r	protein_coding
0.693478	0.358195	-0.382204	-0.300492	-0.365452	0	0	0	0	0	0.97742	0.99997	0.999976	0.999996	0.999984	0	0	0	0	0	ENSMUSG00000020232	Hmg20b	protein_coding
1.80575	0.503912	-0.684592	-0.843514	-0.749225	3.33817	0	0	0	0	0.00132595	0.991947	0.964374	0.825774	0.928736	1	0	0	0	0	ENSMUSG00000034854	Mfsd12	protein_coding
1.31552	1.41137	0.0358243	-0.419947	-0.865926	0.607241	0.834003	0	0	0	0.27467	0.206128	0.995679	0.929581	0.639421	0	0	0	0	0	ENSMUSG00000020234	4930404N11Rik	protein_coding
0.42924	0.146205	-0.453199	-0.603462	-0.263849	0	0	0	0	0	0.998816	0.999995	0.999531	0.994711	0.999983	0	0	0	0	0	ENSMUSG00000020235	Fzr1	protein_coding
-0.804642	-1.7678	-0.802914	-0.269862	-0.0495131	0	-5.37802	0	0	0	0.890453	7.11038e-06	0.904477	0.999975	0.999999	0	-1	0	0	0	ENSMUSG00000078440	Dohh	protein_coding
0.923641	1.75752	0.417768	-1.11633	-0.717374	0	1.85655	0	-0.410722	0	0.576899	0.0376203	0.954904	0.342394	0.826582	0	0	0	0	0	ENSMUSG00000078439	Smim24	protein_coding
2.22462	1.96473	0.545248	0.372245	0.511686	6.28632	5.07041	0	0	0	7.15606e-07	1.56883e-05	0.986679	0.998228	0.990773	1	1	0	0	0	ENSMUSG00000055053	Nfic	protein_coding
1.78236	1.42723	-0.0676069	-2.24192	-2.46525	1.03849	0.631552	0	-2.68285	-3.188	0.155053	0.267427	0.980109	0.00638817	0.00191892	0	0	0	0	-1	ENSMUSG00000085327	Gm16104	lncRNA
4.95567	5.33608	3.94477	0.556842	0.978544	5.03636	5.6139	4.81923	0	0	1.71608e-05	3.89836e-06	3.00333e-05	0.873631	0.521071	1	1	1	0	0	ENSMUSG00000034818	Celf5	protein_coding
0.194339	-0.868516	-0.506401	-0.100567	0.187051	0	0	0	0	0	0.999995	0.821214	0.999158	0.999999	0.999997	0	0	0	0	0	ENSMUSG00000020238	Ncln	protein_coding
1.05872	1.64106	1.30909	0.378676	0.0297398	0.0833091	0.900576	0.466881	0	0	0.470794	0.188741	0.323235	0.865268	0.991021	0	0	0	0	0	ENSMUSG00000044199	S1pr4	protein_coding
3.13073	2.54689	-1.3548	-2.69947	-3.09	1.65205	1.37919	-0.508972	-2.6782	-3.34257	0.0573894	0.0920895	0.308826	0.00645907	0.00131197	0	0	0	0	-1	ENSMUSG00000034792	Gna15	protein_coding
1.15253	0.169673	0.104581	0.252112	0.3618	0.948698	0	0	0	0	0.175944	0.999997	0.999999	0.999987	0.999907	0	0	0	0	0	ENSMUSG00000034781	Gna11	protein_coding
0.59993	1.52001	-0.101884	-0.39316	-0.0987581	0	2.80428	0	0	0	0.981057	0.00481584	0.99998	0.998605	0.999981	0	1	0	0	0	ENSMUSG00000054452	Tle5	protein_coding
2.9253	4.29724	2.41483	0.383722	-0.693031	6.68238	9.83728	5.93314	0	0	2.69746e-07	2.31432e-10	1.73233e-06	0.998813	0.957351	1	1	1	0	0	ENSMUSG00000034771	Tle2	protein_coding
1.48221	2.0719	1.0617	0.0516954	-0.364769	1.24089	2.71134	0.185653	0	0	0.113104	0.00598079	0.427111	0.999019	0.982615	0	1	0	0	0	ENSMUSG00000034758	Tle6	protein_coding
1.99457	0.512662	-0.0989691	-0.319133	-0.552188	1.98573	0	0	0	0	0.0290892	0.88634	0.993184	0.971172	0.9001	0	0	0	0	0	ENSMUSG00000074862	BC025920	protein_coding
1.30245	0.609187	-0.284179	-0.972147	-0.830766	0.522288	0	0	0	0	0.303307	0.778562	0.942386	0.526563	0.653652	0	0	0	0	0	NA	NA	NA
0.488961	-0.453577	-0.59289	-0.527355	-0.628277	0	0	0	0	0	0.988585	0.997184	0.985656	0.99416	0.978701	0	0	0	0	0	ENSMUSG00000034748	Sirt6	protein_coding
1.9628	3.36013	1.84303	1.18398	0.428507	4.19869	9.06961	4.14037	0.986539	0	0.000149421	1.14408e-09	0.000173641	0.166677	0.998054	1	1	1	0	0	ENSMUSG00000054708	Ankrd24	protein_coding
-0.193301	0.41183	0.631634	0.319268	0.464765	0	0	0	0	0	0.981019	0.933496	0.830472	0.966924	0.9213	0	0	0	0	0	ENSMUSG00000096795	Zfp433	protein_coding
2.91825	1.61905	0.748944	0.229419	0.0613149	6.46682	2.7569	0	0	0	4.57741e-07	0.00538	0.894247	0.99987	0.999991	1	1	0	0	0	ENSMUSG00000061371	Zfp873	protein_coding
0.704219	0.250171	0.478798	0.462351	0.234037	0	0	0	0	0	0.88244	0.998993	0.988037	0.991269	0.999416	0	0	0	0	0	ENSMUSG00000078435	AU041133	protein_coding
1.92181	0.450385	-0.172995	0.197873	-0.0269414	1.76359	0	0	0	0	0.0450363	0.905528	0.984465	0.980533	0.997868	0	0	0	0	0	NA	NA	NA
0.369238	0.245462	0.211629	0.242556	0.161068	0	0	0	0	0	0.986769	0.997275	0.998493	0.998224	0.999233	0	0	0	0	0	ENSMUSG00000062931	Zfp938	protein_coding
1.15167	0.596444	0.359036	0.144639	-0.418989	0.308612	0	0	0	0	0.380185	0.821374	0.937309	0.985021	0.935414	0	0	0	0	0	ENSMUSG00000073427	Gm4924	protein_coding
1.00783	-0.501172	-0.517945	-0.362142	-0.432888	0.021644	0	0	0	0	0.491457	0.953101	0.951884	0.985007	0.973852	0	0	0	0	0	ENSMUSG00000063320	1190007I07Rik	protein_coding
-0.825512	-0.767576	-0.305328	0.257174	0.417296	0	0	0	0	0	0.889755	0.951619	0.999985	0.999992	0.999799	0	0	0	0	0	ENSMUSG00000034674	Tdg	protein_coding
0.884604	3.09502	3.21762	2.34812	2.1087	0	5.75988	6.21341	4.3924	3.68737	0.653018	2.68463e-06	8.58014e-07	9.06141e-05	0.000552686	0	1	1	1	1	ENSMUSG00000020251	Glt8d2	protein_coding
0.178475	-0.424265	-0.234765	0.145649	0.109622	0	0	0	0	0	0.999998	0.999934	0.999999	1	1	0	0	0	0	0	ENSMUSG00000020246	Hcfc2	protein_coding
-2.56321	-1.66218	-0.611286	-0.539784	-0.0397313	-11.0414	-4.64751	0	0	0	2.18765e-11	4.6827e-05	0.993133	0.997965	1	-1	-1	0	0	0	ENSMUSG00000020248	Nfyb	protein_coding
-3.92129	-3.78985	-2.07992	-1.33989	-0.691413	-11.1274	-10.5174	-4.21706	-1.33716	0	1.86072e-11	5.97679e-11	0.000142507	0.0966269	0.881529	-1	-1	-1	0	0	ENSMUSG00000020250	Txnrd1	protein_coding
-2.20706	-3.22709	-1.49909	-0.611219	-0.364473	-3.6714	-6.55695	-1.51645	0	0	0.000575487	3.667e-07	0.0709968	0.876138	0.967202	-1	-1	0	0	0	ENSMUSG00000034612	Chst11	protein_coding
-1.03561	-1.612	-1.49446	-1.17474	-0.726042	-0.244497	-4.53602	-3.68924	-1.29905	0	0.404424	6.24937e-05	0.000550073	0.102911	0.97019	0	-1	-1	0	0	ENSMUSG00000034591	Slc41a2	protein_coding
-1.07343	-1.56302	-0.45727	0.180887	0.217146	-0.413496	-3.25451	0	0	0	0.341391	0.00163008	0.997504	0.999942	0.999891	0	-1	0	0	0	ENSMUSG00000020255	D10Wsu102e	protein_coding
-0.874946	-1.75474	-3.2535	-1.58114	-1.37255	0	-1.91556	-6.29171	-1.50366	-0.944001	0.609199	0.0334842	7.06095e-07	0.0726222	0.177119	0	0	-1	0	0	ENSMUSG00000020256	Aldh1l2	protein_coding
-0.231151	-0.393978	-0.366128	-0.178894	-0.0909538	0	0	0	0	0	1	0.999994	0.999997	1	1	0	0	0	0	0	ENSMUSG00000034560	Washc4	protein_coding
1.95118	3.05301	1.54542	0.719617	0.359656	4.05382	8.10201	2.58336	0	0	0.00021693	9.57077e-09	0.00802297	0.909989	0.997931	1	1	0	0	0	ENSMUSG00000020263	Appl2	protein_coding
3.50398	3.51027	1.34011	0.363838	-0.138407	5.67359	6.19457	1.17469	0	0	3.34245e-06	8.99289e-07	0.125614	0.990229	0.999093	1	1	0	0	0	ENSMUSG00000020032	Nuak1	protein_coding
-2.23643	-1.93032	-2.16214	-0.952476	-0.43608	-7.78154	-5.835	-7.21206	0	0	1.9878e-08	2.21951e-06	7.53137e-08	0.616597	0.999217	-1	-1	-1	0	0	ENSMUSG00000046841	Ckap4	protein_coding
0.674408	1.67087	2.06966	0.282412	0.547428	0	3.28943	5.16792	0	0	0.946534	0.0014957	1.22016e-05	0.999738	0.989851	0	1	1	0	0	ENSMUSG00000020034	Tcp11l2	protein_coding
0.919788	0.304427	0.499624	0.279599	0.211576	0	0	0	0	0	0.611547	0.995949	0.976279	0.997842	0.998903	0	0	0	0	0	ENSMUSG00000097309	Gm17249	lncRNA
0.263178	-0.168657	0.0435383	0.314657	0.463473	0	0	0	0	0	0.999628	0.999957	0.999995	0.999644	0.996755	0	0	0	0	0	ENSMUSG00000034453	Polr3b	protein_coding
0.331565	-0.117581	0.372154	0.393809	0.209546	0	0	0	0	0	0.999954	1	0.999963	0.999953	0.999999	0	0	0	0	0	ENSMUSG00000035620	Ric8b	protein_coding
0.193339	-0.418922	-1.0873	-1.03092	-0.433505	0	0	-0.405149	-0.143561	0	0.998894	0.992984	0.344413	0.443501	0.99241	0	0	0	0	0	ENSMUSG00000060935	Tmem263	protein_coding
1.28527	0.845308	0.645106	0.383251	0.0331992	1.12845	0	0	0	0	0.13494	0.754615	0.948247	0.997543	0.999987	0	0	0	0	0	ENSMUSG00000049038	Mterf2	protein_coding
-2.39232	-2.41364	-1.10452	-0.592465	0.226565	-6.0663	-6.30806	-0.441868	0	0	1.23947e-06	6.77979e-07	0.331198	0.947941	0.996566	-1	-1	0	0	0	ENSMUSG00000020038	Cry1	protein_coding
-2.298	-1.76762	0.801656	0.404637	1.16949	-2.70311	-1.60314	0	0	0.278778	0.00609607	0.0607577	0.632791	0.862538	0.392105	-1	0	0	0	0	ENSMUSG00000020042	Btbd11	protein_coding
-2.18349	-2.38305	-0.924403	-0.125097	0.0576188	-7.64679	-8.9536	0	0	0	2.71394e-08	1.4663e-09	0.683479	0.999994	0.999998	-1	-1	0	0	0	ENSMUSG00000001785	Pwp1	protein_coding
-1.48114	-1.04616	-0.339075	-0.032763	0.0511858	-3.76843	-0.362861	0	0	0	0.000449943	0.359885	0.999985	1	1	-1	0	0	0	0	ENSMUSG00000035529	Prdm4	protein_coding
-0.988374	-0.986789	-0.148104	-0.00261788	0.0328529	0	0	0	0	0	0.532016	0.535998	0.999998	1	1	0	0	0	0	0	ENSMUSG00000001783	Rtcb	protein_coding
0.513718	0.433977	0.098365	0.224084	0.0508835	0	0	0	0	0	0.99964	0.99997	1	1	1	0	0	0	0	0	ENSMUSG00000001786	Fbxo7	protein_coding
0.842968	2.91216	2.27535	1.26898	0.998011	0	6.0857	4.61813	1.15286	0	0.730535	1.18064e-06	5.05266e-05	0.129955	0.503435	0	1	1	0	0	ENSMUSG00000059602	Syn3	protein_coding
0.0953027	0.978314	0.609239	0.111148	0.0451537	0	0	0	0	0	0.999636	0.536179	0.942059	0.999434	0.999809	0	0	0	0	0	ENSMUSG00000020044	Timp3	protein_coding
2.51286	0.68373	-0.638205	-0.0414346	-0.427909	2.89576	0	0	0	0	0.0038813	0.795053	0.865053	0.998247	0.955621	1	0	0	0	0	ENSMUSG00000097412	1810014B01Rik	transcribed_unprocessed_pseudogene
-0.442824	-0.557728	-2.31803	-1.68704	-0.761296	0	0	-4.32025	-2.28014	0	0.969944	0.931582	0.000109187	0.0157133	0.789144	0	0	-1	0	0	ENSMUSG00000020048	Hsp90b1	protein_coding
0.992532	-1.04809	-1.5652	-1.03764	-1.37987	0	-0.0977065	-1.2258	-0.0800478	-0.821399	0.507053	0.461638	0.115873	0.468525	0.209619	0	0	0	0	0	ENSMUSG00000084899	Gm15344	lncRNA
1.37109	2.00732	-0.894777	-0.698467	-0.571963	0.900816	2.39328	0	0	0	0.188159	0.0122787	0.639649	0.84566	0.919563	0	1	0	0	0	ENSMUSG00000044937	Ttc41	protein_coding
-1.77941	-1.43404	-0.0716926	0.489609	0.687449	-4.45482	-2.48976	0	0	0	7.71053e-05	0.00990992	0.999988	0.994561	0.943351	-1	-1	0	0	0	ENSMUSG00000054027	Nt5dc3	protein_coding
1.44838	3.49923	3.3835	2.88058	1.11958	1.67125	9.22491	8.88	7.03595	0.43432	0.0535952	8.22975e-10	1.71788e-09	1.14664e-07	0.333897	0	1	1	1	0	ENSMUSG00000020053	Igf1	protein_coding
0.98409	3.00852	-2.86793	-3.27406	-2.08032	0	2.52657	-4.23482	-5.30396	-2.36668	0.51255	0.00914031	0.00013613	8.59914e-06	0.0130178	0	1	-1	-1	0	ENSMUSG00000035365	Parpbp	protein_coding
-0.222127	-0.946764	-1.25294	-0.560507	-0.404246	0	0	-1.14924	0	0	0.996897	0.590367	0.130686	0.967214	0.9913	0	0	0	0	0	ENSMUSG00000035351	Nup37	protein_coding
0.343057	0.240015	-0.791009	-0.670716	-0.471263	0	0	0	0	0	0.991736	0.998106	0.831003	0.932858	0.988968	0	0	0	0	0	ENSMUSG00000020056	Washc3	protein_coding
-1.80102	-3.51308	-3.5535	-3.23364	-3.79193	-1.78693	-6.36689	-6.51892	-5.6911	-7.16851	0.0430635	5.85966e-07	4.02636e-07	3.19687e-06	8.35353e-08	0	-1	-1	-1	-1	ENSMUSG00000020057	Dram1	protein_coding
-1.07669	-1.80936	-1.85401	-1.34166	-1.10853	-0.358374	-3.74335	-3.92051	-1.57904	-0.505019	0.361542	0.000479556	0.000305301	0.0634711	0.308992	0	-1	-1	0	0	ENSMUSG00000035311	Gnptab	protein_coding
-1.38722	-1.56313	-1.98132	-2.40759	-2.60831	-0.933914	-1.44398	-2.63685	-3.92156	-4.4943	0.17966	0.0806031	0.00710077	0.000304481	6.96179e-05	0	0	-1	-1	-1	NA	NA	NA
-1.07039	-1.58658	-1.23222	-1.16303	-1.56608	-0.171344	-1.56758	-0.615126	-0.437363	-1.5478	0.432686	0.0647984	0.272027	0.332811	0.0671409	0	0	0	0	0	ENSMUSG00000087429	Gm16235	lncRNA
0.408358	1.43738	0.661849	0.39903	0.321377	0	2.16765	0	0	0	0.997535	0.0199732	0.960893	0.998703	0.999553	0	0	0	0	0	ENSMUSG00000060002	Chpt1	protein_coding
-0.874036	-0.945417	-0.480187	-0.297681	-0.138978	0	0	0	0	0	0.814907	0.650373	0.999514	0.999983	0.999999	0	0	0	0	0	ENSMUSG00000060904	Arl1	protein_coding
-1.31308	-2.37924	-0.789549	0.468942	0.38853	-1.29821	-5.66479	0	0	0	0.103054	3.41797e-06	0.805278	0.979219	0.989589	0	-1	0	0	0	ENSMUSG00000004356	Utp20	protein_coding
-2.92845	-1.45826	-2.73862	-2.79467	-2.09104	-4.82752	-1.07691	-4.50634	-4.71801	-2.74409	2.93867e-05	0.145923	6.7483e-05	3.90149e-05	0.00554298	-1	0	-1	-1	0	ENSMUSG00000074802	Gas2l3	protein_coding
-2.20771	-1.9918	-1.9187	-0.641127	-1.59215	-3.19266	-2.67905	-2.52102	0	-1.59887	0.00189715	0.00644422	0.00923817	0.814813	0.0612293	-1	-1	0	0	0	ENSMUSG00000047638	Nr1h4	protein_coding
-2.28127	-1.37693	-2.62653	-1.01893	-2.2752	-2.48911	-0.713808	-3.38632	-0.0362151	-2.61624	0.00992492	0.241059	0.0011767	0.486054	0.00744401	-1	0	-1	0	0	ENSMUSG00000019935	Slc17a8	protein_coding
-0.643782	-0.562796	0.0333845	-0.0414262	0.0219844	0	0	0	0	0	0.999578	0.999961	1	1	1	0	0	0	0	0	ENSMUSG00000069539	Scyl2	protein_coding
-0.464199	-0.104047	-0.431164	-0.194498	-0.28593	0	0	0	0	0	0.992156	0.99992	0.996709	0.99985	0.999477	0	0	0	0	0	ENSMUSG00000019948	Actr6	protein_coding
-0.838513	-0.884084	-0.0194579	0.0117091	0.0305312	0	0	0	0	0	0.878848	0.801703	1	1	1	0	0	0	0	0	ENSMUSG00000019951	Uhrf1bp1l	protein_coding
0.111416	2.05657	2.25299	1.69866	2.27464	0	2.54535	3.03516	1.88009	3.11467	0.993485	0.00874497	0.00278096	0.0359201	0.00229438	0	1	1	0	0	ENSMUSG00000058589	Anks1b	protein_coding
-0.614136	-0.570724	-0.585135	-0.558787	-0.308547	0	0	0	0	0	0.948632	0.96804	0.96533	0.973558	0.997852	0	0	0	0	0	ENSMUSG00000019979	Apaf1	protein_coding
0.788611	0.937708	0.29414	0.293502	0.518003	0	0	0	0	0	0.924887	0.672304	0.999993	0.999994	0.99941	0	0	0	0	0	ENSMUSG00000019975	Ikbip	protein_coding
-0.807264	-1.23899	-0.700081	-0.319738	-0.250843	0	-2.27816	0	0	0	0.964372	0.0157805	0.995968	1	1	0	0	0	0	0	ENSMUSG00000061904	Slc25a3	protein_coding
-1.03153	-1.56717	-0.703605	-0.486124	-0.941458	-0.119565	-2.36354	0	0	0	0.452893	0.0131076	0.87427	0.973895	0.593465	0	-1	0	0	0	ENSMUSG00000077167	Gm24119	snoRNA
0.553056	1.02881	0.0120352	0.257949	0.593272	0	0.185591	0	0	0	0.995946	0.427134	1	0.999964	0.992634	0	0	0	0	0	ENSMUSG00000019961	Tmpo	protein_coding
0.157301	0.770295	0.134155	0.199881	-0.164407	0	0	0	0	0	0.993042	0.755929	0.996822	0.994779	0.996816	0	0	0	0	0	NA	NA	NA
0.46939	-0.595292	-0.402947	-0.0300939	0.0833867	0	0	0	0	0	0.996873	0.993187	0.999705	1	0.999998	0	0	0	0	0	ENSMUSG00000019988	Nedd1	protein_coding
-2.59511	-2.36539	-1.34858	-0.882857	-0.738627	-6.91847	-5.98525	-1.48052	0	0	1.52103e-07	1.51932e-06	0.0756367	0.685949	0.853668	-1	-1	0	0	0	ENSMUSG00000020015	Cdk17	protein_coding
0.75416	-0.438836	-1.35214	-1.51362	-1.11545	0	0	-1.71935	-2.55083	-0.560009	0.813536	0.990443	0.0489779	0.00863718	0.290237	0	0	0	0	0	ENSMUSG00000008398	Elk3	protein_coding
0.422492	0.221069	-0.45955	-0.132654	0.00413787	0	0	0	0	0	0.999983	1	0.999987	1	1	0	0	0	0	0	ENSMUSG00000015889	Lta4h	protein_coding
2.86569	4.07644	3.48076	1.82017	0.56727	3.77967	5.49601	5.18383	2.2271	0	0.000437284	5.25763e-06	1.17123e-05	0.0176071	0.904444	1	1	1	0	0	ENSMUSG00000020017	Hal	protein_coding
2.34422	3.50202	3.61895	1.92689	0.341693	1.85469	3.16733	3.38176	1.53962	0	0.0378088	0.00202142	0.00119169	0.0681568	0.903222	0	1	1	0	0	ENSMUSG00000015890	Amdhd1	protein_coding
-0.371912	-0.0857417	-0.629357	-0.945201	-0.266952	0	0	0	0	0	0.984779	0.99917	0.927399	0.590815	0.996316	0	0	0	0	0	ENSMUSG00000036168	Ccdc38	protein_coding
-2.06782	-2.81035	-2.31649	-1.10532	-0.837517	-2.74147	-4.79834	-3.48219	-0.271284	0	0.00557679	3.16918e-05	0.000926459	0.39421	0.657391	-1	-1	-1	0	0	ENSMUSG00000020018	Snrpf	protein_coding
1.91368	2.76468	2.94247	1.0834	1.60657	4.01539	7.43353	8.28553	0.419376	2.96405	0.000239421	4.46395e-08	6.33635e-09	0.339268	0.00329849	1	1	1	0	0	ENSMUSG00000020019	Ntn4	protein_coding
-1.63411	-1.72341	-0.880859	-0.499509	-0.193347	-3.41647	-3.83629	0	0	0	0.00109163	0.00037856	0.736371	0.993902	0.99991	-1	-1	0	0	0	ENSMUSG00000036112	Metap2	protein_coding
0.353895	-0.066534	0.22092	0.109841	-0.0556648	0	0	0	0	0	0.999827	1	0.999995	1	1	0	0	0	0	0	ENSMUSG00000036099	Vezt	protein_coding
0.0695528	-1.31211	-0.616303	-0.503256	-0.615519	0	-1.24653	0	0	0	0.998342	0.112083	0.924502	0.967941	0.926772	0	0	0	0	0	ENSMUSG00000020021	Fgd6	protein_coding
0.492739	1.14235	0.44837	0.203818	0.291626	0	1.22342	0	0	0	0.999916	0.116309	0.999991	1	1	0	0	0	0	0	ENSMUSG00000005897	Nr2c1	protein_coding
-1.1291	-1.52015	-1.61085	-0.937891	-0.540097	-0.454976	-1.91865	-2.27445	0	0	0.326534	0.0332792	0.015907	0.589447	0.944501	0	0	0	0	0	ENSMUSG00000020022	Ndufa12	protein_coding
-1.8255	0.0909513	0.715085	0.0365206	0.304897	-1.86175	0	0	0	0	0.0372392	0.984101	0.729902	0.994055	0.936496	0	0	0	0	0	ENSMUSG00000020023	Tmcc3	protein_coding
1.40315	1.61591	1.12279	0.473326	-0.0990288	1.69353	2.69572	0.590322	0	0	0.0514125	0.00620098	0.280146	0.995087	0.999982	0	1	0	0	0	ENSMUSG00000097164	Cep83os	lncRNA
-0.903371	-1.17257	-0.890921	0.0827454	0.0153288	0	-1.09523	0	0	0	0.716108	0.141947	0.752314	0.999996	0.999999	0	0	0	0	0	ENSMUSG00000020024	Cep83	protein_coding
0.967296	1.77637	0.846739	-0.010566	-0.198664	0	1.87667	0	0	0	0.532461	0.0361629	0.664191	0.999643	0.99138	0	0	0	0	0	ENSMUSG00000074785	Plxnc1	protein_coding
-0.341651	1.50755	1.28151	0.365619	0.224779	0	2.11433	1.24769	0	0	0.998168	0.0223351	0.111873	0.998104	0.999682	0	0	0	0	0	ENSMUSG00000045867	Cradd	protein_coding
-1.14187	0.267958	1.67153	1.40315	0.678393	-0.519361	0	2.3989	1.46908	0	0.304047	0.993872	0.0121274	0.0771634	0.87633	0	0	0	0	0	ENSMUSG00000020027	Socs2	protein_coding
-0.973978	0.0945716	1.98476	1.39652	-0.181873	0	0	1.34837	0.595799	0	0.518891	0.967374	0.0950361	0.27903	0.942184	0	0	0	0	0	ENSMUSG00000097766	5730420D15Rik	lncRNA
0.105379	-0.0438157	-1.3109	-0.652153	-0.368757	0	0	-1.54875	0	0	0.999579	0.999929	0.0670272	0.949508	0.997108	0	0	0	0	0	ENSMUSG00000062981	Mrpl42	protein_coding
-1.06984	-1.40104	-0.966097	-0.440011	-0.255178	-0.487458	-2.84323	0	0	0	0.315098	0.00439435	0.593912	0.999717	0.999989	0	-1	0	0	0	ENSMUSG00000074781	Ube2n	protein_coding
0.770396	0.582926	0.466246	0.179062	0.19961	0	0	0	0	0	0.955347	0.998819	0.999914	1	1	0	0	0	0	0	ENSMUSG00000020029	Nudt4	protein_coding
-0.546089	-0.614188	0.540887	0.528742	0.504898	0	0	0	0	0	0.99789	0.993103	0.998097	0.998433	0.998966	0	0	0	0	0	ENSMUSG00000036499	Eea1	protein_coding
-1.27524	-0.343447	-0.237691	-1.00262	-1.23579	-1.21047	0	0	-0.0115677	-1.03999	0.11873	0.995741	0.998664	0.495431	0.154168	0	0	0	0	0	ENSMUSG00000036478	Btg1	protein_coding
-0.297327	0.346456	1.0315	0.667445	0.311014	0	0	0.152618	0	0	0.998733	0.997798	0.439965	0.93725	0.998407	0	0	0	0	0	ENSMUSG00000019929	Dcn	protein_coding
-0.150104	1.56771	1.95943	1.15573	0.0190449	0	0.874429	1.47362	0.240523	0	0.943081	0.195398	0.0766159	0.407301	0.992721	0	0	0	0	0	ENSMUSG00000036446	Lum	protein_coding
-0.777063	-0.190939	0.260396	0.217037	0.411571	0	0	0	0	0	0.908576	0.99998	0.999943	0.999969	0.999379	0	0	0	0	0	ENSMUSG00000019943	Atp2b1	protein_coding
0.57676	0.681091	0.421095	0.306205	0.302759	0	0	0	0	0	0.996368	0.985465	0.999926	0.999995	0.999995	0	0	0	0	0	ENSMUSG00000019952	Poc1b	protein_coding
-0.239953	0.320267	0.406889	0.077505	0.394179	0	0	0	0	0	1	1	0.999998	1	0.999999	0	0	0	0	0	ENSMUSG00000090035	Galnt4	protein_coding
-2.66353	-2.73036	-0.751459	0.0295189	0.0562519	-7.01487	-7.17914	0	0	0	1.20612e-07	8.14444e-08	0.853116	0.999928	0.999853	-1	-1	0	0	0	ENSMUSG00000019960	Dusp6	protein_coding
1.45496	1.93089	1.44444	1.28483	1.48846	2.6916	5.52086	2.72456	1.76017	2.99904	0.00626023	4.93309e-06	0.00580026	0.0453271	0.00303334	1	1	1	0	0	ENSMUSG00000019966	Kitl	protein_coding
0.293643	-0.289005	-0.174097	-0.108646	0.187472	0	0	0	0	0	0.999998	0.999999	1	1	1	0	0	0	0	0	ENSMUSG00000036676	Tmtc3	protein_coding
0.482303	1.00946	0.13798	0.253737	0.474691	0	0.0540179	0	0	0	0.996668	0.478676	0.999995	0.999972	0.998593	0	0	0	0	0	ENSMUSG00000019971	Cep290	protein_coding
2.13524	0.847378	0.113466	0.257264	0.243315	4.02638	0	0	0	0	0.000232766	0.753265	0.999935	0.999587	0.999614	1	0	0	0	0	ENSMUSG00000046567	4930430F08Rik	protein_coding
-2.87292	-1.00314	-0.173919	-0.719661	-0.562675	-5.70534	-0.00893373	0	0	0	3.08322e-06	0.496475	0.984767	0.787597	0.887101	-1	0	0	0	0	ENSMUSG00000044921	Rassf9	protein_coding
1.18563	2.52959	1.84619	-0.293035	0.280369	0.34984	2.60362	1.61776	0	0	0.364883	0.00766261	0.0591608	0.954692	0.948433	0	1	0	0	0	ENSMUSG00000019892	Lrriq1	protein_coding
-1.66252	-1.43086	-0.738121	-0.919406	-0.529605	-3.11764	-2.03228	0	0	0	0.00227786	0.0264591	0.884836	0.646473	0.981491	-1	0	0	0	0	ENSMUSG00000036019	Tmtc2	protein_coding
-0.603513	-0.538879	-0.128709	-1.18917	-0.532408	0	0	0	-0.576758	0	0.848972	0.893465	0.989851	0.28464	0.903675	0	0	0	0	0	ENSMUSG00000085282	Gm15663	lncRNA
-0.602231	-0.905018	-0.185314	0.00369968	0.0406182	0	0	0	0	0	0.946027	0.664935	0.999227	0.999992	0.999895	0	0	0	0	0	ENSMUSG00000036009	Mettl25	protein_coding
-1.11188	-1.1504	-0.242085	-0.0506456	-0.254986	-0.679997	-0.931313	0	0	0	0.251389	0.180315	0.999946	0.999998	0.999938	0	0	0	0	0	ENSMUSG00000019897	Ccdc59	protein_coding
3.59869	5.83644	4.99181	3.48775	2.67096	4.08226	5.76045	5.71088	4.66803	3.48819	0.000201712	2.68951e-06	3.04346e-06	4.4409e-05	0.00091268	1	1	1	1	1	ENSMUSG00000035948	Acss3	protein_coding
1.90823	3.94533	3.32345	2.29641	2.71233	2.54166	6.67115	5.98133	3.89113	4.83999	0.00881813	2.77259e-07	1.53441e-06	0.000329117	2.84536e-05	1	1	1	1	1	ENSMUSG00000035916	Ptprq	protein_coding
-1.72722	-0.841799	-0.0575899	-0.0536503	-0.0697037	-4.45116	0	0	0	0	7.78402e-05	0.830559	0.999998	0.999998	0.999998	-1	0	0	0	0	ENSMUSG00000019907	Ppp1r12a	protein_coding
-0.299927	0.294321	0.570376	0.284106	0.312651	0	0	0	0	0	0.998857	0.998903	0.975924	0.999183	0.998788	0	0	0	0	0	ENSMUSG00000035873	Pawr	protein_coding
-0.455215	1.62485	-3.2589	-2.43588	-1.0127	0	0.94734	-5.32702	-3.29424	-0.0264612	0.840219	0.176545	8.10452e-06	0.0014781	0.489702	0	0	-1	-1	0	ENSMUSG00000020185	E2f7	protein_coding
1.68933	2.80423	3.00362	-1.16861	-0.737884	1.38636	3.35149	3.75876	-0.51885	0	0.0889673	0.00128304	0.000461185	0.304223	0.777216	0	1	1	0	0	ENSMUSG00000101801	1700020G17Rik	lncRNA
1.51697	3.17085	1.27792	-0.528817	-0.512789	1.4777	5.88476	0.79906	0	0	0.076011	1.95727e-06	0.215905	0.896489	0.90459	0	1	0	0	0	ENSMUSG00000020186	Csrp2	protein_coding
-0.49872	-0.433627	-0.100644	-0.179967	-0.167603	0	0	0	0	0	0.999994	0.999999	1	1	1	0	0	0	0	0	ENSMUSG00000035798	Zdhhc17	protein_coding
-0.100311	-0.236464	-0.0882327	-0.3469	-0.283537	0	0	0	0	0	0.999975	0.999876	0.999987	0.999473	0.999783	0	0	0	0	0	ENSMUSG00000020189	Osbpl8	protein_coding
3.44422	1.84734	0.556453	0.15715	0.222035	5.12677	2.42072	0	0	0	1.35668e-05	0.0115568	0.933459	0.997961	0.995749	1	1	0	0	0	ENSMUSG00000035759	Bbs10	protein_coding
-0.975802	-1.62768	-0.782074	-0.0429659	0.0737293	0	-3.61909	0	0	0	0.556591	0.000656795	0.893144	0.999998	0.999996	0	-1	0	0	0	ENSMUSG00000058799	Nap1l1	protein_coding
-1.96955	-2.55335	-1.06654	0.573803	-0.0649213	-1.89308	-3.28438	-0.128885	0	0	0.0350131	0.00151448	0.449489	0.77057	0.98096	0	-1	0	0	0	ENSMUSG00000087819	Gm25117	snoRNA
-6.07857	-5.75308	-3.46763	-3.01845	-1.96322	-8.00132	-7.50954	-3.69311	-2.99238	-1.3457	1.20416e-08	3.74036e-08	0.000544972	0.00308379	0.0954348	-1	-1	-1	0	0	ENSMUSG00000020205	Phlda1	protein_coding
-1.59438	-1.6112	-0.189422	0.415578	0.289195	-5.22135	-5.43356	0	0	0	1.06334e-05	6.16722e-06	1	0.999975	0.999998	-1	-1	0	0	0	ENSMUSG00000063334	Krr1	protein_coding
-1.75246	-0.884566	-2.75292	-2.36539	-2.87087	-1.03141	0	-2.7019	-2.08544	-2.91787	0.156574	0.569934	0.00611544	0.0237297	0.00368386	0	0	-1	0	0	ENSMUSG00000056888	Glipr1	protein_coding
0.105565	0.0329845	0.771098	0.44022	0.372751	0	0	0	0	0	1	1	0.985881	0.999997	0.999999	0	0	0	0	0	ENSMUSG00000074748	Atxn7l3b	protein_coding
1.41167	4.0667	4.60908	3.84969	4.49791	0.533623	2.97841	3.39178	3.06589	3.3983	0.301398	0.0032102	0.00117016	0.00259296	0.00114994	0	1	1	1	1	ENSMUSG00000050663	Trhde	protein_coding
-1.6806	-1.08307	-0.311625	-0.164842	0.0917332	-4.88905	-0.597065	0	0	0	2.50632e-05	0.277926	0.999979	0.999999	1	-1	0	0	0	0	ENSMUSG00000020130	Tbc1d15	protein_coding
-1.13392	-0.951272	-0.636355	-0.312207	-0.181644	-0.813976	0	0	0	0	0.211686	0.615409	0.981897	0.999846	0.99998	0	0	0	0	0	ENSMUSG00000020132	Rab21	protein_coding
1.73007	1.21641	-0.209143	-0.180549	-0.0457175	3.70201	1.25519	0	0	0	0.000532567	0.110529	0.999994	0.999997	1	1	0	0	0	0	ENSMUSG00000069520	Tmem19	protein_coding
0.335394	0.904036	0.164244	0.0204642	0.0521214	0	0	0	0	0	0.979046	0.619182	0.99704	0.999798	0.999398	0	0	0	0	0	ENSMUSG00000020137	Thap2	protein_coding
0.629829	-0.148178	0.289116	-0.15229	-0.456444	0	0	0	0	0	0.983991	0.999996	0.99995	0.999996	0.999248	0	0	0	0	0	ENSMUSG00000034163	Zfc3h1	protein_coding
1.58074	2.61171	1.90959	1.23894	1.12232	1.30063	3.33149	2.18511	0.641016	0.32785	0.102647	0.00134811	0.0192505	0.263685	0.372886	0	1	0	0	0	ENSMUSG00000020140	Lgr5	protein_coding
-0.443417	-0.258486	0.614658	-0.224173	0.230698	0	0	0	0	0	0.981017	0.99679	0.925733	0.997987	0.99745	0	0	0	0	0	ENSMUSG00000034127	Tspan8	protein_coding
-0.907252	-0.713472	-0.221694	-0.133694	-0.0350785	0	0	0	0	0	0.805277	0.994166	1	1	1	0	0	0	0	0	ENSMUSG00000020166	Cnot2	protein_coding
0.0621554	-0.0702488	0.188076	-0.19608	-0.416415	0	0	0	0	0	0.998607	0.9991	0.996592	0.997679	0.984016	0	0	0	0	0	ENSMUSG00000052291	5330438D12Rik	lncRNA
0.453507	-0.0254899	-0.227789	0.184692	0.296588	0	0	0	0	0	0.995011	0.999998	0.999951	0.999969	0.999779	0	0	0	0	0	ENSMUSG00000064181	Rab3ip	protein_coding
-1.65418	-2.31245	-1.54225	-0.519898	-0.324885	-4.57726	-8.90022	-3.72806	0	0	5.61663e-05	1.64464e-09	0.000498531	0.998765	0.999965	-1	-1	-1	0	0	ENSMUSG00000034024	Cct2	protein_coding
0.0871723	0.458338	0.360441	0.247541	0.170596	0	0	0	0	0	1	0.999968	0.999997	1	1	0	0	0	0	0	ENSMUSG00000020170	Frs2	protein_coding
-0.814744	-1.00962	-0.703043	-0.454842	-0.250033	0	-0.0560521	0	0	0	0.843928	0.477874	0.951819	0.997995	0.999879	0	0	0	0	0	ENSMUSG00000020171	Yeats4	protein_coding
0.0515898	1.42367	-0.797483	-2.30861	-2.57105	0	0.687607	0	-1.89732	-2.26881	0.981533	0.249322	0.625762	0.0347497	0.016114	0	0	0	0	0	ENSMUSG00000069516	Lyz2	protein_coding
-0.583876	0.158998	0.363638	0.161547	-1.58215	0	0	0	0	-1.13895	0.767949	0.9476	0.871218	0.950996	0.132796	0	0	0	0	0	ENSMUSG00000069515	Lyz1	protein_coding
-0.337857	-0.712154	-0.0866347	0.0174573	-0.2194	0	0	0	0	0	0.999857	0.960304	0.999998	1	0.99998	0	0	0	0	0	ENSMUSG00000055531	Cpsf6	protein_coding
-0.949956	-0.592153	1.62875	1.51446	1.57034	0	0	1.29348	1.10544	1.19675	0.549967	0.848907	0.103862	0.139773	0.121343	0	0	0	0	0	ENSMUSG00000020183	Cpm	protein_coding
-1.64551	-1.67963	-0.779456	-0.353504	-0.241273	-4.7076	-4.94288	0	0	0	4.00809e-05	2.18071e-05	0.939733	0.999959	0.999995	-1	-1	0	0	0	ENSMUSG00000020184	Mdm2	protein_coding
1.06011	0.262437	0.351026	0.493789	0.284398	0.365734	0	0	0	0	0.358826	0.999991	0.999962	0.999491	0.999991	0	0	0	0	0	ENSMUSG00000060181	Slc35e3	protein_coding
0.0185172	-0.726905	-1.04942	0.0780376	0.317123	0	0	-0.282214	0	0	0.999991	0.929378	0.390056	0.999985	0.999347	0	0	0	0	0	ENSMUSG00000052798	Nup107	protein_coding
-1.40426	-0.946807	-1.13354	-1.01648	-0.947822	-2.38459	0	-0.776921	-0.0955501	0	0.0125158	0.621633	0.22226	0.462321	0.618259	0	0	0	0	0	ENSMUSG00000052681	Rap1b	protein_coding
2.53859	2.01325	-0.274965	-0.188486	-0.122246	4.40885	3.39807	0	0	0	8.68416e-05	0.00114279	0.99842	0.999478	0.99973	1	1	0	0	0	ENSMUSG00000020212	Mdm1	protein_coding
0.212467	-0.0617529	0.165045	0.132146	-0.0487231	0	0	0	0	0	0.999922	0.999998	0.999988	0.999995	0.999999	0	0	0	0	0	ENSMUSG00000028630	Dyrk2	protein_coding
-0.58831	-0.886481	-0.247428	-0.689823	-1.44579	0	0	0	0	-1.2334	0.830223	0.613092	0.965148	0.788735	0.11447	0	0	0	0	0	ENSMUSG00000104443	4932442E05Rik	TEC
-0.735127	-0.792569	-0.241394	0.0136282	0.235277	0	0	0	0	0	0.980616	0.949071	0.999999	1	0.999999	0	0	0	0	0	ENSMUSG00000020114	Cand1	protein_coding
-0.535271	1.44655	1.65122	0.296754	0.604225	0	1.48843	2.18345	0	0	0.960301	0.0745943	0.0193179	0.995432	0.929445	0	0	0	0	0	ENSMUSG00000034813	Grip1	protein_coding
0.77545	0.970494	-0.775846	-0.379991	-0.257097	0	0	0	0	0	0.926892	0.580482	0.961768	0.999985	0.999999	0	0	0	0	0	ENSMUSG00000020228	Helb	protein_coding
-2.94349	-3.55882	-2.95662	-2.04591	-1.80358	-7.13404	-9.6404	-7.34062	-3.85897	-2.92252	9.06854e-08	3.46162e-10	5.55492e-08	0.000357284	0.003642	-1	-1	-1	-1	0	ENSMUSG00000020227	Irak3	protein_coding
-2.11563	-1.62564	-0.853535	-0.575404	-0.531507	-7.52124	-4.21894	0	0	0	3.63511e-08	0.000141818	0.831592	0.99553	0.997693	-1	-1	0	0	0	ENSMUSG00000020225	Tmbim4	protein_coding
-2.18008	-2.44865	-1.18372	-0.687377	-0.480103	-4.17676	-5.1934	-0.646141	0	0	0.000158109	1.14266e-05	0.262049	0.856499	0.956146	-1	-1	0	0	0	ENSMUSG00000020224	Llph	protein_coding
-3.74813	-7.37234	-5.6654	-2.12277	0.11143	-2.33806	-6.13493	-4.38694	-0.92581	0	0.0140832	1.05426e-06	9.26519e-05	0.189892	0.952228	0	-1	-1	0	0	ENSMUSG00000056758	Hmga2	protein_coding
0.623246	1.23448	0.92566	0.543504	0.679882	0	1.35023	0	0	0	0.980369	0.0945411	0.666029	0.993405	0.963589	0	0	0	0	0	ENSMUSG00000051236	Msrb3	protein_coding
-0.987032	-0.44896	0.261824	0.322359	0.362721	0	0	0	0	0	0.538935	0.999849	0.999994	0.999985	0.999961	0	0	0	0	0	ENSMUSG00000048661	Lemd3	protein_coding
1.84749	2.12924	0.765823	0.254674	0.299003	1.84993	2.53637	0	0	0	0.0381118	0.00892409	0.738139	0.983159	0.975669	0	1	0	0	0	ENSMUSG00000052302	Tbc1d30	protein_coding
0.7	0.955323	0.168448	0.0561477	0.0816152	0	0	0	0	0	0.959382	0.606192	0.999984	0.999998	0.999996	0	0	0	0	0	ENSMUSG00000034707	Gns	protein_coding
0.0674278	1.87798	0.898032	-0.149378	-0.0873813	0	2.69871	0	0	0	0.999022	0.00615825	0.639555	0.998386	0.999183	0	1	0	0	0	ENSMUSG00000025795	Rassf3	protein_coding
-1.41745	-1.24168	-0.351546	-0.0645933	-0.206934	-3.34557	-1.94444	0	0	0	0.00130187	0.0316088	0.999988	1	0.999999	-1	0	0	0	0	ENSMUSG00000020115	Tbk1	protein_coding
-0.703251	-1.18089	-0.433993	0.12261	0.102413	0	-1.38192	0	0	0	0.983454	0.089632	0.999894	1	1	0	0	0	0	0	ENSMUSG00000034667	Xpot	protein_coding
-0.184125	-0.477601	-0.331365	0.217536	-0.0426698	0	0	0	0	0	0.999889	0.997021	0.999671	0.999915	0.999996	0	0	0	0	0	ENSMUSG00000053684	BC048403	protein_coding
-0.26045	-0.660486	0.567493	0.184449	-0.517416	0	0	0	0	0	0.975073	0.843361	0.87836	0.988696	0.925867	0	0	0	0	0	ENSMUSG00000020121	Srgap1	protein_coding
-1.01673	-1.08179	-0.279742	-0.0317891	-0.129156	-0.0838247	-0.421431	0	0	0	0.466933	0.338527	0.999349	0.999985	0.999907	0	0	0	0	0	ENSMUSG00000034620	Rxylt1	protein_coding
2.0957	1.57693	1.40791	1.18887	1.99278	2.65675	1.61171	1.20381	0.584037	2.75001	0.00678383	0.0598127	0.119989	0.282224	0.00546709	1	0	0	0	0	ENSMUSG00000020123	Avpr1a	protein_coding
-0.850783	-1.53772	-2.45392	-2.62943	-2.75026	0	-1.99066	-5.68779	-6.43423	-6.9093	0.688425	0.0287985	3.22383e-06	4.96071e-07	1.55508e-07	0	0	-1	-1	-1	ENSMUSG00000034613	Ppm1h	protein_coding
-2.184	-2.51346	-1.537	-0.632603	-1.23028	-2.93777	-3.98688	-1.348	0	-0.569708	0.00351211	0.000257589	0.0948961	0.804856	0.286994	-1	-1	0	0	0	ENSMUSG00000065406	Mirlet7i	miRNA
0.127456	-0.0321144	0.221204	0.196627	0.282022	0	0	0	0	0	1	1	0.999998	0.999999	0.999994	0	0	0	0	0	ENSMUSG00000034602	Mon2	protein_coding
-1.4608	-0.948907	-0.533385	-0.363304	-0.181881	-5.11105	0	0	0	0	1.41275e-05	0.71197	0.999988	1	1	-1	0	0	0	0	ENSMUSG00000020124	Usp15	protein_coding
-0.555731	1.71038	2.54084	0.487651	1.03578	0	1.50066	2.96868	0	0.0864982	0.870308	0.07301	0.00326237	0.90202	0.465904	0	0	1	0	0	ENSMUSG00000044071	Tafa2	protein_coding
0.968587	2.50421	0.311679	-0.329436	-0.214818	0	2.93994	0	0	0	0.528229	0.00349412	0.963239	0.969754	0.984278	0	1	0	0	0	ENSMUSG00000020102	Slc16a7	protein_coding
0.586546	0.866789	1.05846	1.22875	1.01427	0	0	0.266869	1.05076	0.0660829	0.959314	0.724074	0.395884	0.151728	0.47392	0	0	0	0	0	ENSMUSG00000020105	Lrig3	protein_coding
1.36422	0.173	-0.0452432	0.259065	0.136066	0.737584	0	0	0	0	0.233862	0.980022	0.996273	0.970902	0.987541	0	0	0	0	0	ENSMUSG00000025436	Atp23	protein_coding
1.65487	1.56492	1.30579	0.562448	0.68207	3.88973	3.33955	1.79029	0	0	0.000330293	0.00132142	0.0427853	0.990367	0.96034	1	1	0	0	0	ENSMUSG00000078429	Ctdsp2	protein_coding
1.96919	2.92653	1.19188	0.786269	0.793267	2.38231	4.42633	0.588501	0	0	0.0125786	8.30036e-05	0.280748	0.755442	0.74598	0	1	0	0	0	ENSMUSG00000025432	Avil	protein_coding
0.347824	-1.15942	-1.27457	-0.578265	-0.426891	0	-0.788679	-1.39854	0	0	0.992786	0.218871	0.0871398	0.975748	0.994549	0	0	0	0	0	ENSMUSG00000040521	Tsfm	protein_coding
-3.00045	-4.66033	-4.58714	-3.11513	-3.17617	-3.95185	-8.00183	-7.88436	-4.45314	-4.56607	0.000281785	1.20118e-08	1.57018e-08	7.74445e-05	5.78183e-05	-1	-1	-1	-1	-1	ENSMUSG00000080115	Eef1akmt3	protein_coding
-1.26415	-1.64363	-0.983106	-0.00711622	0.136496	-1.53017	-3.90709	0	0	0	0.0692885	0.000315965	0.539791	0.999999	0.999969	0	-1	0	0	0	ENSMUSG00000006732	Mettl1	protein_coding
-5.89419	-7.20616	-5.35382	-1.5365	-0.374112	-7.41028	-9.6409	-6.63465	-0.708608	0	4.72147e-08	3.46833e-10	3.03436e-07	0.243861	0.825523	-1	-1	-1	0	0	ENSMUSG00000006724	Cyp27b1	protein_coding
-1.32253	-1.78555	-0.646842	0.171956	0.225106	-1.92038	-5.01089	0	0	0	0.0331643	1.82937e-05	0.978243	0.999962	0.999898	0	-1	0	0	0	ENSMUSG00000040502	Marchf9	protein_coding
-0.230796	-1.34299	-1.30649	-0.479896	-0.273874	0	-2.2929	-2.03778	0	0	0.999988	0.015286	0.0261628	0.999116	0.999976	0	0	0	0	0	ENSMUSG00000006728	Cdk4	protein_coding
-0.138701	-0.635586	-0.611012	-0.240072	0.0691605	0	0	0	0	0	1	0.99834	0.999062	1	1	0	0	0	0	0	ENSMUSG00000006736	Tspan31	protein_coding
-0.819738	0.36286	1.24088	0.823255	0.914424	0	0	0.878448	0	0	0.770065	0.98998	0.194048	0.752187	0.626953	0	0	0	0	0	ENSMUSG00000025422	Agap2	protein_coding
0.128975	0.685868	0.227542	0.054608	0.320702	0	0	0	0	0	1	0.994746	1	1	0.999998	0	0	0	0	0	ENSMUSG00000040462	Os9	protein_coding
-0.752967	-2.28915	-2.46288	-2.08972	-1.56986	0	-3.03706	-3.524	-2.60761	-1.31708	0.688031	0.00276829	0.000834315	0.00759181	0.0999021	0	-1	-1	0	0	ENSMUSG00000006731	B4galnt1	protein_coding
2.21238	2.13243	1.65481	0.927057	0.510348	6.33207	6.35658	3.93918	0	0	6.38767e-07	6.01112e-07	0.000291058	0.675132	0.997655	1	1	1	0	0	ENSMUSG00000019467	Arhgef25	protein_coding
0.353524	0.693913	0.748942	0.486569	0.213802	0	0	0	0	0	0.999988	0.98903	0.971806	0.999786	0.999999	0	0	0	0	0	ENSMUSG00000040415	Dtx3	protein_coding
0.675779	0.473688	0.402584	0.117345	-0.255976	0	0	0	0	0	0.930498	0.993917	0.998029	0.999979	0.999873	0	0	0	0	0	ENSMUSG00000097331	F420014N23Rik	lncRNA
0.288057	-0.16832	0.189509	0.252186	0.337315	0	0	0	0	0	1	1	1	1	1	0	0	0	0	0	ENSMUSG00000025417	Pip4k2c	protein_coding
0.831516	0.323894	1.51254	0.756742	-0.0218595	0	0	1.98933	0	0	0.737273	0.996454	0.0288764	0.851157	0.999975	0	0	0	0	0	ENSMUSG00000074657	Kif5a	protein_coding
0.797711	0.177486	-0.107236	-0.0401041	-0.0432148	0	0	0	0	0	0.963172	1	1	1	1	0	0	0	0	0	ENSMUSG00000025410	Dctn2	protein_coding
2.04269	0.86777	0.572512	0.203183	0.00807568	3.81467	0	0	0	0	0.000400005	0.71633	0.967509	0.999412	0.99999	1	0	0	0	0	ENSMUSG00000025409	Mbd6	protein_coding
1.90214	0.52184	-0.338032	-0.23696	-0.995155	1.72502	0	0	0	0	0.0484606	0.868577	0.9571	0.97719	0.505507	0	0	0	0	0	ENSMUSG00000092593	Gm20492	lncRNA
0.824015	0.01476	-0.48335	-0.347103	-0.670592	0	0	0	0	0	0.703093	0.999807	0.971185	0.991037	0.89656	0	0	0	0	0	ENSMUSG00000025408	Ddit3	protein_coding
0.0342979	-1.34865	-1.20399	-0.0905734	-0.0795881	0	-1.76556	-1.03467	0	0	0.999953	0.0448637	0.155383	0.999939	0.999945	0	0	0	0	0	ENSMUSG00000040354	Mars1	protein_coding
1.28873	1.01194	-1.30769	-1.50361	-1.39989	0.548289	0.0250636	-0.831458	-1.39678	-1.09656	0.294289	0.490243	0.206808	0.0874008	0.141661	0	0	0	0	0	ENSMUSG00000040345	Arhgap9	protein_coding
-0.551302	0.138097	2.31963	1.55011	1.76359	0	0	3.25879	1.49953	2.02488	0.895134	0.991087	0.001613	0.0731519	0.0268624	0	0	1	0	0	ENSMUSG00000025407	Gli1	protein_coding
0.502572	0.776955	0.757535	0.258712	0.453402	0	0	0	0	0	0.999735	0.958389	0.970778	0.999999	0.999934	0	0	0	0	0	ENSMUSG00000025404	R3hdm2	protein_coding
0.175108	0.425512	0.700457	0.557829	-0.125137	0	0	0	0	0	0.996047	0.975452	0.853909	0.944687	0.999071	0	0	0	0	0	ENSMUSG00000040287	Stac3	protein_coding
-0.352266	-1.80219	-7.28306	-5.31417	-3.53284	0	-0.731952	-7.08228	-4.71877	-2.59563	0.839892	0.244035	1.03271e-07	3.90954e-05	0.00784906	0	0	-1	-1	0	ENSMUSG00000040280	Ndufa4l2	protein_coding
-0.272598	-2.0288	-2.05703	-0.420115	-0.0871536	0	-5.33851	-5.49546	0	0	0.998666	7.86885e-06	5.26389e-06	0.99627	0.999932	0	-1	-1	0	0	ENSMUSG00000025403	Shmt2	protein_coding
0.93024	0.967743	0.0399301	0.053704	0.122564	0	0	0	0	0	0.610177	0.550903	0.999729	0.999608	0.99898	0	0	0	0	0	ENSMUSG00000040249	Lrp1	protein_coding
0.343322	-0.21087	-0.187015	-0.146212	-0.106095	0	0	0	0	0	0.999998	1	1	1	1	0	0	0	0	0	ENSMUSG00000002147	Stat6	protein_coding
-0.00259203	-0.766958	-0.860601	-0.334693	-0.189428	0	0	0	0	0	0.999993	0.845946	0.730327	0.996762	0.999338	0	0	0	0	0	ENSMUSG00000025402	Nab2	protein_coding
1.46512	1.35915	-0.512264	-0.0150809	0.0368296	2.17417	1.81933	0	0	0	0.0197003	0.0404514	0.997632	1	0.999999	0	0	0	0	0	ENSMUSG00000040195	Nemp1	protein_coding
0.333695	1.46185	-0.203342	-0.860249	-1.43086	0	0.715165	0	0	-0.908316	0.877936	0.240981	0.94331	0.611123	0.186221	0	0	0	0	0	ENSMUSG00000087163	Gm16230	lncRNA
-0.127657	0.219685	1.00249	0.76993	0.554317	0	0	0.0136574	0	0	0.99998	0.999938	0.494606	0.902369	0.992318	0	0	0	0	0	ENSMUSG00000044617	Zbtb39	protein_coding
0.584252	1.60555	1.56383	0.333605	0.0996544	0	1.73534	1.68616	0	0	0.891403	0.047519	0.0521262	0.986996	0.99857	0	0	0	0	0	ENSMUSG00000058396	Gpr182	protein_coding
1.13416	0.588729	-2.10457	-0.254346	0.18256	0.537667	0	-6.37226	0	0	0.297789	0.96335	5.78216e-07	0.999676	0.999781	0	0	-1	0	0	ENSMUSG00000025395	Prim1	protein_coding
-1.19787	-1.93176	-1.15092	-0.461079	-0.413089	-0.902053	-4.10585	-0.674487	0	0	0.187834	0.000189776	0.253107	0.988882	0.993376	0	-1	0	0	0	ENSMUSG00000061315	Naca	protein_coding
-1.76937	-1.87485	-1.31049	-0.447523	-0.166518	-5.82852	-6.5547	-2.34041	0	0	2.25617e-06	3.68727e-07	0.0137874	0.999849	0.999999	-1	-1	0	0	0	ENSMUSG00000071072	Ptges3	protein_coding
-0.764785	-1.20227	-1.07273	-0.369905	-0.069584	0	-1.73595	-0.621662	0	0	0.975586	0.0474642	0.269906	0.999994	1	0	0	0	0	0	ENSMUSG00000025393	Atp5b	protein_coding
0.247448	-0.0964538	0.352649	0.18996	0.0434587	0	0	0	0	0	0.999963	0.999997	0.999815	0.999987	0.999999	0	0	0	0	0	ENSMUSG00000040054	Baz2a	protein_coding
1.31995	1.21996	0.40681	0.292127	0.471992	2.47853	1.73377	0	0	0	0.0101622	0.0476608	0.999955	0.999995	0.99983	1	0	0	0	0	ENSMUSG00000040043	Rbms2	protein_coding
-1.15272	-0.93208	-2.71863	-1.40309	-1.08998	-0.276816	0	-3.675	-0.80555	-0.17411	0.392423	0.550321	0.000570283	0.214094	0.431816	0	0	-1	0	0	ENSMUSG00000044005	Gls2	protein_coding
-1.50683	-2.0015	-0.922704	-0.558947	-0.448223	-2.60013	-5.56075	0	0	0	0.0077224	4.45546e-06	0.655176	0.984244	0.995071	-1	-1	0	0	0	ENSMUSG00000051346	Spryd4	protein_coding
0.116426	0.0342289	-4.13919	-2.29219	-1.41311	0	0	-17.0271	-6.62202	-1.98549	0.998929	0.999861	1.56026e-15	3.12627e-07	0.0291015	0	0	-1	-1	0	ENSMUSG00000039994	Timeless	protein_coding
-1.84398	-3.41293	-3.01826	-3.86857	-3.2372	-1.14096	-3.71062	-3.08063	-4.60168	-3.47052	0.13274	0.000521287	0.00249281	5.27434e-05	0.000954249	0	-1	-1	-1	-1	ENSMUSG00000051716	Apon	protein_coding
-1.04726	-0.328298	-0.329624	0.138104	-0.458904	-0.236941	0	0	0	0	0.40732	0.998785	0.998734	0.999896	0.993846	0	0	0	0	0	ENSMUSG00000040033	Stat2	protein_coding
-4.71942	-4.8244	-3.06892	-1.11665	-1.15969	-3.67112	-3.8543	-1.96527	-0.0999388	-0.135924	0.000579491	0.0003636	0.0306654	0.501509	0.485472	-1	-1	0	0	0	ENSMUSG00000025383	Il23a	protein_coding
1.38185	0.962091	1.07121	0.529762	0.414177	2.59239	0	0.54587	0	0	0.00785977	0.611534	0.295005	0.999571	0.999961	1	0	0	0	0	ENSMUSG00000005682	Pan2	protein_coding
0.554648	0.73063	-0.440394	-0.484274	-0.372667	0	0	0	0	0	0.974667	0.892355	0.994623	0.991124	0.997564	0	0	0	0	0	ENSMUSG00000025381	Cnpy2	protein_coding
0.227649	-0.438903	-0.776607	-0.25063	-0.0227643	0	0	0	0	0	1	0.999988	0.973324	1	1	0	0	0	0	0	ENSMUSG00000005683	Cs	protein_coding
1.87686	1.28536	-0.0429251	-0.164481	-0.332949	4.23312	1.59866	0	0	0	0.000136727	0.061253	1	0.999998	0.999953	1	0	0	0	0	ENSMUSG00000039914	Coq10a	protein_coding
0.511235	-0.425619	0.0608693	-0.135558	-0.147312	0	0	0	0	0	0.990641	0.996906	0.999981	0.999931	0.99992	0	0	0	0	0	ENSMUSG00000014498	Ankrd52	protein_coding
0.305631	-0.572845	-0.35712	-0.587619	-0.401252	0	0	0	0	0	0.973509	0.91935	0.980716	0.921362	0.974955	0	0	0	0	0	ENSMUSG00000090761	Gm17201	lncRNA
0.801178	-0.240846	-1.08976	-0.444118	-0.180774	0	0	-0.640403	0	0	0.858739	0.999982	0.263879	0.999661	0.999996	0	0	0	0	0	ENSMUSG00000025374	Nabp2	protein_coding
0.414356	-0.400199	-0.0945142	-0.115655	-0.135521	0	0	0	0	0	0.999391	0.999825	0.999999	0.999999	0.999999	0	0	0	0	0	ENSMUSG00000025373	Rnf41	protein_coding
1.03837	1.0215	0.535907	0.16035	0.136622	0.334468	0.188054	0	0	0	0.370413	0.426179	0.999765	1	1	0	0	0	0	0	ENSMUSG00000025369	Smarcc2	protein_coding
-0.571091	0.0706307	-0.14621	-0.0949185	0.0983137	0	0	0	0	0	0.970149	0.999903	0.99968	0.999829	0.999836	0	0	0	0	0	ENSMUSG00000090841	Myl6	protein_coding
1.1639	1.69409	0.79155	0.195157	-0.00899564	0.474345	2.00138	0	0	0	0.319694	0.0281793	0.755331	0.996832	0.999913	0	0	0	0	0	ENSMUSG00000039824	Myl6b	protein_coding
3.30879	3.56109	1.69853	0.33143	-0.258493	5.35189	6.13769	2.32118	0	0	7.60347e-06	1.03658e-06	0.0143771	0.993167	0.997504	1	1	0	0	0	NA	NA	NA
0.747199	1.2156	0.0385445	-0.064878	0.166147	0	1.08468	0	0	0	0.892025	0.144225	0.999984	0.999968	0.999865	0	0	0	0	0	ENSMUSG00000025366	Esyt1	protein_coding
1.2206	1.1046	0.306514	0.367325	-0.377027	0.563305	0.289322	0	0	0	0.289135	0.387367	0.980572	0.973269	0.978226	0	0	0	0	0	ENSMUSG00000100548	Gm29585	lncRNA
-0.101736	-0.43692	-0.000573749	-0.0799267	0.0118238	0	0	0	0	0	0.999999	0.999872	1	1	1	0	0	0	0	0	ENSMUSG00000039810	Zc3h10	protein_coding
-1.34707	-1.64235	-1.68344	-0.929282	-0.660496	-1.342	-2.42877	-2.56146	0	0	0.09585	0.0113524	0.0084319	0.604909	0.898094	0	-1	0	0	0	ENSMUSG00000093674	Rpl41	protein_coding
-1.82467	-2.68056	-1.51879	-0.244906	-0.0683046	-4.58944	-9.04326	-2.85768	0	0	5.4423e-05	1.21022e-09	0.00424706	0.99986	0.999991	-1	-1	-1	0	0	ENSMUSG00000025364	Pa2g4	protein_coding
3.02761	3.25936	1.52433	0.863831	1.16346	7.11142	8.24762	2.51626	0	0.825983	9.57155e-08	6.89728e-09	0.00933757	0.758997	0.208328	1	1	0	0	0	ENSMUSG00000018166	Erbb3	protein_coding
-1.31139	-1.72754	-1.69252	-1.12713	-0.703449	-1.02642	-2.33902	-2.21192	-0.409795	0	0.157278	0.0138293	0.0181857	0.34273	0.829325	0	-1	0	0	0	ENSMUSG00000025362	Rps26	protein_coding
-1.91109	0.416131	1.46776	0.252988	0.661347	-2.14088	0	0.847337	0	0	0.0211299	0.875548	0.202512	0.943801	0.74995	0	0	0	0	0	ENSMUSG00000002578	Ikzf4	protein_coding
1.81822	2.87104	0.764027	0.519006	0.673905	3.20053	6.76425	0	0	0	0.00186095	2.20977e-07	0.87266	0.990332	0.94415	1	1	0	0	0	ENSMUSG00000049858	Suox	protein_coding
0.844156	0.713964	0.578148	0.162413	0.363965	0	0	0	0	0	0.891991	0.987343	0.99917	1	0.999992	0	0	0	0	0	ENSMUSG00000000711	Rab5b	protein_coding
0.893507	-0.259363	-1.16873	-0.317259	-0.231592	0	0	-1.56097	0	0	0.777684	1	0.0655735	0.999999	1	0	0	0	0	0	ENSMUSG00000025358	Cdk2	protein_coding
0.876431	0.678619	0.390502	-0.260641	-0.541938	0	0	0	0	0	0.604984	0.772325	0.931105	0.974206	0.89256	0	0	0	0	0	ENSMUSG00000025359	Pmel	protein_coding
0.294324	0.846436	0.510566	0.0320042	0.0793281	0	0	0	0	0	0.999665	0.796158	0.995412	0.999998	0.999995	0	0	0	0	0	ENSMUSG00000025357	Dgka	protein_coding
-1.09461	-1.37406	-0.845386	-0.469583	-0.388191	-0.590601	-2.48458	0	0	0	0.280054	0.0100254	0.838835	0.998941	0.99967	0	-1	0	0	0	ENSMUSG00000064030	Pym1	protein_coding
-1.6096	-2.54796	-2.0416	-1.68855	-1.3654	-1.72547	-4.50294	-3.03098	-2.00271	-1.0563	0.0484148	6.80793e-05	0.00280909	0.0281029	0.150485	0	-1	-1	0	0	ENSMUSG00000025355	Mmp19	protein_coding
0.821287	1.65729	0.897866	0.513077	0.298214	0	3.38504	0	0	0	0.824737	0.00118041	0.714559	0.995327	0.999792	0	1	0	0	0	ENSMUSG00000047090	Tmem198b	protein_coding
0.709178	0.576433	0.264306	0.183929	0.333469	0	0	0	0	0	0.98083	0.998382	0.999997	0.999999	0.999987	0	0	0	0	0	ENSMUSG00000025354	Dnajc14	protein_coding
0.0158029	-0.589284	-1.29153	-0.761586	-0.310472	0	0	-1.85683	0	0	0.999997	0.9899	0.0375997	0.926963	0.999851	0	0	0	0	0	ENSMUSG00000025353	Ormdl2	protein_coding
-0.946246	-1.25766	-0.960247	-0.348872	-0.111921	0	-1.75941	0	0	0	0.638324	0.0453935	0.605822	0.999913	0.999998	0	0	0	0	0	ENSMUSG00000078427	Sarnp	protein_coding
-0.68919	-1.41455	-1.70809	-1.59283	-2.15981	0	-0.992317	-1.76676	-1.49075	-2.98893	0.743856	0.165295	0.0447604	0.0742923	0.00310775	0	0	0	0	0	ENSMUSG00000025352	Gdf11	protein_coding
-1.50844	-1.97627	-2.04662	-0.919453	-0.648527	-2.15445	-4.03369	-4.28391	0	0	0.0205362	0.000228438	0.000119929	0.630806	0.925284	0	-1	-1	0	0	ENSMUSG00000025351	Cd63	protein_coding
2.05544	2.14794	1.17688	1.03839	0.552897	4.42034	5.13289	0.92684	0.209988	0	8.42979e-05	1.33541e-05	0.181452	0.417692	0.9912	1	1	0	0	0	ENSMUSG00000025350	Rdh5	protein_coding
-0.695288	0.526913	0.153539	-0.142487	-0.112224	0	0	0	0	0	0.829282	0.91975	0.994273	0.99536	0.996478	0	0	0	0	0	ENSMUSG00000090247	Bloc1s1	protein_coding
0.216417	0.345641	-1.08765	-0.458991	-0.411951	0	0	-0.382631	0	0	0.998971	0.996149	0.35262	0.987452	0.992247	0	0	0	0	0	ENSMUSG00000025348	Itga7	protein_coding
1.96427	1.01416	-1.54332	-1.11054	-0.709821	1.39754	0.0243599	-1.2217	-0.245467	0	0.0874041	0.491349	0.116632	0.404095	0.728843	0	0	0	0	0	ENSMUSG00000025347	Mettl7b	protein_coding
-0.2054	1.91201	2.1258	3.29076	2.75776	0	1.39396	1.72548	3.13004	2.54015	0.940098	0.087898	0.0484464	0.00221232	0.00885446	0	0	0	1	0	ENSMUSG00000034833	Tespa1	protein_coding
2.06296	1.98838	0.909101	0.0974475	-0.377415	3.23249	3.23067	0	0	0	0.00172069	0.00172842	0.62773	0.998918	0.985202	1	1	0	0	0	ENSMUSG00000082286	Pisd-ps1	transcribed_unprocessed_pseudogene
2.08603	2.15619	1.29092	0.711622	0.43069	6.55221	7.32487	1.99413	0	0	3.70992e-07	5.76539e-08	0.0285969	0.97284	0.999745	1	1	0	0	0	ENSMUSG00000023764	Sfi1	protein_coding
1.42302	1.06948	1.03888	0.947606	0.521404	1.22035	0.22691	0.131771	0	0	0.11688	0.411173	0.448112	0.572454	0.952739	0	0	0	0	0	ENSMUSG00000081208	Gm11400	processed_pseudogene
-0.499834	-0.876881	-0.699896	-0.276888	-0.0702328	0	0	0	0	0	0.999065	0.805836	0.978919	0.999987	1	0	0	0	0	0	ENSMUSG00000020457	Drg1	protein_coding
-0.766506	-0.800418	-0.228721	0.227758	0.317404	0	0	0	0	0	0.96915	0.947473	1	1	0.999997	0	0	0	0	0	ENSMUSG00000020454	Eif4enif1	protein_coding
2.22756	2.05214	0.980991	0.963332	0.486826	6.93297	6.54436	0	0	0	1.46879e-07	3.78216e-07	0.555148	0.608268	0.999763	1	1	0	0	0	ENSMUSG00000020453	Patz1	protein_coding
1.79997	1.60249	1.37832	0.910433	0.458273	2.41786	1.99927	1.33209	0	0	0.01163	0.0283002	0.0974448	0.632697	0.97925	1	0	0	0	0	ENSMUSG00000053263	Gm12592	lncRNA
2.84865	3.55842	1.88173	1.52331	0.974724	3.55142	4.81564	2.14529	1.37892	0	0.000778856	3.03074e-05	0.0209349	0.0900883	0.527673	1	1	0	0	0	ENSMUSG00000084941	Gm11944	lncRNA
3.76259	5.04726	4.2357	1.86786	1.45919	8.82323	11.5721	10.8301	3.80679	2.03754	1.94201e-09	8.16567e-12	3.26815e-11	0.000408116	0.0261754	1	1	1	1	0	ENSMUSG00000034614	Pik3ip1	protein_coding
1.39833	1.0814	1.1529	0.669569	0.49854	2.26787	0.503036	0.957857	0	0	0.0161339	0.309679	0.17367	0.978964	0.998375	0	0	0	0	0	ENSMUSG00000020451	Limk2	protein_coding
0.57992	0.222823	0.136774	0.150473	0.218473	0	0	0	0	0	0.999504	1	1	1	1	0	0	0	0	0	ENSMUSG00000020448	Rnf185	protein_coding
1.37907	0.760126	0.489847	0.00228892	0.105062	0.973347	0	0	0	0	0.169871	0.760328	0.942023	0.999958	0.997452	0	0	0	0	0	ENSMUSG00000034587	8430429K09Rik	lncRNA
1.12972	1.7769	2.29469	1.29357	0.673198	0.374504	2.2117	3.5665	0.943902	0	0.3556	0.0181942	0.000749826	0.177143	0.861684	0	0	1	0	0	ENSMUSG00000034579	Pla2g3	protein_coding
1.77115	3.39189	1.23481	0.839221	0.391894	2.5242	6.66786	0.927746	0	0	0.00917218	2.79481e-07	0.181221	0.74982	0.993471	1	1	0	0	0	ENSMUSG00000034570	Inpp5j	protein_coding
0.0562379	1.30703	-0.480697	-0.451368	-0.201617	0	1.23901	0	0	0	0.999857	0.113444	0.987895	0.991244	0.999432	0	0	0	0	0	ENSMUSG00000075702	Selenom	protein_coding
0.685879	0.801853	-0.0978042	0.376399	0.526632	0	0	0	0	0	0.924752	0.823656	0.9999	0.996937	0.984167	0	0	0	0	0	ENSMUSG00000020439	Smtn	protein_coding
0.138211	0.379759	-0.128389	0.0915619	-0.361564	0	0	0	0	0	0.992248	0.964258	0.996443	0.997666	0.980368	0	0	0	0	0	ENSMUSG00000087291	Gm11946	lncRNA
0.307002	0.0847724	0.669893	0.293934	0.204291	0	0	0	0	0	1	1	0.997593	1	1	0	0	0	0	0	ENSMUSG00000056579	Tug1	protein_coding
-1.19156	-1.00172	0.105922	0.326205	0.188636	-1.33565	-0.0119122	0	0	0	0.0968698	0.495295	0.999999	0.999959	0.999997	0	0	0	0	0	ENSMUSG00000034543	Morc2a	protein_coding
-2.20228	-1.33453	-1.96105	-1.0876	-1.1085	-3.11618	-0.843997	-2.58836	-0.225418	-0.276973	0.00228596	0.203354	0.00793218	0.411754	0.39205	-1	0	0	0	0	ENSMUSG00000020434	4921536K21Rik	protein_coding
-0.232645	0.215789	-0.966506	-1.06999	-0.834223	0	0	0	-0.345673	0	0.998147	0.998541	0.563298	0.366245	0.783219	0	0	0	0	0	ENSMUSG00000047205	Dusp18	protein_coding
-2.87283	-1.31955	-0.442553	-0.427285	-0.020327	-7.84777	-1.29626	0	0	0	1.70719e-08	0.103383	0.980412	0.98399	0.999839	-1	0	0	0	0	ENSMUSG00000048807	Slc35e4	protein_coding
0.208168	1.06838	1.47326	0.0108181	0.113578	0	0.257078	1.76798	0	0	0.997135	0.399615	0.0446562	0.999922	0.999027	0	0	0	0	0	ENSMUSG00000020432	Tcn2	protein_coding
-1.75082	-1.96542	-0.918231	-0.214894	-0.0292182	-4.47865	-5.70896	0	0	0	7.24961e-05	3.05503e-06	0.684987	0.999956	0.999998	-1	-1	0	0	0	ENSMUSG00000020430	Pes1	protein_coding
2.97034	6.86855	7.28075	4.01526	3.11341	6.06587	10.1019	10.5388	9.2391	7.23573	1.24082e-06	1.36012e-10	5.74852e-11	7.9871e-10	7.11966e-08	1	1	1	1	1	ENSMUSG00000019368	Sec14l4	protein_coding
1.87541	-0.0527633	-1.04042	0.244615	-0.265909	2.01705	0	-0.14286	0	0	0.0272949	0.998285	0.443775	0.989181	0.989461	0	0	0	0	0	ENSMUSG00000004748	Mtfp1	protein_coding
1.13072	0.365157	0.667697	0.373967	0.170702	0.704143	0	0	0	0	0.243938	0.999744	0.976132	0.999809	0.999994	0	0	0	0	0	ENSMUSG00000003581	Rnf215	protein_coding
1.72698	1.23122	1.1709	0.760019	0.468349	4.9464	1.76559	1.33978	0	0	2.161e-05	0.0448607	0.0962058	0.96879	0.999898	1	0	0	0	0	ENSMUSG00000051427	Ccdc157	protein_coding
-1.02563	-1.20918	-0.453373	-0.0244514	0.246485	-0.146661	-1.19	0	0	0	0.44229	0.122633	0.997772	0.999998	0.999884	0	0	0	0	0	ENSMUSG00000002129	Sf3a1	protein_coding
-0.448577	-0.279508	0.229362	0.496871	0.501396	0	0	0	0	0	0.99998	1	1	0.99994	0.999929	0	0	0	0	0	ENSMUSG00000034412	Tbc1d10a	protein_coding
2.67053	2.65922	0.559951	0.245866	0.219968	6.04709	6.50874	0	0	0	1.30068e-06	4.12838e-07	0.987077	0.999882	0.999911	1	1	0	0	0	ENSMUSG00000020424	Castor1	protein_coding
-3.55797	-2.8883	-2.53105	-3.41259	-2.824	-3.20354	-2.34107	-1.89427	-3.11973	-2.30621	0.00185036	0.0137976	0.0350246	0.00226943	0.0148807	-1	-1	0	-1	0	ENSMUSG00000058755	Osm	protein_coding
-3.98976	-3.60274	-1.14386	-0.541551	-0.00684527	-8.55484	-7.45273	-0.383289	0	0	3.48764e-09	4.26743e-08	0.352381	0.876854	0.999181	-1	-1	0	0	0	ENSMUSG00000034394	Lif	protein_coding
0.871355	1.02811	0.942898	0.47588	0.512314	0	0.187875	0	0	0	0.797831	0.426249	0.648164	0.999196	0.998526	0	0	0	0	0	ENSMUSG00000034354	Mtmr3	protein_coding
0.496851	0.123809	0.285459	0.398528	0.392983	0	0	0	0	0	0.999022	0.999999	0.999988	0.999907	0.999913	0	0	0	0	0	ENSMUSG00000020412	Ascc2	protein_coding
-0.796464	-0.609044	-1.2963	-0.564014	-0.355329	0	0	-1.06029	0	0	0.76013	0.91183	0.149593	0.934573	0.984979	0	0	0	0	0	ENSMUSG00000059534	Uqcr10	protein_coding
0.737964	1.55698	-0.483985	-0.043747	-0.037832	0	1.67262	0	0	0	0.789644	0.0534588	0.97158	0.999633	0.999657	0	0	0	0	0	ENSMUSG00000009076	Zmat5	protein_coding
-0.166421	-0.700252	0.114087	0.30014	0.354465	0	0	0	0	0	1	0.992089	1	0.999999	0.999996	0	0	0	0	0	ENSMUSG00000009073	Nf2	protein_coding
1.07424	1.66324	0.517628	0.237559	0.296221	0.320595	2.84085	0	0	0	0.375596	0.00441905	0.989117	0.999787	0.999447	0	1	0	0	0	ENSMUSG00000034285	Nipsnap1	protein_coding
-0.419782	-0.996831	-0.509523	0.0493828	0.0661279	0	0	0	0	0	0.998651	0.507768	0.997054	0.999998	0.999996	0	0	0	0	0	ENSMUSG00000034274	Thoc5	protein_coding
-0.354322	-0.430943	0.834258	0.980147	-0.207579	0	0	0	0	0	0.914694	0.89866	0.632079	0.516486	0.965527	0	0	0	0	0	ENSMUSG00000084381	AA413626	processed_pseudogene
0.505849	-0.102017	-0.218842	-0.184392	0.101289	0	0	0	0	0	0.994941	0.999993	0.999958	0.999976	0.999993	0	0	0	0	0	ENSMUSG00000009090	Ap1b1	protein_coding
0.928659	0.356742	-0.190073	-0.292605	-0.0163547	0	0	0	0	0	0.630687	0.998618	0.999889	0.999567	0.999996	0	0	0	0	0	ENSMUSG00000034201	Gas2l1	protein_coding
2.00501	2.68061	-0.347113	-1.56407	-1.38873	2.15078	3.51288	0	-1.98929	-1.34495	0.0206956	0.000857935	0.975139	0.0288787	0.0953793	0	1	0	0	0	ENSMUSG00000034209	Rasl10a	protein_coding
-0.828251	-0.592067	-0.113412	0.203258	0.05189	0	0	0	0	0	0.904274	0.997972	1	0.999999	1	0	0	0	0	0	ENSMUSG00000009079	Ewsr1	protein_coding
1.55293	0.579414	-0.00223058	-0.156037	-0.368885	3.28964	0	0	0	0	0.00149492	0.997056	1	1	0.999988	1	0	0	0	0	ENSMUSG00000034175	Rhbdd3	protein_coding
1.75552	3.66927	2.44038	1.82339	1.08091	1.53159	4.46204	2.9653	1.89733	0.201657	0.069117	7.56986e-05	0.00328876	0.0347176	0.420923	0	1	1	0	0	ENSMUSG00000034164	Emid1	protein_coding
0.659463	0.692456	1.41238	0.771691	0.842762	0	0	2.92951	0	0	0.988383	0.980831	0.00358189	0.940746	0.862479	0	0	1	0	0	ENSMUSG00000020393	Kremen1	protein_coding
0.442479	0.373227	1.23375	0.888508	0.840413	0	0	1.0279	0	0	0.989039	0.996499	0.156938	0.696748	0.767153	0	0	0	0	0	ENSMUSG00000041961	Znrf3	protein_coding
-1.18983	-0.957989	-0.812735	-0.842141	-0.746297	-1.46902	0	0	0	0	0.0771718	0.625151	0.91789	0.879227	0.968091	0	0	0	0	0	ENSMUSG00000020484	Xbp1	protein_coding
-0.0849966	0.0878922	0.225147	0.297757	0.210346	0	0	0	0	0	0.999977	0.999978	0.999837	0.99956	0.999868	0	0	0	0	0	ENSMUSG00000020482	Ccdc117	protein_coding
-0.222622	-0.105124	-1.01193	-0.664892	-0.32095	0	0	-0.0411229	0	0	0.987136	0.99636	0.483763	0.869161	0.983659	0	0	0	0	0	ENSMUSG00000020477	Mrps24	protein_coding
-0.613505	-0.355415	0.172754	0.166689	0.344814	0	0	0	0	0	0.997868	0.999991	1	1	0.999992	0	0	0	0	0	ENSMUSG00000049680	Urgcp	protein_coding
0.869115	-0.0547452	0.00312367	0.556467	0.276639	0	0	0	0	0	0.767706	0.999999	1	0.996566	0.999975	0	0	0	0	0	ENSMUSG00000083844	Ube2d-ps	transcribed_unprocessed_pseudogene
0.213325	-0.180246	-0.646155	-0.51462	-0.468782	0	0	0	0	0	0.999999	1	0.996664	0.999785	0.99992	0	0	0	0	0	ENSMUSG00000020476	Dbnl	protein_coding
-0.233176	0.870493	1.07248	-0.426163	-0.731387	0	0	0.157571	0	0	0.959731	0.609222	0.4381	0.927054	0.758748	0	0	0	0	0	ENSMUSG00000020475	Pgam2	protein_coding
-0.477551	-0.421159	0.0480237	0.0975419	-0.112469	0	0	0	0	0	0.998916	0.999692	1	0.999999	0.999999	0	0	0	0	0	ENSMUSG00000020474	Polm	protein_coding
0.258867	0.873212	1.7979	1.78467	1.68624	0	0	4.55407	4.45124	3.8953	0.999831	0.75841	5.96411e-05	7.78232e-05	0.000325627	0	0	1	1	1	ENSMUSG00000020473	Aebp1	protein_coding
0.121682	-0.22677	-1.641	-0.230371	0.0227509	0	0	-4.2103	0	0	0.999957	0.999934	0.000145015	0.99996	0.999999	0	0	-1	0	0	ENSMUSG00000020471	Pold2	protein_coding
-1.36495	0.0712408	-1.549	-2.0567	-1.07835	-0.746717	0	-1.21657	-2.45399	-0.168463	0.231141	0.981093	0.117588	0.010734	0.433864	0	0	0	0	0	ENSMUSG00000020469	Myl7	protein_coding
3.98744	3.4764	0.312328	-0.360509	-0.453263	3.54288	3.3488	0	0	0	0.000797511	0.00129277	0.919815	0.920038	0.88415	1	1	0	0	0	ENSMUSG00000041798	Gck	protein_coding
-0.664979	-1.1862	-0.790583	-0.447806	-0.230193	0	-1.45569	0	0	0	0.99334	0.0789828	0.943434	0.999896	0.999999	0	0	0	0	0	ENSMUSG00000002741	Ykt6	protein_coding
2.50939	2.605	0.76821	0.295685	0.216841	2.81178	3.18539	0	0	0	0.00473213	0.00193127	0.7254	0.971943	0.982698	1	1	0	0	0	ENSMUSG00000057897	Camk2b	protein_coding
0.284922	0.235932	0.492577	0.630172	0.47438	0	0	0	0	0	1	1	0.999987	0.999533	0.999992	0	0	0	0	0	ENSMUSG00000053838	Nudcd3	protein_coding
-1.16836	-1.83316	-0.644897	0.168345	0.210649	-1.21885	-6.19967	0	0	0	0.117159	8.87896e-07	0.992262	0.999998	0.999996	0	-1	0	0	0	ENSMUSG00000004393	Ddx56	protein_coding
0.724842	0.856191	0.498574	0.295061	0.33688	0	0	0	0	0	0.984581	0.884239	0.999908	0.999999	0.999998	0	0	0	0	0	ENSMUSG00000004394	Tmed4	protein_coding
-0.0945729	-0.0297085	-0.180371	0.0858747	0.304183	0	0	0	0	0	1	1	0.999997	0.999999	0.999975	0	0	0	0	0	ENSMUSG00000020456	Ogdh	protein_coding
0.30677	0.240507	0.375558	0.222174	0.309658	0	0	0	0	0	0.999943	0.999986	0.999857	0.999991	0.999956	0	0	0	0	0	ENSMUSG00000041164	Zmiz2	protein_coding
-0.939861	-1.55784	-1.48804	-0.748442	-0.397834	0	-2.90432	-2.52684	0	0	0.625187	0.00380298	0.00911782	0.900695	0.998143	0	-1	0	0	0	ENSMUSG00000071866	Ppia	protein_coding
0.613944	2.66531	0.573226	-0.0973802	0.170732	0	4.61181	0	0	0	0.898964	5.13607e-05	0.936837	0.999327	0.998169	0	1	0	0	0	ENSMUSG00000041126	H2az2	protein_coding
-0.873159	-0.968594	-0.174783	-0.310276	-0.232259	0	0	0	0	0	0.798043	0.581173	0.999995	0.999942	0.999986	0	0	0	0	0	ENSMUSG00000094483	Purb	protein_coding
-0.338523	-0.271831	-1.70327	-1.65926	-2.06506	0	0	-1.26959	-1.19754	-1.94932	0.865109	0.898755	0.108007	0.121213	0.0313049	0	0	0	0	0	ENSMUSG00000020437	Myo1g	protein_coding
-2.58429	-3.03386	-1.48407	-0.283518	-0.354577	-7.01242	-9.35318	-2.10499	0	0	1.21324e-07	6.28405e-10	0.0227736	0.996029	0.99203	-1	-1	0	0	0	ENSMUSG00000085156	Snhg15	lncRNA
-1.02431	-1.41739	-0.813429	-0.287916	-0.105987	-0.187146	-3.36358	0	0	0	0.426531	0.00124502	0.924921	0.999996	1	0	-1	0	0	0	ENSMUSG00000000378	Ccm2	protein_coding
0.667227	1.8006	1.94887	1.84449	1.45568	0	1.82077	2.20131	2.04608	1.1436	0.790641	0.0403387	0.0186009	0.0257213	0.131832	0	0	0	0	0	ENSMUSG00000041073	Nacad	protein_coding
-1.84998	-2.1998	-1.03408	-0.117457	0.0419472	-5.72165	-8.26598	-0.229308	0	0	2.95808e-06	6.6195e-09	0.410251	0.999997	0.999999	-1	-1	0	0	0	ENSMUSG00000000384	Tbrg4	protein_coding
-2.79679	-2.10153	1.54629	-0.650769	0.502742	-2.67299	-1.61949	0.583562	0	0	0.0065384	0.0590267	0.288243	0.697856	0.764357	-1	0	0	0	0	ENSMUSG00000041046	Ramp3	protein_coding
2.69	4.27964	5.88737	4.73155	3.61332	5.29196	8.62156	10.1762	9.87351	8.12184	8.86816e-06	3.01266e-09	1.17125e-10	2.15035e-10	9.15175e-09	1	1	1	1	1	ENSMUSG00000020431	Adcy1	protein_coding
-2.33891	-2.86597	-3.15818	-3.71974	-3.49433	-2.80252	-4.13615	-4.86747	-6.2115	-5.6736	0.00483583	0.000175542	2.65019e-05	8.62131e-07	3.3424e-06	-1	-1	-1	-1	-1	ENSMUSG00000020427	Igfbp3	protein_coding
1.78659	2.16531	1.45549	1.17387	1.1733	4.25152	6.27896	2.40062	0.904986	0.904765	0.000130387	7.28808e-07	0.0120815	0.187072	0.187129	1	1	0	0	0	ENSMUSG00000020422	Tns3	protein_coding
0.137226	-0.179276	-0.215647	0.215277	0.304129	0	0	0	0	0	0.999918	0.999949	0.999937	0.999924	0.999652	0	0	0	0	0	ENSMUSG00000020413	Hus1	protein_coding
1.70671	1.70087	1.28238	0.80103	0.71072	1.6042	1.70693	0.751391	0	0	0.0606388	0.0501366	0.22973	0.715479	0.794213	0	0	0	0	0	ENSMUSG00000040978	Gm11992	protein_coding
-8.93227	-7.8198	-7.64193	-5.70096	-6.0721	-10.565	-9.02733	-8.80346	-6.07349	-6.58699	5.49369e-11	1.25887e-09	2.03706e-09	1.2201e-06	3.41543e-07	-1	-1	-1	-1	-1	ENSMUSG00000020407	Upp1	protein_coding
-0.914716	-1.68856	0.145871	2.07118	1.61737	0	-1.50805	0	1.69014	1.01403	0.565807	0.072062	0.96107	0.0517675	0.160275	0	0	0	0	0	ENSMUSG00000004668	Abca13	protein_coding
2.53214	2.84492	3.72597	3.78201	3.46785	5.21128	6.49486	8.68146	9.1353	8.34023	1.09126e-05	4.27189e-07	2.64273e-09	9.94891e-10	5.60832e-09	1	1	1	1	1	ENSMUSG00000050830	Vwc2	protein_coding
1.02317	1.19969	0.751858	0.679262	0.0791445	0.0568464	0.511194	0	0	0	0.477581	0.306862	0.75232	0.817714	0.996575	0	0	0	0	0	ENSMUSG00000020193	Zpbp	protein_coding
-0.222016	0.491405	-0.802889	-0.750814	-0.891283	0	0	0	0	0	0.960499	0.866411	0.691321	0.737878	0.60994	0	0	0	0	0	ENSMUSG00000018654	Ikzf1	protein_coding
0.303517	1.53889	-5.50797	-3.37055	-2.07007	0	0.874666	-12.011	-6.01371	-2.53675	0.899691	0.195238	3.70062e-12	1.41441e-06	0.00891652	0	0	-1	-1	0	ENSMUSG00000035455	Fignl1	protein_coding
1.10496	2.90286	-1.82198	-1.54821	-0.121088	0.261115	3.9594	-2.98149	-1.98356	0	0.398085	0.000276384	0.00316367	0.0292151	0.996008	0	1	-1	0	0	ENSMUSG00000020182	Ddc	protein_coding
0.652156	0.426945	-0.118299	-0.658491	-0.617086	0	0	0	0	0	0.988166	0.999722	0.999999	0.984045	0.991539	0	0	0	0	0	ENSMUSG00000020176	Grb10	protein_coding
1.1942	2.50346	1.86263	0.792048	1.18829	0.827512	6.26875	3.68065	0	0.800992	0.207902	7.4755e-07	0.000562177	0.805418	0.215355	0	1	1	0	0	ENSMUSG00000020173	Cobl	protein_coding
-2.03004	-2.21838	-3.09614	-1.77618	-1.09862	-3.33649	-3.97539	-6.73526	-2.53218	-0.319208	0.00133149	0.000265286	2.37126e-07	0.00900886	0.376116	-1	-1	-1	0	0	ENSMUSG00000078974	Sec61g	protein_coding
-1.61541	-1.52177	-0.582939	-0.0763625	0.161896	-3.3118	-2.77559	0	0	0	0.00141535	0.00515037	0.983505	0.999985	0.999947	-1	-1	0	0	0	ENSMUSG00000020122	Egfr	protein_coding
0.556346	-0.158681	-2.39691	-1.7945	-1.16475	0	0	-3.91019	-2.17816	-0.428057	0.81172	0.974066	0.000313465	0.019535	0.336148	0	0	-1	0	0	ENSMUSG00000087060	Eldr	lncRNA
0.126708	0.419726	-3.30898	-1.18198	-1.32575	0	0	-6.85128	-0.485642	-0.870245	0.975192	0.894785	1.78919e-07	0.315735	0.196239	0	0	-1	0	0	ENSMUSG00000044966	Fbxo48	protein_coding
-3.89818	-2.89933	-2.51385	-2.60127	-2.42602	-5.5759	-3.68701	-2.94414	-3.09733	-2.77233	4.28703e-06	0.00055322	0.0034593	0.0023931	0.00519004	-1	-1	-1	-1	0	ENSMUSG00000020120	Plek	protein_coding
0.550997	-0.380201	-0.154057	0.070365	-0.354561	0	0	0	0	0	0.921334	0.986703	0.998367	0.999418	0.991082	0	0	0	0	0	ENSMUSG00000044629	Cnrip1	protein_coding
-1.00115	-0.854472	-0.512221	-0.174308	-0.130802	-0.00737954	0	0	0	0	0.497085	0.819504	0.99775	0.999991	0.999996	0	0	0	0	0	ENSMUSG00000033953	Ppp3r1	protein_coding
0.751863	-0.258162	-0.512743	0.0710614	0.0779371	0	0	0	0	0	0.879774	0.999879	0.996534	0.999995	0.999993	0	0	0	0	0	ENSMUSG00000078970	Wdr92	protein_coding
-3.15975	-3.61737	-2.5577	-0.944824	-0.715362	-9.65901	-11.6812	-6.97607	0	0	3.33165e-10	6.69395e-12	1.32397e-07	0.59334	0.880655	-1	-1	-1	0	0	ENSMUSG00000020116	Pno1	protein_coding
-0.497362	-0.695841	-0.529879	-0.248077	-0.216099	0	0	0	0	0	0.988149	0.924127	0.984502	0.999404	0.999594	0	0	0	0	0	ENSMUSG00000000581	C1d	protein_coding
1.0615	1.09225	-0.338406	0.358074	0.28779	0.265518	0.423585	0	0	0	0.396398	0.337752	0.999392	0.99882	0.999514	0	0	0	0	0	ENSMUSG00000016984	Etaa1	protein_coding
2.42811	1.82171	-0.579209	-0.689341	-0.375208	2.14664	1.40832	0	0	0	0.0208886	0.0857266	0.827969	0.764339	0.917227	0	0	0	0	0	ENSMUSG00000086468	Etaa1os	lncRNA
2.67234	2.85058	1.39626	0.109135	-0.427944	2.50546	2.927	0.794443	0	0	0.00957229	0.00360451	0.217252	0.985054	0.915836	1	1	0	0	0	ENSMUSG00000085743	8430419K02Rik	lncRNA
2.80292	1.57741	0.63862	0.0621847	0.146749	7.04516	2.69987	0	0	0	1.12161e-07	0.00614177	0.954781	0.999954	0.999838	1	1	0	0	0	ENSMUSG00000020160	Meis1	protein_coding
3.77485	1.9998	1.27676	0.427283	-0.143786	5.44025	2.78412	0.88412	0	0	6.06319e-06	0.0050487	0.192543	0.974911	0.99829	1	1	0	0	0	ENSMUSG00000104184	Gm37818	TEC
4.06313	1.64527	1.33597	0.53033	-0.322873	4.80087	1.54067	0.863286	0	0	3.14987e-05	0.0680041	0.19811	0.909403	0.978201	1	0	0	0	0	ENSMUSG00000104244	2900018N21Rik	TEC
-0.43277	-0.260103	0.150087	0.362985	0.621113	0	0	0	0	0	0.999613	0.999985	0.999998	0.999898	0.991033	0	0	0	0	0	ENSMUSG00000045671	Spred2	protein_coding
-1.06691	-1.37637	-1.30805	-0.937263	-0.611332	-0.42932	-2.36211	-1.92259	0	0	0.335691	0.0131487	0.033019	0.651181	0.98952	0	-1	0	0	0	ENSMUSG00000020152	Actr2	protein_coding
-1.03052	-1.22957	-1.29496	-0.764643	-0.463517	-0.210163	-1.55104	-1.97481	0	0	0.417625	0.0667523	0.0297365	0.93761	0.999411	0	0	0	0	0	ENSMUSG00000020149	Rab1a	protein_coding
0.222013	0.0794894	0.599888	0.216649	0.138312	0	0	0	0	0	0.999962	0.999998	0.990503	0.999984	0.999996	0	0	0	0	0	ENSMUSG00000044066	Cep68	protein_coding
-1.11914	-0.2782	0.919052	-0.268899	-0.0959293	-0.378183	0	0	0	0	0.354249	0.982628	0.588332	0.986896	0.996627	0	0	0	0	0	ENSMUSG00000020142	Slc1a4	protein_coding
-1.42012	-1.01264	0.110074	0.144307	0.12409	-2.15013	-0.0646996	0	0	0	0.0207234	0.474465	0.999934	0.999899	0.999921	0	0	0	0	0	ENSMUSG00000049800	Sertad2	protein_coding
-0.10005	-0.106219	0.160434	0.246131	0.2366	0	0	0	0	0	1	1	1	1	1	0	0	0	0	0	ENSMUSG00000049659	Aftph	protein_coding
0.616416	0.0237967	0.0351107	0.131225	0.0225285	0	0	0	0	0	0.941154	0.99998	0.999976	0.99988	0.999986	0	0	0	0	0	ENSMUSG00000042363	Lgalsl	protein_coding
-1.19809	-0.84131	-0.00180676	-0.0851714	-0.0563548	-1.28203	0	0	0	0	0.105819	0.843481	1	0.999998	0.999999	0	0	0	0	0	ENSMUSG00000020134	Peli1	protein_coding
0.267561	0.157903	0.333841	0.247442	0.212008	0	0	0	0	0	0.999998	1	0.999994	0.999999	1	0	0	0	0	0	ENSMUSG00000020128	Vps54	protein_coding
0.112179	0.233309	-0.601448	-0.354258	-0.0452844	0	0	0	0	0	1	0.999999	0.998668	0.999993	1	0	0	0	0	0	ENSMUSG00000001891	Ugp2	protein_coding
0.0768859	0.517628	-0.712263	-0.219933	-0.0447919	0	0	0	0	0	0.999996	0.996225	0.952012	0.999961	0.999998	0	0	0	0	0	ENSMUSG00000020321	Mdh1	protein_coding
0.565711	1.86775	0.971209	0.259322	0.110451	0	3.43211	0	0	0	0.964863	0.0010499	0.551632	0.99952	0.999937	0	1	0	0	0	ENSMUSG00000020319	Wdpcp	protein_coding
1.07975	1.04018	1.11017	0.415243	0.50274	0.289213	0.154269	0.430373	0	0	0.387406	0.439321	0.335313	0.988112	0.973395	0	0	0	0	0	ENSMUSG00000042302	Ehbp1	protein_coding
0.365592	0.607335	0.229051	0.248703	0.497758	0	0	0	0	0	0.986522	0.928166	0.998081	0.997985	0.974129	0	0	0	0	0	ENSMUSG00000049904	Tmem17	protein_coding
-1.97348	-0.0341178	-0.195503	-0.0407152	-0.221149	-3.31785	0	0	0	0	0.00139435	0.998533	0.991259	0.998693	0.990107	-1	0	0	0	0	ENSMUSG00000051650	B3gnt2	protein_coding
0.500792	0.750373	-0.189141	0.0648329	0.201445	0	0	0	0	0	0.999127	0.958673	1	1	0.999999	0	0	0	0	0	ENSMUSG00000051355	Commd1	protein_coding
1.01815	2.06895	1.91735	0.843986	0.693272	0.0835766	4.59495	4.16727	0	0	0.467031	5.36519e-05	0.00016202	0.789285	0.939918	0	1	1	0	0	ENSMUSG00000044068	Zrsr1	protein_coding
-1.05748	-1.5746	-0.935349	-0.293394	-0.162606	-0.458546	-4.47119	0	0	0	0.325268	7.39092e-05	0.692029	0.999996	1	0	-1	0	0	0	ENSMUSG00000007739	Cct4	protein_coding
2.87773	3.55447	1.16224	0.822546	0.331163	4.60001	6.10041	0.570684	0	0	5.29536e-05	1.13795e-06	0.286663	0.743613	0.99224	1	1	0	0	0	ENSMUSG00000049811	Fam161a	protein_coding
0.994885	0.101096	-1.04023	-0.270798	-0.182348	0	0	-0.191582	0	0	0.509682	0.999919	0.424812	0.99916	0.999732	0	0	0	0	0	ENSMUSG00000020290	Xpo1	protein_coding
-0.0751144	-0.365795	0.038079	0.169098	0.257988	0	0	0	0	0	1	1	1	1	1	0	0	0	0	0	ENSMUSG00000056342	Usp34	protein_coding
-0.243229	0.0993406	0.478774	0.417179	-0.216823	0	0	0	0	0	0.957953	0.985968	0.882958	0.914504	0.973091	0	0	0	0	0	ENSMUSG00000065591	Gm22753	snRNA
0.19721	-0.672772	-0.989767	-0.478937	-0.46138	0	0	0	0	0	0.999985	0.986862	0.530023	0.999614	0.9997	0	0	0	0	0	ENSMUSG00000020288	Ahsa2	protein_coding
-0.365304	-1.20527	-0.678314	-0.297064	-0.348442	0	-1.50463	0	0	0	0.999847	0.0724972	0.9858	0.999983	0.999953	0	0	0	0	0	ENSMUSG00000042208	0610010F05Rik	protein_coding
-0.473801	-0.277948	-0.0636603	-0.135792	-0.130061	0	0	0	0	0	0.999798	0.999997	1	1	1	0	0	0	0	0	ENSMUSG00000020283	Pex13	protein_coding
0.113191	-0.166625	-0.177997	0.0324945	-0.166592	0	0	0	0	0	0.999998	0.999998	0.999999	1	0.999999	0	0	0	0	0	ENSMUSG00000020280	Pus10	protein_coding
-4.20776	-3.1147	-0.826535	-0.462531	-0.346009	-8.7554	-5.82236	0	0	0	2.24974e-09	2.29167e-06	0.676092	0.916713	0.950571	-1	-1	0	0	0	ENSMUSG00000020275	Rel	protein_coding
-0.609615	-0.439241	0.406272	0.26199	0.223718	0	0	0	0	0	0.989549	0.999356	0.999445	0.999961	0.999977	0	0	0	0	0	ENSMUSG00000020273	Papolg	protein_coding
1.9875	2.87316	2.54488	2.21659	1.31694	1.59086	2.85478	2.56953	2.19893	0.637676	0.0621577	0.00427813	0.00828089	0.018697	0.264797	0	1	0	0	0	ENSMUSG00000000861	Bcl11a	protein_coding
0.319208	0.0173452	-0.712774	-0.0217549	-0.00462911	0	0	0	0	0	0.999173	0.999998	0.957557	0.999999	1	0	0	0	0	0	ENSMUSG00000004018	Fancl	protein_coding
0.458243	0.854608	-0.236958	0.141998	-0.193962	0	0	0	0	0	0.99222	0.757328	0.999882	0.999965	0.999941	0	0	0	0	0	ENSMUSG00000064090	Vrk2	protein_coding
1.42737	3.20337	3.25783	1.95718	1.49811	1.37732	6.2687	6.59444	3.1732	1.6717	0.0903321	7.47653e-07	3.34482e-07	0.00198953	0.0535507	0	1	1	1	0	ENSMUSG00000032878	Ccdc85a	protein_coding
-0.0121297	1.25103	2.35709	1.36426	1.53467	0	1.30976	7.2167	1.88253	2.78318	0.999996	0.101114	7.44881e-08	0.0357478	0.00505976	0	0	1	0	0	ENSMUSG00000020467	Efemp1	protein_coding
-1.4988	-1.68823	-1.07477	-0.152523	-0.292121	-2.82963	-3.99108	-0.43005	0	0	0.00453741	0.000254824	0.335429	0.999963	0.999721	-1	-1	0	0	0	ENSMUSG00000020464	Pnpt1	protein_coding
1.18049	0.256092	0.857812	0.620068	0.0683001	0.719848	0	0	0	0	0.239159	0.999208	0.74045	0.960841	0.999966	0	0	0	0	0	ENSMUSG00000086725	A630052C17Rik	lncRNA
-0.358484	-0.400961	0.275522	0.220067	0.274388	0	0	0	0	0	0.99998	0.999956	0.999996	0.999999	0.999996	0	0	0	0	0	ENSMUSG00000020463	Ppp4r3b	protein_coding
-0.546998	-0.377156	-0.320529	-0.147391	-0.0304813	0	0	0	0	0	0.994122	0.999611	0.999858	0.999992	0.999999	0	0	0	0	0	ENSMUSG00000020462	Cfap36	protein_coding
0.918557	0.142976	-0.112312	-0.146056	-0.132052	0	0	0	0	0	0.730157	1	1	1	1	0	0	0	0	0	ENSMUSG00000032740	Ccdc88a	protein_coding
-0.216904	-0.48549	-1.06119	-0.956162	-0.688756	0	0	-0.252447	0	0	0.994866	0.970079	0.401384	0.571654	0.889931	0	0	0	0	0	ENSMUSG00000032673	Prorsd1	protein_coding
1.09262	0.105837	-0.0937127	-0.0997129	-0.00437759	0.49362	0	0	0	0	0.312949	0.999997	0.999998	0.999999	1	0	0	0	0	0	ENSMUSG00000020459	Mtif2	protein_coding
-1.47386	-2.05761	-1.40751	-0.64124	-0.567654	-1.91204	-4.13817	-1.61182	0	0	0.0337194	0.000174629	0.0598003	0.918823	0.953289	0	-1	0	0	0	ENSMUSG00000020460	Rps27a	protein_coding
-1.74583	-1.67343	-0.575091	-0.681455	-0.190815	-4.82312	-4.3001	0	0	0	2.97233e-05	0.000115022	0.994844	0.97509	0.999992	-1	-1	0	0	0	ENSMUSG00000020458	Rtn4	protein_coding
1.08384	1.54466	-0.145102	0.312916	0.573709	0.274069	1.79276	0	0	0	0.393146	0.0425825	0.99919	0.994766	0.943989	0	0	0	0	0	ENSMUSG00000044072	Eml6	protein_coding
0.780858	1.6375	1.31101	0.853025	1.04692	0	3.75282	1.80518	0	0.269816	0.893884	0.000468155	0.0415745	0.795073	0.394762	0	1	0	0	0	ENSMUSG00000020315	Sptbn1	protein_coding
1.87028	2.70355	1.77307	1.17426	0.587702	2.45909	4.59786	2.48469	0.618337	0	0.0106126	5.32494e-05	0.0100231	0.270983	0.931788	1	1	0	0	0	ENSMUSG00000101872	Gm29237	lncRNA
0.141047	1.18218	1.18056	0.676817	0.225413	0	0.469274	0.481588	0	0	0.988979	0.321481	0.317154	0.822175	0.98679	0	0	0	0	0	ENSMUSG00000073073	Gm8098	lncRNA
3.02883	5.37556	2.17533	1.2059	1.29907	3.14341	5.48323	2.2615	0.461035	0.650241	0.00214028	5.44342e-06	0.0163576	0.324409	0.260763	1	1	0	0	0	ENSMUSG00000040919	4930505A04Rik	protein_coding
0.031606	-0.713549	-1.04592	-0.62641	-0.809828	0	0	-0.172036	0	0	0.998855	0.841078	0.432399	0.909701	0.756572	0	0	0	0	0	ENSMUSG00000060923	Acyp2	protein_coding
-0.257197	-0.606366	-0.33047	-0.118885	-0.129183	0	0	0	0	0	1	0.999924	1	1	1	0	0	0	0	0	ENSMUSG00000040850	Psme4	protein_coding
0.722462	1.3648	0.560118	0.251413	0.147677	0	2.8016	0	0	0	0.979655	0.00484613	0.999517	1	1	0	1	0	0	0	ENSMUSG00000020311	Erlec1	protein_coding
1.52992	0.797865	0.368872	0.109928	0.164047	2.52879	0	0	0	0	0.0090778	0.865724	0.999611	0.999997	0.99999	1	0	0	0	0	ENSMUSG00000020305	Asb3	protein_coding
0.19231	-0.355846	-1.09469	-0.855028	-0.411032	0	0	-0.360358	0	0	0.990891	0.983312	0.360809	0.706915	0.978861	0	0	0	0	0	ENSMUSG00000020309	Chac2	protein_coding
3.4296	2.65171	2.08963	2.99362	1.85199	3.71237	3.05901	2.2607	3.78259	1.8337	0.000518983	0.00262572	0.0163851	0.000434066	0.0393382	1	1	0	1	0	ENSMUSG00000020303	Stc2	protein_coding
0.321597	0.334701	0.37137	0.374907	0.515	0	0	0	0	0	0.999958	0.999972	0.999956	0.999961	0.999294	0	0	0	0	0	ENSMUSG00000044502	Bod1	protein_coding
-1.28956	-1.06818	0.069132	-0.323078	-0.270857	-2.27663	-0.535696	0	0	0	0.0158324	0.29846	1	0.999992	0.999997	0	0	0	0	0	ENSMUSG00000020300	Cpeb4	protein_coding
2.56015	3.51519	2.94978	2.48677	1.38156	2.09413	3.16215	2.76436	2.32619	0.680463	0.0233265	0.00204724	0.00529121	0.0142272	0.251376	0	1	1	0	0	ENSMUSG00000020279	Il9r	protein_coding
0.0435502	0.88618	-1.49853	-1.2777	-0.831151	0	0	-1.81485	-1.01129	0	0.997756	0.623854	0.0408038	0.160801	0.719974	0	0	0	0	0	ENSMUSG00000040767	Snrnp25	protein_coding
-0.945278	-0.395795	0.639854	0.576443	0.518553	0	0	0	0	0	0.642993	0.999804	0.988473	0.995815	0.998357	0	0	0	0	0	ENSMUSG00000020282	Rhbdf1	protein_coding
0.386496	-0.0482269	0.244546	0.624146	0.0820694	0	0	0	0	0	0.99856	0.999998	0.999934	0.981927	0.999996	0	0	0	0	0	ENSMUSG00000020289	Nprl3	protein_coding
0.772993	0.0936635	0.153303	-0.250005	-0.286386	0	0	0	0	0	0.895003	0.999998	0.999996	0.999991	0.999982	0	0	0	0	0	ENSMUSG00000020287	Mpg	protein_coding
-2.03569	-0.466822	1.91044	-0.189948	-0.390204	-1.06432	0	0.696357	0	0	0.150963	0.779698	0.263972	0.910051	0.815144	0	0	0	0	0	ENSMUSG00000069919	Hba-a1	protein_coding
-3.14633	-3.01455	-1.79712	-1.22681	-1.16348	-10.9859	-10.2084	-4.12899	-1.18055	-0.852144	2.42957e-11	1.09784e-10	0.000178802	0.124466	0.201126	-1	-1	-1	0	0	ENSMUSG00000040711	Sh3pxd2b	protein_coding
-1.62586	-1.29579	0.00723442	0.169071	0.215543	-3.89355	-1.85227	0	0	0	0.000327088	0.037937	1	0.99998	0.999951	-1	0	0	0	0	ENSMUSG00000044949	Ubtd2	protein_coding
-0.941048	0.86553	0.376035	-0.0176232	0.268677	0	0	0	0	0	0.562735	0.623277	0.939401	0.998732	0.96782	0	0	0	0	0	ENSMUSG00000044056	Efcab9	protein_coding
-0.364	-0.675193	-0.772151	-0.633064	-0.524753	0	0	0	0	0	0.996	0.926883	0.84853	0.948523	0.98114	0	0	0	0	0	ENSMUSG00000020272	Stk10	protein_coding
-1.76743	-0.910056	-0.139678	0.00864543	0.0961271	-6.03436	0	0	0	0	1.3429e-06	0.758204	1	1	1	-1	0	0	0	0	ENSMUSG00000020271	Fbxw11	protein_coding
2.94983	3.9226	5.21771	3.01834	1.94499	2.65489	3.75197	4.87594	3.09274	1.64137	0.00681988	0.000469824	2.60075e-05	0.0024207	0.0566576	1	1	1	1	0	ENSMUSG00000085402	Gm12111	lncRNA
1.7654	2.72603	0.619816	1.00146	0.909585	2.29488	4.84371	0	0.00546836	0	0.0152209	2.81812e-05	0.91987	0.49784	0.630843	0	1	0	0	0	ENSMUSG00000057967	Fgf18	protein_coding
-1.38586	-2.35172	-1.03964	-0.284953	-0.168955	-1.66512	-5.58336	-0.168899	0	0	0.0542094	4.20578e-06	0.43362	0.997577	0.999353	0	-1	0	0	0	ENSMUSG00000057113	Npm1	protein_coding
0.181957	0.285653	0.064084	0.376122	0.256679	0	0	0	0	0	0.999622	0.999124	0.999975	0.998086	0.999582	0	0	0	0	0	ENSMUSG00000040594	Ranbp17	protein_coding
-1.07092	-2.3764	-0.530931	1.32027	1.75234	-0.094189	-2.11901	0	0.371609	0.824159	0.468316	0.0221295	0.759742	0.362914	0.211754	0	0	0	0	0	ENSMUSG00000053519	Kcnip1	protein_coding
-2.11401	-2.59586	-3.4766	-2.92065	-2.97351	-1.66707	-2.53524	-4.06661	-3.13535	-3.21695	0.054059	0.00894992	0.000209971	0.00218243	0.00178803	0	-1	-1	-1	-1	ENSMUSG00000002699	Lcp2	protein_coding
0.298463	1.88925	-0.744026	-1.58732	-1.60624	0	1.26243	0	-1.12411	-1.15986	0.890506	0.109434	0.684074	0.135863	0.128572	0	0	0	0	0	ENSMUSG00000020143	Dock2	protein_coding
-0.539093	-2.07822	-4.87957	-3.60826	-1.81099	0	-2.01913	-8.2717	-5.40869	-1.52836	0.772912	0.0271818	6.53686e-09	6.57332e-06	0.06952	0	0	-1	-1	0	ENSMUSG00000069910	Spdl1	protein_coding
0.182118	0.486475	-0.612044	-0.228944	-0.11263	0	0	0	0	0	0.997606	0.967649	0.915807	0.995539	0.998647	0	0	0	0	0	ENSMUSG00000056427	Slit3	protein_coding
-0.541795	-0.86688	0.088559	0.142039	-0.388117	0	0	0	0	0	0.963532	0.70138	0.999567	0.999135	0.989545	0	0	0	0	0	ENSMUSG00000018846	Pank3	protein_coding
0.56339	2.275	3.33753	2.27642	-0.122666	0	0.767617	1.40058	0.80749	0	0.765354	0.254887	0.0945801	0.237862	0.944852	0	0	0	0	0	ENSMUSG00000051062	Fbll1	protein_coding
-1.3969	-1.69983	-0.994784	-0.128448	-0.150874	-1.61414	-2.82544	0	0	0	0.0595472	0.00458228	0.508365	0.99925	0.999017	0	-1	0	0	0	ENSMUSG00000018848	Rars	protein_coding
-0.535859	-0.193984	0.996149	0.638181	0.978617	0	0	0	0	0	0.987057	0.999809	0.507801	0.961923	0.543226	0	0	0	0	0	ENSMUSG00000018849	Wwc1	protein_coding
0.705769	1.52171	0.797326	0.418049	0.19149	0	2.78459	0	0	0	0.937774	0.00504308	0.862025	0.998125	0.99992	0	1	0	0	0	ENSMUSG00000042032	Mat2b	protein_coding
0.49088	0.861082	-3.58161	-4.08084	-2.50738	0	0	-4.31247	-5.2581	-2.40635	0.767048	0.584068	0.000111431	9.67706e-06	0.0119337	0	0	-1	-1	0	ENSMUSG00000020330	Hmmr	protein_coding
-0.668086	-2.18414	-1.84397	-1.0208	-0.857408	0	-5.99626	-4.26614	-0.102931	0	0.924186	1.47782e-06	0.000125558	0.459421	0.753159	0	-1	-1	0	0	ENSMUSG00000020328	Nudcd2	protein_coding
0.245242	-0.4566	-0.106695	-0.0467133	0.415493	0	0	0	0	0	0.999999	0.999918	1	1	0.99997	0	0	0	0	0	ENSMUSG00000020326	Ccng1	protein_coding
-0.0551302	0.922566	1.50501	1.26023	2.88523	0	0	1.29788	0.709879	4.11418	0.996519	0.581567	0.103111	0.242187	0.000185755	0	0	0	0	1	ENSMUSG00000010803	Gabra1	protein_coding
0.277554	0.257177	-0.0797369	0.437006	0.099926	0	0	0	0	0	0.99474	0.997146	0.999776	0.987028	0.999682	0	0	0	0	0	ENSMUSG00000020415	Pttg1	protein_coding
-0.0592812	0.277199	0.436963	0.199167	0.26735	0	0	0	0	0	1	1	0.999991	1	1	0	0	0	0	0	ENSMUSG00000020409	Slu7	protein_coding
0.443635	3.61108	0.814495	0.485071	0.700217	0	5.20613	0	0	0	0.939885	1.10591e-05	0.710615	0.945442	0.820805	0	1	0	0	0	ENSMUSG00000046491	C1qtnf2	protein_coding
0.656861	0.379541	0.486975	0.483926	0.218414	0	0	0	0	0	0.975362	0.999805	0.998951	0.999164	0.999993	0	0	0	0	0	ENSMUSG00000044950	Pwwp2a	protein_coding
-0.587118	-0.794217	-0.202336	-0.0596258	0.0441407	0	0	0	0	0	0.998492	0.950907	1	1	1	0	0	0	0	0	ENSMUSG00000041278	Ttc1	protein_coding
1.15533	1.96514	3.19555	3.51363	2.97898	0.335695	2.00435	3.93379	4.42818	3.71304	0.370001	0.0280103	0.000295144	8.26191e-05	0.000517929	0	0	1	1	1	ENSMUSG00000050541	Adra1b	protein_coding
2.40231	3.59235	4.36444	2.58683	1.97413	1.85269	3.16258	3.96801	2.31274	1.51407	0.037975	0.00204581	0.000270995	0.0146535	0.071347	0	1	1	0	0	ENSMUSG00000087172	Gm12153	lncRNA
1.04533	-0.0100148	-0.214257	0.367341	0.158086	0.288909	0	0	0	0	0.387521	1	0.999999	0.999966	0.999999	0	0	0	0	0	ENSMUSG00000041231	Ublcp1	protein_coding
0.797063	1.48296	0.938769	0.634473	0.359311	0	3.44186	0	0	0	0.920538	0.00102467	0.668497	0.992627	0.999944	0	1	0	0	0	ENSMUSG00000019189	Rnf145	protein_coding
0.891694	2.45089	3.67014	3.37718	1.61532	0	1.92202	3.0863	2.96417	0.965232	0.569122	0.0331138	0.00246451	0.00330334	0.172045	0	0	1	0	0	ENSMUSG00000057098	Ebf1	protein_coding
-1.78232	-2.00513	-1.45689	-1.7663	-1.99267	-1.5077	-2.05005	-0.913406	-1.59181	-2.07849	0.072112	0.0255135	0.184916	0.0620227	0.0240607	0	0	0	0	0	ENSMUSG00000081251	Gm12164	processed_pseudogene
-1.42136	-1.34143	-0.629905	-0.350353	-0.19138	-2.95689	-2.37896	0	0	0	0.00335544	0.0126716	0.992216	0.999941	0.999997	-1	-1	0	0	0	ENSMUSG00000006169	Clint1	protein_coding
0.452819	0.255546	-0.074478	0.250556	0.309385	0	0	0	0	0	0.996618	0.999904	0.999998	0.999952	0.999848	0	0	0	0	0	ENSMUSG00000044847	Lsm11	protein_coding
-1.38427	-1.85141	-1.7706	-1.02005	-0.840986	-1.8086	-4.33757	-3.97286	-0.0998413	0	0.0413003	0.000104411	0.00026701	0.460635	0.776384	0	-1	-1	0	0	ENSMUSG00000011254	Thg1l	protein_coding
-1.07585	0.0317416	-0.866023	-0.69585	-1.48775	-0.176521	0	0	0	-1.26524	0.430685	0.99447	0.62734	0.769697	0.108747	0	0	0	0	0	ENSMUSG00000011256	Adam19	protein_coding
1.64536	1.92696	2.01025	1.73009	1.22818	2.19141	3.23048	3.59017	2.70401	0.863719	0.0189951	0.0017292	0.000706462	0.00608314	0.197992	0	1	1	0	0	ENSMUSG00000020340	Cyfip2	protein_coding
-1.71229	-0.0251311	1.8622	1.2264	2.0847	-1.38491	0	1.24037	0.361689	1.53849	0.0891893	0.992101	0.113381	0.361086	0.0683629	0	0	0	0	0	ENSMUSG00000020395	Itk	protein_coding
-1.18997	-1.26124	-0.459914	-0.229072	-0.372686	-0.97516	-1.40009	0	0	0	0.169428	0.0869089	0.995006	0.999739	0.998328	0	0	0	0	0	ENSMUSG00000020397	Med7	protein_coding
-3.06097	-5.29421	-3.75067	-3.44356	-4.30514	-2.18902	-5.10007	-3.14903	-2.78824	-3.86717	0.0192029	1.45737e-05	0.00211649	0.00501593	0.000350758	0	-1	-1	0	-1	ENSMUSG00000020399	Havcr2	protein_coding
1.17569	2.64622	4.1501	3.14783	0.395595	0.286829	2.35598	3.69658	3.08522	0	0.389086	0.0133371	0.000541253	0.00246586	0.8857	0	1	1	1	0	ENSMUSG00000055546	Timd4	protein_coding
0.21106	1.43109	1.3654	1.32112	1.69931	0	2.53602	2.23762	2.03408	4.1643	0.999983	0.00893101	0.0172156	0.0263618	0.000163264	0	1	0	0	1	ENSMUSG00000020354	Sgcd	protein_coding
-0.627671	0.181309	0.858709	0.923324	0.484455	0	0	0	0	0	0.763325	0.949937	0.600861	0.556303	0.836793	0	0	0	0	0	ENSMUSG00000082454	Gm12183	processed_pseudogene
-1.04569	-1.50044	-1.23349	-0.59868	-0.388012	-0.277742	-2.96165	-1.38169	0	0	0.391751	0.00331749	0.0896666	0.98795	0.99946	0	-1	0	0	0	ENSMUSG00000020372	Rack1	protein_coding
0.502334	0.160051	0.0161763	-0.10931	-0.159283	0	0	0	0	0	0.995901	0.99998	0.999999	0.999991	0.99998	0	0	0	0	0	ENSMUSG00000040365	Trim41	protein_coding
1.77462	2.23989	0.530392	-0.464291	-0.580748	2.04311	3.2887	0	0	0	0.0258786	0.00149841	0.940514	0.975372	0.940829	0	1	0	0	0	ENSMUSG00000040350	Trim7	protein_coding
2.28015	1.93853	0.470653	-0.0230325	-0.567504	2.91435	2.39444	0	0	0	0.00371353	0.0122472	0.948261	0.999591	0.932465	1	1	0	0	0	ENSMUSG00000086245	Gm16170	lncRNA
-1.81846	-0.302107	-0.811082	0.121945	-0.457024	-3.31406	0	0	0	0	0.00140746	0.99567	0.775043	0.999341	0.981859	-1	0	0	0	0	ENSMUSG00000046879	Irgm1	protein_coding
2.11659	1.5982	-1.0048	-0.83838	-1.97274	1.34307	0.828811	-0.00912924	0	-1.99603	0.0961532	0.208231	0.496799	0.620926	0.0284877	0	0	0	0	0	ENSMUSG00000058163	Gm5431	protein_coding
-0.403526	0.58495	-0.22474	-0.172202	-0.816671	0	0	0	0	0	0.95345	0.869265	0.988665	0.993179	0.725231	0	0	0	0	0	ENSMUSG00000048852	Gm12185	protein_coding
0.896338	1.60703	1.40134	0.941417	0.632486	0	2.07829	1.45615	0	0	0.640388	0.0240702	0.07892	0.590013	0.923172	0	0	0	0	0	ENSMUSG00000078153	Psme2b	protein_coding
1.05367	1.82962	1.6864	1.13171	0.67823	0.182045	2.72569	2.37509	0.5	0	0.42851	0.00578513	0.0127796	0.310732	0.891674	0	1	0	0	0	ENSMUSG00000069893	9930111J21Rik1	protein_coding
-4.88099	-3.08774	-1.69451	-1.09015	-0.765057	-12.9033	-6.75765	-2.11872	-0.267798	0	7.87816e-13	2.24551e-07	0.0221316	0.395531	0.746396	-1	-1	0	0	0	ENSMUSG00000040328	Olfr56	protein_coding
-1.15645	-0.980309	-0.806164	-0.604988	-0.637803	-0.712848	0	0	0	0	0.241282	0.536394	0.815207	0.963136	0.949404	0	0	0	0	0	ENSMUSG00000078922	Tgtp1	protein_coding
0.420601	1.32688	1.02204	0.484328	0.517682	0	1.54055	0.111042	0	0	0.995715	0.068018	0.456237	0.995111	0.991999	0	0	0	0	0	ENSMUSG00000069892	9930111J21Rik2	protein_coding
-1.6263	-0.64111	-0.870867	-0.681912	-1.39182	-1.98431	0	0	0	-1.28889	0.0291709	0.858837	0.657419	0.839868	0.104639	0	0	0	0	0	ENSMUSG00000078921	Tgtp2	protein_coding
-2.16066	-0.677495	-0.723592	-0.626807	-0.667039	-5.7427	0	0	0	0	2.80423e-06	0.940204	0.910103	0.962723	0.945438	-1	0	0	0	0	ENSMUSG00000078920	Ifi47	protein_coding
-0.156112	0.669995	0.78106	0.420238	0.15408	0	0	0	0	0	0.986334	0.80009	0.716465	0.943887	0.990299	0	0	0	0	0	ENSMUSG00000082116	Gm12188	processed_pseudogene
-2.99936	-1.29594	-0.86373	-0.898859	-1.37224	-4.45789	-0.605085	0	0	-0.789243	7.64972e-05	0.275339	0.607814	0.582213	0.218726	-1	0	0	0	0	ENSMUSG00000047511	Olfr1396	protein_coding
-0.574416	-0.059123	0.392547	0.288695	0.133538	0	0	0	0	0	0.996143	1	0.999807	0.999974	0.999998	0	0	0	0	0	ENSMUSG00000046311	Zfp62	protein_coding
0.185858	0.455471	0.215187	-0.0132461	0.0168501	0	0	0	0	0	1	0.999977	1	1	1	0	0	0	0	0	ENSMUSG00000020346	Mgat1	protein_coding
-1.10499	-1.41581	-3.75288	-4.19003	-3.51977	-0.174565	-0.745213	-5.68133	-6.72297	-5.17468	0.432303	0.231665	3.27747e-06	2.44354e-07	1.19917e-05	0	0	-1	-1	-1	ENSMUSG00000020357	Flt4	protein_coding
-3.18395	-2.31354	-1.72385	-1.35736	-0.916416	-11.2104	-6.80863	-3.7853	-1.8757	0	1.59293e-11	1.98399e-07	0.000431055	0.0362323	0.670028	-1	-1	-1	0	0	ENSMUSG00000020362	Cnot6	protein_coding
-4.34954	-4.21171	-4.32472	-3.80263	-3.07512	-6.43556	-6.26654	-6.5643	-5.48326	-3.9285	4.94536e-07	7.51787e-07	3.60207e-07	5.43132e-06	0.000299146	-1	-1	-1	-1	-1	ENSMUSG00000081934	Gm12193	processed_pseudogene
-4.97264	-5.21544	-3.96302	-2.7098	-2.51766	-12.5288	-12.998	-9.39884	-5.57218	-4.98424	1.49304e-12	6.71718e-13	5.71183e-10	4.32737e-06	1.95971e-05	-1	-1	-1	-1	-1	ENSMUSG00000020363	Gfpt2	protein_coding
0.25242	0.490576	-0.0916633	-0.100451	-0.288053	0	0	0	0	0	1	0.999997	1	1	1	0	0	0	0	0	ENSMUSG00000020366	Mapk9	protein_coding
0.356703	1.08413	0.284726	0.170412	-0.117347	0	0.457693	0	0	0	0.999249	0.32557	0.99985	0.999978	0.999991	0	0	0	0	0	ENSMUSG00000020376	Rnf130	protein_coding
1.46566	1.76744	1.05113	0.419529	0.445776	2.85916	4.78158	0.33156	0	0	0.00423224	3.30959e-05	0.371498	0.999562	0.999331	1	1	0	0	0	ENSMUSG00000036644	Tbc1d9b	protein_coding
2.38731	2.65553	-0.509094	0.0547927	0.20772	3.14581	3.88062	0	0	0	0.00212703	0.000338071	0.952898	0.998975	0.993126	1	1	0	0	0	ENSMUSG00000020381	Mrnip	protein_coding
-0.721839	-0.037607	0.606187	0.155643	0.287782	0	0	0	0	0	0.947675	0.999999	0.988221	0.999985	0.999891	0	0	0	0	0	ENSMUSG00000015837	Sqstm1	protein_coding
1.4057	1.36315	0.723166	0.327892	0.371282	2.32924	2.2339	0	0	0	0.014127	0.017353	0.961458	0.99995	0.999882	0	0	0	0	0	ENSMUSG00000036620	Mgat4b	protein_coding
2.24554	3.44113	-0.00184219	-2.96625	-2.63205	1.38778	2.42641	0	-3.81325	-3.14843	0.0894082	0.0114976	0.999366	0.000401472	0.00211358	0	1	0	-1	0	ENSMUSG00000020377	Ltc4s	protein_coding
-0.926955	-0.557163	0.454155	0.359893	0.646248	0	0	0	0	0	0.692895	0.997648	0.999515	0.99992	0.98824	0	0	0	0	0	ENSMUSG00000050567	Maml1	protein_coding
-0.643236	-0.874133	-1.47284	-0.984444	-0.294796	0	0	-3.06747	0	0	0.988411	0.794658	0.00257238	0.540084	0.999961	0	0	-1	0	0	ENSMUSG00000020368	Canx	protein_coding
-1.1365	-0.867029	-0.045898	0.260652	0.0823633	-0.8281	0	0	0	0	0.207739	0.784637	0.999998	0.999936	0.999996	0	0	0	0	0	ENSMUSG00000007850	Hnrnph1	protein_coding
0.817932	0.476058	0.229458	0.304784	0.277213	0	0	0	0	0	0.904628	0.999864	1	0.999998	0.999999	0	0	0	0	0	ENSMUSG00000020375	Rufy1	protein_coding
0.426099	1.43263	0.952358	0.0674922	0.266124	0	2.34196	0	0	0	0.99765	0.0137409	0.600336	0.99998	0.999674	0	1	0	0	0	ENSMUSG00000036545	Adamts2	protein_coding
2.3078	1.81833	1.55722	0.898239	0.616588	5.64174	4.05778	2.96062	0	0	3.62449e-06	0.000214734	0.00332565	0.723234	0.984915	1	1	1	0	0	ENSMUSG00000044807	Zfp354c	protein_coding
4.48509	3.28941	2.18671	1.459	1.19782	6.20128	5.2345	3.32518	1.46572	0.643419	8.84618e-07	1.02799e-05	0.0013693	0.0776176	0.262916	1	1	1	0	0	ENSMUSG00000044296	Zfp879	protein_coding
4.83421	3.63624	1.36133	1.37835	0.955273	7.1931	6.3559	1.24336	1.33722	0	7.88108e-08	6.02143e-07	0.112655	0.0966173	0.564423	1	1	0	0	0	ENSMUSG00000048728	Zfp454	protein_coding
2.38656	1.92109	1.23137	0.656077	0.374402	5.58927	4.32135	1.2237	0	0	4.14289e-06	0.000108879	0.116258	0.971234	0.999441	1	1	0	0	0	ENSMUSG00000049321	Zfp2	protein_coding
2.44516	2.41139	1.22321	1.36327	0.807083	3.26425	3.42826	0.661374	1.08872	0	0.00159148	0.00106004	0.257222	0.14335	0.726468	1	1	0	0	0	ENSMUSG00000020335	Zfp354b	protein_coding
3.40509	1.94681	1.41041	0.917917	0.656706	6.13437	3.27169	1.59096	0	0	1.04521e-06	0.00156256	0.0621154	0.633663	0.922419	1	1	0	0	0	ENSMUSG00000020364	Zfp354a	protein_coding
-0.365332	-0.128831	0.706495	0.677716	0.180376	0	0	0	0	0	0.99968	0.999993	0.957148	0.97064	0.999984	0	0	0	0	0	ENSMUSG00000020385	Clk4	protein_coding
-0.2352	0.291119	0.45379	0.588576	0.0386166	0	0	0	0	0	0.995083	0.99199	0.972728	0.931452	0.999747	0	0	0	0	0	NA	NA	NA
-0.580469	1.40951	2.9128	1.20314	1.15935	0	1.10918	4.41086	0.599997	0.464884	0.90611	0.138973	8.63928e-05	0.276964	0.323027	0	0	1	0	0	ENSMUSG00000063564	Col23a1	protein_coding
-1.24052	-1.01881	-0.105567	0.135615	0.0481264	-1.85175	-0.147321	0	0	0	0.0379759	0.442032	1	1	1	0	0	0	0	0	ENSMUSG00000020359	Phykpl	protein_coding
-1.94746	-1.68367	-1.26016	-0.392296	-0.133424	-5.15729	-3.69459	-1.41176	0	0	1.25401e-05	0.00054267	0.0851956	0.998726	0.999971	-1	-1	0	0	0	ENSMUSG00000020358	Hnrnpab	protein_coding
-2.88558	-3.29439	-2.39617	-0.750189	-0.536794	-6.34979	-7.7447	-4.71773	0	0	6.11305e-07	2.16391e-08	3.90432e-05	0.787513	0.923352	-1	-1	-1	0	0	ENSMUSG00000001056	Nhp2	protein_coding
0.308627	0.643545	0.459778	0.376207	0.366289	0	0	0	0	0	0.999046	0.960215	0.996037	0.998893	0.998962	0	0	0	0	0	ENSMUSG00000001054	Rmnd5b	protein_coding
-0.488286	0.979362	0.833161	0.697717	0.726024	0	0	0	0	0	0.974948	0.529409	0.733648	0.878433	0.851665	0	0	0	0	0	ENSMUSG00000001053	N4bp3	protein_coding
1.55567	2.53284	1.86956	0.86755	0.0808774	1.75351	4.53522	2.9124	0	0	0.0459066	6.26237e-05	0.00373071	0.694537	0.999685	0	1	1	0	0	ENSMUSG00000052563	D930048N14Rik	protein_coding
0.926304	0.0244535	-0.968442	-1.00921	-0.674984	0	0	0	-0.0364569	0	0.584924	0.999576	0.548293	0.485604	0.887449	0	0	0	0	0	ENSMUSG00000007777	0610009B22Rik	protein_coding
-0.470172	-1.09822	-0.46472	-0.217749	-0.106771	0	-0.616333	0	0	0	0.997807	0.271633	0.998603	0.999972	0.999995	0	0	0	0	0	ENSMUSG00000036391	Sec24a	protein_coding
-0.925608	-1.26195	-1.26333	-0.778482	-0.624435	0	-1.63289	-1.65878	0	0	0.668005	0.0575353	0.0548504	0.910379	0.985328	0	0	0	0	0	ENSMUSG00000020386	Sar1b	protein_coding
-0.833136	-0.434936	1.58542	1.0116	0.61997	0	0	2.58565	0.0523325	0	0.770295	0.991141	0.00798124	0.479341	0.950828	0	0	0	0	0	ENSMUSG00000020387	Jade2	protein_coding
0.0621318	-0.618011	-0.914073	-0.604933	-0.397046	0	0	0	0	0	0.999997	0.99242	0.726632	0.995093	0.999841	0	0	0	0	0	ENSMUSG00000020392	Cdkn2aipnl	protein_coding
-0.0262566	0.0322844	0.156439	-0.143004	-0.171634	0	0	0	0	0	0.999999	0.999999	0.999985	0.999988	0.999982	0	0	0	0	0	ENSMUSG00000020390	Ube2b	protein_coding
0.692515	1.46374	1.09776	1.03252	0.875227	0	2.09002	0.474987	0.163426	0	0.917038	0.0234925	0.319467	0.435751	0.732248	0	0	0	0	0	ENSMUSG00000020389	Cdkl3	protein_coding
-2.01404	-1.48661	-0.953848	-0.482311	-0.476111	-7.4879	-3.59308	0	0	0	3.92985e-08	0.000701299	0.632808	0.999654	0.999702	-1	-1	0	0	0	ENSMUSG00000020349	Ppp2ca	protein_coding
0.837678	1.24214	-0.383621	-1.12172	-0.87103	0	0.564462	0	-0.373639	0	0.643991	0.288754	0.954838	0.355918	0.649032	0	0	0	0	0	NA	NA	NA
-1.25771	-1.1332	-0.501886	-0.896032	-0.548642	-1.12949	-0.577654	0	0	0	0.134726	0.284342	0.980566	0.670872	0.969848	0	0	0	0	0	ENSMUSG00000036309	Skp1	protein_coding
-1.45825	-0.856647	0.989039	-0.0504825	-0.442637	-1.34274	0	0	0	0	0.0957327	0.659984	0.510749	0.996892	0.940868	0	0	0	0	0	ENSMUSG00000086920	Gm12207	lncRNA
-1.70498	-1.1222	-0.60797	-0.387508	-0.119967	-2.34428	-0.405149	0	0	0	0.0136714	0.344413	0.892676	0.971293	0.99554	0	0	0	0	0	ENSMUSG00000000782	Tcf7	protein_coding
0.31008	-0.264301	-0.642794	-0.413441	-0.0748676	0	0	0	0	0	1	1	0.998697	0.999995	1	0	0	0	0	0	ENSMUSG00000020402	Vdac1	protein_coding
-0.000760752	0.185497	0.209119	-0.0360961	0.151716	0	0	0	0	0	1	1	1	1	1	0	0	0	0	0	ENSMUSG00000036275	9530068E07Rik	protein_coding
-1.04989	-1.19845	-0.767573	-0.0615777	0.0311569	-0.400126	-1.56433	0	0	0	0.346237	0.0651782	0.961139	1	1	0	0	0	0	0	ENSMUSG00000020361	Hspa4	protein_coding
-1.82135	-2.14428	-1.14217	-0.289893	-0.460145	-3.74104	-5.54528	-0.654016	0	0	0.000482374	4.63493e-06	0.259547	0.997648	0.986972	-1	-1	0	0	0	ENSMUSG00000018239	Zcchc10	protein_coding
-0.588251	0.0650379	0.60346	0.39896	0.372353	0	0	0	0	0	0.9958	1	0.994931	0.99984	0.999904	0	0	0	0	0	ENSMUSG00000049470	Aff4	protein_coding
-1.34894	-1.38093	-2.20775	-1.21243	-0.836898	-1.42788	-1.5902	-5.08317	-0.892798	0	0.0828716	0.0622008	1.51804e-05	0.190255	0.747838	0	0	-1	0	0	ENSMUSG00000044894	Uqcrq	protein_coding
1.29886	0.648078	-0.297763	-0.515465	-0.584593	1.74468	0	0	0	0	0.0466846	0.981721	0.999927	0.99743	0.992825	0	0	0	0	0	ENSMUSG00000018398	Septin8	protein_coding
1.31111	1.30584	0.835459	0.120374	0.311033	1.87711	1.97197	0	0	0	0.0361315	0.029907	0.868302	1	0.999981	0	0	0	0	0	ENSMUSG00000018395	Kif3a	protein_coding
0.677467	0.885713	0.74396	0.0413506	0.053729	0	0	0	0	0	0.83211	0.639742	0.799139	0.999572	0.999372	0	0	0	0	0	ENSMUSG00000000869	Il4	protein_coding
1.34224	0.940698	0.113742	0.351218	0.497761	2.13415	0	0	0	0	0.0214297	0.657841	1	0.999971	0.999457	0	0	0	0	0	ENSMUSG00000020380	Rad50	protein_coding
-0.490338	-0.206366	-0.334367	-0.314863	-0.506738	0	0	0	0	0	0.97435	0.998164	0.993692	0.994704	0.97102	0	0	0	0	0	ENSMUSG00000018899	Irf1	protein_coding
-0.23879	0.204501	-0.396132	-0.534104	-0.921377	0	0	0	0	0	0.952342	0.961736	0.924091	0.873831	0.579039	0	0	0	0	0	ENSMUSG00000091191	Gm17334	TEC
1.4793	2.26459	1.6787	0.884056	0.117396	1.99489	5.08128	3.05237	0	0	0.0285527	1.52548e-05	0.00266792	0.719594	0.999969	0	1	1	0	0	ENSMUSG00000081769	Gm12216	protein_coding
0.955501	1.32118	0.95912	0.928466	1.08727	0	1.50643	0	0	0.428595	0.580552	0.0722665	0.578906	0.638069	0.335951	0	0	0	0	0	ENSMUSG00000018900	Slc22a5	protein_coding
0.0181727	-0.390172	0.882392	0.535193	0.370254	0	0	0	0	0	0.999993	0.998883	0.720473	0.990085	0.99882	0	0	0	0	0	ENSMUSG00000063652	Slc22a21	protein_coding
1.52398	1.80356	1.62619	1.27447	0.67463	1.67968	2.68225	2.21401	1.04216	0	0.0527599	0.00639685	0.0181052	0.153673	0.897686	0	1	0	0	0	ENSMUSG00000020334	Slc22a4	protein_coding
-0.121074	0.585886	1.41475	0.693194	0.6464	0	0	1.63436	0	0	0.999385	0.948134	0.0573799	0.892294	0.921729	0	0	0	0	0	ENSMUSG00000020388	Pdlim4	protein_coding
0.491781	-0.233971	-1.00531	-0.00330588	0.30543	0	0	-0.0248536	0	0	0.973409	0.998966	0.490185	0.999995	0.997528	0	0	0	0	0	ENSMUSG00000018906	P4ha2	protein_coding
-7.36557	-7.84177	-2.11761	-0.574213	0.57319	-4.77976	-5.21635	-0.709066	0	0	3.39765e-05	1.1005e-05	0.271981	0.781637	0.787466	-1	-1	0	0	0	ENSMUSG00000018916	Csf2	protein_coding
-2.02598	-2.13101	-0.773185	-0.00389933	-0.0980198	-3.49953	-4.02439	0	0	0	0.000887094	0.000233958	0.768689	0.999868	0.996398	-1	-1	0	0	0	ENSMUSG00000020333	Acsl6	protein_coding
0.148114	0.165996	0.394163	0.323892	0.372027	0	0	0	0	0	1	1	0.99999	0.999998	0.999994	0	0	0	0	0	ENSMUSG00000035992	Fnip1	protein_coding
0.154335	0.293036	0.726796	0.80806	0.70505	0	0	0	0	0	1	0.999996	0.979489	0.929144	0.985918	0	0	0	0	0	ENSMUSG00000037533	Rapgef6	protein_coding
-1.27495	-0.89548	-0.675805	-0.353859	-0.410578	-1.86007	0	0	0	0	0.0373615	0.757228	0.981209	0.999905	0.999743	0	0	0	0	0	ENSMUSG00000052298	Cdc42se2	protein_coding
1.36847	0.680807	-0.747862	0.1943	0.0860258	1.15299	0	0	0	0	0.12993	0.874312	0.858823	0.998563	0.999591	0	0	0	0	0	ENSMUSG00000020268	Lyrm7	protein_coding
-1.09867	-1.48972	-1.66174	-1.04551	-0.689277	-0.445478	-2.26364	-3.06091	-0.210495	0	0.329911	0.0162813	0.00261344	0.417497	0.916861	0	0	-1	0	0	ENSMUSG00000020267	Hint1	protein_coding
-0.89678	-0.576247	0.133416	0.132642	-0.0557877	0	0	0	0	0	0.654335	0.943174	0.998924	0.998877	0.999611	0	0	0	0	0	ENSMUSG00000018339	Gpx3	protein_coding
-3.31589	-2.97764	-1.42588	-0.875424	-0.501601	-10.5139	-8.93315	-1.98007	0	0	6.01757e-11	1.53214e-09	0.0294222	0.716802	0.985675	-1	-1	0	0	0	ENSMUSG00000020400	Tnip1	protein_coding
-0.748998	-0.0517119	0.133175	0.427645	0.507594	0	0	0	0	0	0.984903	1	1	0.99999	0.999936	0	0	0	0	0	ENSMUSG00000018340	Anxa6	protein_coding
0.499962	0.98231	-0.26974	0.547496	0.106656	0	0	0	0	0	0.987972	0.533673	0.999831	0.988632	0.99998	0	0	0	0	0	ENSMUSG00000049588	Ccdc69	protein_coding
0.428825	1.59884	1.25767	0.41789	0.540207	0	3.32068	1.43592	0	0	0.998058	0.00138462	0.0817327	0.998109	0.991078	0	1	0	0	0	ENSMUSG00000000594	Gm2a	protein_coding
2.74265	1.03516	-0.440379	-0.859862	-0.953316	4.10569	0.112173	0	0	0	0.000189855	0.455793	0.976428	0.701517	0.570025	1	0	0	0	0	ENSMUSG00000020261	Slc36a1	protein_coding
0.78743	2.08787	-0.78356	-0.729475	-0.247677	0	3.96543	0	0	0	0.773163	0.000272137	0.762965	0.812598	0.991639	0	1	0	0	0	ENSMUSG00000018593	Sparc	protein_coding
-0.647759	-0.402838	-1.41574	-1.47006	-1.19609	0	0	-1.4525	-1.651	-0.683163	0.86603	0.969657	0.0794224	0.055646	0.250404	0	0	0	0	0	ENSMUSG00000018585	Atox1	protein_coding
-1.76067	-1.9637	-0.834238	-0.124161	-0.0522272	-5.70757	-7.09515	0	0	0	3.0658e-06	9.95117e-08	0.888068	1	1	-1	-1	0	0	0	ENSMUSG00000018583	G3bp1	protein_coding
0.227016	0.00714165	-0.0476599	0.00910461	0.143233	0	0	0	0	0	1	1	1	1	1	0	0	0	0	0	ENSMUSG00000020523	Fam114a2	protein_coding
0.162359	-0.138209	0.000187226	-0.187512	-0.0642157	0	0	0	0	0	1	1	1	1	1	0	0	0	0	0	ENSMUSG00000020522	Mfap3	protein_coding
0.363856	0.212135	-0.222791	-0.327319	-0.345147	0	0	0	0	0	0.997763	0.999846	0.999909	0.999661	0.999533	0	0	0	0	0	ENSMUSG00000020520	Galnt10	protein_coding
0.446227	1.52684	0.380687	-0.210679	-0.397192	0	1.38863	0	0	0	0.935414	0.0886197	0.967232	0.993408	0.973895	0	0	0	0	0	ENSMUSG00000087165	2010001A14Rik	lncRNA
1.10257	0.983081	0.818151	0.555566	0.477581	0.47537	0	0	0	0	0.319333	0.533574	0.827606	0.98996	0.996225	0	0	0	0	0	ENSMUSG00000020519	Sap30l	protein_coding
0.15322	0.488584	0.657647	0.0348713	0.737838	0	0	0	0	0	0.974773	0.879747	0.786532	0.996679	0.730272	0	0	0	0	0	ENSMUSG00000037335	Hand1	protein_coding
[truncated: 13,574 more rows]

## Sheet: GF_vs_SPF
logFC.h0	logFC.h3	logFC.h24	logFC.h72	t.h0	t.h3	t.h24	t.h72	P.value.h0	P.value.h3	P.value.h24	P.value.h72	updown.h0	updown.h3	updown.h24	updown.h72	Genes.ensembl_gene_id	Genes.mgi_symbol	Genes.gene_biotype
0.0545311	-0.105942	-0.738885	-0.0228856	0.282111	-0.484244	-2.72308	-0.0977405	0.780189	0.632443	0.0116404	0.922921	0	0	0	0	ENSMUSG00000051951	Xkr4	protein_coding
-0.301053	-0.206547	0.454003	0.0560347	-1.40122	-1.02152	2.45572	0.283311	0.173484	0.316828	0.0213852	0.77928	0	0	0	0	ENSMUSG00000033845	Mrpl15	protein_coding
-0.483402	-0.191536	0.0975653	0.0529437	-2.01379	-0.738327	0.438933	0.234873	0.0549538	0.467216	0.664494	0.816227	0	0	0	0	ENSMUSG00000025903	Lypla1	protein_coding
-0.0295489	0.0558921	0.232617	-0.0127723	-0.257593	0.484942	2.04454	-0.111901	0.798837	0.631955	0.0516056	0.911799	0	0	0	0	ENSMUSG00000033813	Tcea1	protein_coding
-0.193603	-0.0698383	0.181035	-0.0541529	-1.96238	-0.731271	1.9203	-0.566221	0.0609813	0.471437	0.0663395	0.57631	0	0	0	0	ENSMUSG00000033793	Atp6v1h	protein_coding
0.247105	0.165714	-0.0594186	-0.0593763	2.26682	1.46133	-0.537332	-0.545564	0.0323413	0.156427	0.595806	0.590218	0	0	0	0	ENSMUSG00000025907	Rb1cc1	protein_coding
-0.262456	0.573588	-0.45794	-0.183095	-1.12831	1.58914	-1.55284	-0.705592	0.269938	0.124643	0.133075	0.486989	0	0	0	0	ENSMUSG00000090031	4732440D04Rik	lncRNA
0.0218971	0.143564	-0.54671	-0.109575	0.11741	0.710004	-2.84857	-0.586753	0.907477	0.484296	0.00867873	0.56265	0	0	0	0	ENSMUSG00000051285	Pcmtd1	protein_coding
0.414781	0.145987	-0.201275	-0.615078	1.85416	0.457531	-0.852364	-2.56754	0.0755934	0.651255	0.402133	0.0166328	0	0	0	0	ENSMUSG00000103509	Gm38372	TEC
-0.560113	-0.769428	-0.127586	-0.597776	-1.69393	-2.10645	-0.359055	-1.67976	0.102747	0.0454091	0.72258	0.105505	0	0	0	0	ENSMUSG00000048538	Gm9826	processed_pseudogene
-0.326237	-0.376283	-0.813085	-0.548879	-1.12135	-1.2506	-2.80611	-1.89448	0.272831	0.222702	0.00959024	0.0698275	0	0	0	0	ENSMUSG00000025909	Sntg1	protein_coding
-0.0514889	0.0147404	0.532497	-0.0826255	-0.30898	0.0907366	3.35653	-0.49808	0.759906	0.928428	0.00253398	0.622797	0	0	1	0	ENSMUSG00000061024	Rrs1	protein_coding
-0.270447	0.748098	-0.00175548	-0.113707	-1.31291	3.01167	-0.00798851	-0.532962	0.20118	0.00588532	0.99369	0.598783	0	0	0	0	ENSMUSG00000025911	Adhfe1	protein_coding
-0.401319	1.39287	-0.0423902	-0.328939	-1.31284	3.3047	-0.148192	-1.12678	0.201203	0.00288078	0.883384	0.270575	0	1	0	0	ENSMUSG00000079671	2610203C22Rik	lncRNA
-0.343059	0.749671	0.120224	-0.54473	-0.910941	2.29835	0.378533	-1.65089	0.371058	0.0302142	0.708242	0.111315	0	0	0	0	ENSMUSG00000081441	Gm6161	processed_pseudogene
0.0518389	0.700815	-0.0673117	0.0258059	0.171308	1.92296	-0.329429	0.116481	0.865366	0.0659891	0.744585	0.908205	0	0	0	0	ENSMUSG00000025912	Mybl1	protein_coding
0.194187	0.11487	-0.0590871	-0.0880372	1.60595	0.91771	-0.483219	-0.73201	0.120889	0.367571	0.633161	0.470994	0	0	0	0	ENSMUSG00000045210	Vcpip1	protein_coding
-0.119639	-0.338169	0.0501201	-0.247516	-0.772397	-1.87199	0.323723	-1.62398	0.447146	0.072995	0.74885	0.116969	0	0	0	0	ENSMUSG00000025915	Sgk3	protein_coding
-0.51174	-0.339028	0.593463	-0.148454	-1.85516	-1.51761	2.65593	-0.627636	0.0754464	0.141703	0.013593	0.535954	0	0	0	0	ENSMUSG00000098234	Snhg6	lncRNA
-0.775625	-0.337006	-0.0117953	-0.489646	-1.60885	-1.08079	-0.0318559	-1.119	0.120251	0.290142	0.974841	0.273817	0	0	0	0	ENSMUSG00000093178	Snord87	snoRNA
0.210348	-0.171903	-1.44496	-0.0831711	0.798698	-0.439953	-4.66472	-0.337505	0.432015	0.663765	8.95714e-05	0.738564	0	0	-1	0	ENSMUSG00000099032	Tcf24	protein_coding
-0.207671	0.071667	0.241755	-0.196335	-1.21723	0.421438	1.45979	-1.18359	0.234922	0.677049	0.156846	0.247748	0	0	0	0	ENSMUSG00000025917	Cops5	protein_coding
0.107813	-0.136676	0.0248317	-0.319676	0.755326	-0.784422	0.172034	-2.29461	0.457137	0.440189	0.864801	0.030459	0	0	0	0	ENSMUSG00000056763	Cspp1	protein_coding
0.149167	0.0156005	-0.0244326	0.0492281	1.37574	0.146018	-0.22652	0.454189	0.181148	0.885083	0.822646	0.653625	0	0	0	0	ENSMUSG00000067851	Arfgef1	protein_coding
0.350371	0.375155	-0.582997	0.1118	1.78676	2.00714	-3.04267	0.572247	0.0861531	0.0557023	0.00546219	0.572284	0	0	-1	0	ENSMUSG00000016918	Sulf1	protein_coding
0.329381	1.07877	-0.159204	0.0845883	0.728425	3.56341	-0.512242	0.26105	0.473146	0.00151136	0.612994	0.7962	0	1	0	0	ENSMUSG00000025938	Slco5a1	protein_coding
0.201122	0.126425	-0.0594676	0.12907	1.34446	0.716291	-0.388451	0.857492	0.190915	0.480474	0.700983	0.399349	0	0	0	0	ENSMUSG00000005886	Ncoa2	protein_coding
0.0723415	-0.354743	0.221602	0.41609	0.562754	-2.75951	1.6503	3.18364	0.578632	0.0106948	0.111435	0.00387886	0	0	0	0	ENSMUSG00000025935	Tram1	protein_coding
-0.343126	-0.0590791	-0.0330125	-0.153847	-2.05828	-0.258379	-0.208363	-0.990785	0.050169	0.798237	0.83664	0.331318	0	0	0	0	ENSMUSG00000025937	Lactb2	protein_coding
0.396055	-0.356269	0.323132	-0.0986211	1.23335	-0.787207	1.00033	-0.330616	0.228956	0.438587	0.32677	0.743699	0	0	0	0	ENSMUSG00000102982	Gm38319	TEC
1.21838	1.02778	-0.743196	-0.29421	1.99306	1.18075	-1.09743	-0.450537	0.0573178	0.248853	0.282948	0.65622	0	0	0	0	ENSMUSG00000092083	Kcnb2	protein_coding
-0.320542	0.00698091	0.0578945	-0.116949	-1.45155	0.0278967	0.275754	-0.563281	0.159105	0.977967	0.785012	0.578279	0	0	0	0	ENSMUSG00000025925	Terf1	protein_coding
0.582897	0.148491	-0.930217	-0.393113	1.33947	0.29506	-1.63561	-0.836771	0.192511	0.770393	0.114497	0.410677	0	0	0	0	ENSMUSG00000032719	Sbspon	protein_coding
-0.367574	-0.18087	0.130572	0.0449813	-1.88211	-0.931983	0.647005	0.227659	0.0715541	0.360291	0.523547	0.82177	0	0	0	0	ENSMUSG00000043716	Rpl7	protein_coding
0.228571	0.504109	0.435305	0.385985	0.851551	1.97704	1.82657	1.63163	0.402576	0.0592053	0.0797724	0.115337	0	0	0	0	ENSMUSG00000025921	Rdh10	protein_coding
0.123237	-0.152301	-0.193171	-0.240164	0.800166	-0.895635	-1.28151	-1.61387	0.43118	0.379021	0.211817	0.119154	0	0	0	0	ENSMUSG00000025920	Stau2	protein_coding
-0.19614	-0.234834	0.016558	-0.0613123	-1.06844	-1.30602	0.0923862	-0.342917	0.295568	0.203477	0.92713	0.734538	0	0	0	0	ENSMUSG00000025939	Ube2w	protein_coding
-0.348336	0.202274	0.373186	-0.0411956	-1.3269	0.827731	1.52865	-0.167071	0.196577	0.415683	0.138951	0.868663	0	0	0	0	ENSMUSG00000079658	Eloc	protein_coding
-0.198366	-0.167895	0.578605	0.0236796	-1.28504	-1.16409	4.0459	0.160259	0.2106	0.255416	0.000442778	0.873969	0	0	1	0	ENSMUSG00000025940	Tmem70	protein_coding
-0.690356	1.34871	0.773681	0.201572	-1.95989	4.92365	2.82949	0.726826	0.0612876	4.58369e-05	0.00907777	0.474108	0	1	0	0	ENSMUSG00000025779	Ly96	protein_coding
0.560857	0.175308	0.287872	-0.0432734	2.06593	0.644677	1.03388	-0.127447	0.0493841	0.52503	0.311125	0.89961	0	0	0	0	ENSMUSG00000042686	Jph1	protein_coding
-1.03655	0.104801	-0.113912	-1.67233	-1.2934	0.0935267	-0.115859	-1.58111	0.207738	0.926233	0.908693	0.126468	0	0	0	0	ENSMUSG00000067780	Pi15	protein_coding
-0.73494	0.0332136	-1.61473	-1.13631	-1.81293	0.0512902	-2.21143	-1.97959	0.0819112	0.959503	0.0364094	0.0589011	0	0	0	0	ENSMUSG00000025776	Crispld1	protein_coding
-0.306973	-0.0964802	0.321745	0.10702	-1.56512	-0.379816	2.23901	0.688351	0.130172	0.707301	0.0343294	0.497593	0	0	0	0	ENSMUSG00000041859	Mcm3	protein_coding
0.0871323	-1.19063	-1.07087	-0.327343	0.415246	-4.45704	-4.70776	-1.50289	0.681517	0.000153329	8.01289e-05	0.145441	0	-1	-1	0	ENSMUSG00000025931	Paqr8	protein_coding
0.375672	0.74324	-0.901376	-0.277635	1.3921	1.63194	-3.04031	-1.06722	0.176198	0.115272	0.00549332	0.296106	0	0	-1	0	ENSMUSG00000041809	Efhc1	protein_coding
0.114088	-0.679251	-0.280353	0.449795	0.713352	-3.54186	-1.74327	2.80913	0.482258	0.00159547	0.0936194	0.0095226	0	-1	0	0	ENSMUSG00000041779	Tram2	protein_coding
-0.448084	-0.609795	-1.00253	-0.104169	-1.65677	-1.54826	-3.31193	-0.375507	0.11011	0.134171	0.00282975	0.710462	0	0	-1	0	ENSMUSG00000025933	Tmem14a	protein_coding
-0.138641	-0.146267	-0.833079	-0.856225	-0.606137	-0.601465	-2.61023	-2.89351	0.549908	0.552965	0.015093	0.00780359	0	0	0	0	ENSMUSG00000025934	Gsta3	protein_coding
0.357793	0.867665	1.30582	0.116169	0.486442	1.10265	1.96647	0.153843	0.630906	0.280718	0.0604815	0.878973	0	0	0	0	ENSMUSG00000028033	Kcnq5	protein_coding
0.343143	0.517531	-0.270172	-0.927699	0.840249	1.20753	-0.726551	-2.68189	0.408762	0.23857	0.474274	0.0128043	0	0	0	0	ENSMUSG00000097970	Gm27028	lncRNA
0.0848133	0.369259	-0.0394005	-0.0385042	0.60044	1.85842	-0.265298	-0.265722	0.553637	0.0749662	0.792963	0.79264	0	0	0	0	ENSMUSG00000026158	Ogfrl1	protein_coding
-0.152013	0.355283	-0.0468502	-0.180173	-0.67857	1.38179	-0.202366	-0.820778	0.503666	0.179303	0.841275	0.419559	0	0	0	0	ENSMUSG00000026156	B3gat2	protein_coding
0.159497	0.239968	0.115741	-0.140565	0.831928	1.14803	0.633685	-0.794059	0.413354	0.261861	0.532063	0.434661	0	0	0	0	ENSMUSG00000026155	Smap1	protein_coding
-0.660648	0.0516585	-0.0716841	0.0305233	-2.49127	0.126112	-0.292367	0.122455	0.0197528	0.900656	0.772428	0.903521	0	0	0	0	ENSMUSG00000026154	Sdhaf4	protein_coding
0.293871	-0.221355	-0.0857296	-0.160334	2.38557	-1.80555	-0.69561	-1.30905	0.0249775	0.0830899	0.493112	0.202464	0	0	0	0	ENSMUSG00000026153	Fam135a	protein_coding
-1.89207	-0.183034	0.54088	-0.527029	-3.80655	-0.386064	1.22133	-1.19092	0.000816729	0.702727	0.233395	0.244909	-1	0	0	0	ENSMUSG00000100131	Gm28439	unprocessed_pseudogene
-1.59606	0.468827	-0.125528	-0.320628	-2.91336	0.928028	-0.26117	-0.700982	0.00744437	0.362299	0.796108	0.489811	0	0	0	0	ENSMUSG00000067736	Gm10222	unprocessed_pseudogene
-2.71566	-0.357834	-0.0458827	-0.534251	-4.40459	-0.785138	-0.104034	-1.21238	0.000175606	0.439777	0.917975	0.236741	-1	0	0	0	ENSMUSG00000101939	Gm28438	unprocessed_pseudogene
-1.55629	0.00341261	0.16826	-0.0550597	-3.86786	0.00841609	0.467942	-0.148754	0.00069854	0.993352	0.643894	0.882946	-1	0	0	0	ENSMUSG00000101111	Gm28437	unprocessed_pseudogene
-2.28703	0.199806	0.193244	-0.651288	-3.60208	0.337623	0.361943	-1.18225	0.00137116	0.738476	0.720447	0.248268	-1	0	0	0	ENSMUSG00000100862	Gm10925	unprocessed_pseudogene
-1.55974	-0.094666	0.32886	-0.458851	-4.11428	-0.255317	0.970462	-1.30344	0.000371404	0.800575	0.341146	0.204345	-1	0	0	0	ENSMUSG00000102070	Gm28661	unprocessed_pseudogene
-1.27118	-0.303779	-0.212362	-0.366075	-3.97534	-0.957745	-0.679697	-1.22499	0.000530639	0.347396	0.502964	0.232038	-1	0	0	0	ENSMUSG00000101249	Gm29216	unprocessed_pseudogene
0.0506112	0.0422903	0.137067	0.0629671	0.459488	0.376741	1.2353	0.571259	0.649869	0.709556	0.228243	0.572943	0	0	0	0	ENSMUSG00000073725	Lmbrd1	protein_coding
0.362659	0.25397	0.0021534	-0.113193	3.3131	2.32808	0.019718	-1.0334	0.00282164	0.0283258	0.984425	0.311347	0	0	0	0	ENSMUSG00000048874	Phf3	protein_coding
0.183828	0.212808	0.245642	-0.13567	1.02399	1.44387	1.58734	-0.880072	0.315684	0.161236	0.12505	0.387232	0	0	0	0	ENSMUSG00000026064	Ptp4a1	protein_coding
1.65716	0.936784	-0.843711	0.544327	3.88282	1.51295	-1.41336	1.07219	0.00067236	0.142878	0.169924	0.293912	1	0	0	0	ENSMUSG00000026058	Khdrbs2	protein_coding
-0.229998	-0.240029	0.0762782	0.0912802	-1.25135	-0.970938	0.498783	0.531302	0.222433	0.340913	0.622309	0.599916	0	0	0	0	ENSMUSG00000026134	Prim2	protein_coding
0.296491	-0.523271	-0.275895	-0.230985	1.67255	-2.35148	-1.49943	-1.22177	0.106931	0.0269162	0.14633	0.233232	0	0	0	0	ENSMUSG00000004768	Rab23	protein_coding
-0.209879	-0.493332	0.440771	-0.234397	-0.543936	-1.15883	1.49482	-0.702143	0.591321	0.257513	0.147523	0.4891	0	0	0	0	ENSMUSG00000042215	Bag2	protein_coding
0.451855	-0.0479093	0.00249634	-0.262451	3.82751	-0.410412	0.0211625	-2.2383	0.00077426	0.685013	0.983285	0.034381	1	0	0	0	ENSMUSG00000042197	Zfp451	protein_coding
0.0344108	-0.460088	-0.0380875	-0.474282	0.10495	-1.66533	-0.126256	-1.64087	0.917256	0.108376	0.900543	0.113393	0	0	0	0	ENSMUSG00000042182	Bend6	protein_coding
-0.155712	-0.19096	-0.102535	-0.0648583	-0.953989	-1.16707	-0.627773	-0.398205	0.349256	0.254235	0.535866	0.693872	0	0	0	0	ENSMUSG00000026131	Dst	protein_coding
2.10796	1.10144	-0.452091	-0.104627	4.21815	3.70819	-0.81117	-0.223017	0.000284219	0.00104858	0.424951	0.825341	1	1	0	0	NA	NA	NA
-0.380904	0.987853	-0.203824	0.0871525	-0.672166	1.21836	-0.403158	0.204973	0.507665	0.234503	0.690272	0.839259	0	0	0	0	ENSMUSG00000101462	Gm3052	transcribed_processed_pseudogene
-0.094108	-0.147847	0.175499	0.0604253	-0.46547	-0.499138	0.907797	0.384966	0.645639	0.622062	0.372685	0.70353	0	0	0	0	ENSMUSG00000102336	Gm37233	lncRNA
-0.449198	-0.311566	0.619757	0.16598	-2.12241	-1.65048	3.25412	0.831576	0.043924	0.111399	0.00326325	0.413549	0	0	1	0	ENSMUSG00000042111	Ccdc115	protein_coding
0.0558262	-0.138506	0.332188	0.112059	0.392421	-1.04027	2.46445	0.814109	0.698085	0.308206	0.0209733	0.423297	0	0	0	0	ENSMUSG00000026127	Imp4	protein_coding
-1.58507	0.144304	1.43916	0.0381345	-3.47869	0.199928	2.84802	0.0929557	0.00186919	0.84316	0.00869003	0.926682	-1	0	0	0	ENSMUSG00000026126	Ptpn18	protein_coding
-1.32161	-0.942945	1.21567	-0.610429	-2.38381	-0.85371	1.69979	-1.00248	0.0250744	0.401401	0.101627	0.325751	0	0	0	0	ENSMUSG00000100280	Gm28417	lncRNA
0.353427	-1.28518	-0.331853	0.190531	2.05865	-5.35557	-1.71237	0.98323	0.0501302	1.50636e-05	0.0992527	0.334949	0	-1	0	0	ENSMUSG00000037509	Arhgef4	protein_coding
0.265217	-1.01547	0.012295	0.189368	0.714194	-2.5494	0.0358223	0.501536	0.481747	0.0173302	0.97171	0.620398	0	0	0	0	ENSMUSG00000104002	Gm38336	lncRNA
0.288215	0.0637629	-0.0801348	-0.0208777	2.91675	0.664327	-0.816557	-0.210024	0.00738461	0.512584	0.421922	0.835357	0	0	0	0	ENSMUSG00000037503	Fam168b	protein_coding
0.0551393	-0.0892637	-0.361063	-0.536936	0.193214	-0.272948	-1.08432	-1.84697	0.848358	0.787143	0.288605	0.0766645	0	0	0	0	ENSMUSG00000104358	Gm37127	TEC
0.14452	-0.0092898	-0.259393	0.193828	1.14599	-0.0763912	-2.05695	1.52993	0.262691	0.939718	0.0503065	0.138635	0	0	0	0	ENSMUSG00000026123	Plekhb2	protein_coding
-3.6272	-0.724337	-0.108239	0.27439	-5.00664	-0.537399	-0.0893472	0.330831	3.6991e-05	0.595761	0.92952	0.743539	-1	0	0	0	ENSMUSG00000102531	1110002O04Rik	lncRNA
-0.317416	-0.0530168	-0.628597	0.140963	-1.7608	-0.260988	-3.38961	0.774943	0.0905454	0.796247	0.00233416	0.445668	0	0	-1	0	ENSMUSG00000045216	Hs6st1	protein_coding
-0.0153707	0.345008	0.0231918	-0.0528032	-0.0654187	0.972656	0.087696	-0.212706	0.948363	0.340076	0.93082	0.833287	0	0	0	0	ENSMUSG00000102202	Gm33280	lncRNA
0.045263	0.0996037	0.191645	0.263609	0.374826	0.832406	1.50341	2.12996	0.710963	0.41309	0.145306	0.0432359	0	0	0	0	ENSMUSG00000037470	Uggt1	protein_coding
-1.39002	1.84975	1.5036	0.379087	-2.07852	3.51525	2.74799	0.740362	0.0481168	0.00170567	0.0109857	0.466002	0	1	0	0	ENSMUSG00000047180	Neurl3	protein_coding
0.227923	0.489188	0.0796539	-0.359646	0.673088	2.05212	0.304704	-1.38478	0.507089	0.0508083	0.763123	0.178398	0	0	0	0	ENSMUSG00000037447	Arid5a	protein_coding
0.298189	0.000822838	-0.263923	-0.0821132	2.17212	0.00585306	-1.87114	-0.591148	0.0395715	0.995377	0.0731171	0.559748	0	0	0	0	ENSMUSG00000010453	Kansl3	protein_coding
0.228185	0.16405	0.0398531	0.144096	1.37704	0.62974	0.224414	0.881449	0.18075	0.534599	0.824266	0.386501	0	0	0	0	ENSMUSG00000037432	Fer1l5	protein_coding
0.220925	0.257437	0.212413	0.0617946	1.95871	1.53951	1.86937	0.55546	0.0614331	0.136288	0.0733726	0.583535	0	0	0	0	ENSMUSG00000001143	Lman2l	protein_coding
0.327516	0.434738	0.355782	0.119123	1.59432	2.02855	1.95004	0.632472	0.123475	0.053323	0.0625115	0.532842	0	0	0	0	ENSMUSG00000037408	Cnnm4	protein_coding
0.149622	-0.000774687	-0.383475	0.10909	1.10502	-0.00373166	-2.62478	0.778336	0.279712	0.997052	0.0145994	0.443702	0	0	0	0	ENSMUSG00000001138	Cnnm3	protein_coding
0.200147	-0.717471	-0.311291	-0.356912	0.831651	-2.33875	-1.34132	-1.60751	0.413508	0.0276749	0.191918	0.120545	0	0	0	0	ENSMUSG00000067653	Ankrd23	protein_coding
0.162289	-0.746868	-0.346033	-0.20884	1.01999	-3.74346	-2.21739	-1.42797	0.317536	0.000958824	0.0359507	0.165719	0	-1	0	0	ENSMUSG00000079610	Ankrd39	protein_coding
0.0975503	2.16235	-0.218255	0.259646	0.429671	8.52702	-0.960747	1.14574	0.671129	7.41557e-09	0.345913	0.26279	0	1	0	0	ENSMUSG00000026121	Sema4c	protein_coding
-0.500306	1.68702	-0.807617	0.163245	-2.14327	3.4838	-2.85604	0.688797	0.042048	0.00184544	0.00852715	0.497317	0	1	0	0	ENSMUSG00000087589	D430040D24Rik	lncRNA
-0.551598	0.568837	-0.432732	-0.0251279	-2.01466	1.41963	-1.5266	-0.101854	0.0548558	0.168111	0.139459	0.919688	0	0	0	0	ENSMUSG00000046337	Fam178b	protein_coding
-0.561375	0.0776276	0.340953	0.190408	-2.68123	0.368912	1.65746	0.929019	0.0128239	0.71531	0.10997	0.361795	0	0	0	0	ENSMUSG00000061518	Cox5b	protein_coding
-0.0854165	-0.174494	0.000543782	0.104382	-0.772536	-1.52212	0.00491682	0.945824	0.447066	0.140573	0.996116	0.353324	0	0	0	0	ENSMUSG00000037351	Actr1b	protein_coding
0.209979	0.018631	0.358354	0.15824	1.78459	0.156052	3.05261	1.34791	0.0865141	0.87725	0.00533275	0.189818	0	0	1	0	ENSMUSG00000026116	Tmem131	protein_coding
0.267196	-0.345414	0.0507948	0.0476273	1.80464	-2.00303	0.337262	0.327357	0.0832362	0.0561695	0.738745	0.746133	0	0	0	0	ENSMUSG00000026113	Inpp4a	protein_coding
0.176154	-0.11624	-0.00341882	0.0392432	1.43009	-0.867769	-0.0277123	0.31852	0.165115	0.393804	0.978112	0.752745	0	0	0	0	ENSMUSG00000026112	Coa5	protein_coding
-0.382386	-0.146511	0.181264	0.0102943	-2.56482	-0.824456	1.22271	0.0701553	0.0167356	0.417506	0.232881	0.94463	0	0	0	0	ENSMUSG00000026111	Unc50	protein_coding
0.237466	0.280387	0.265027	0.158798	1.02329	1.23478	1.22765	0.771728	0.316008	0.228433	0.231055	0.447535	0	0	0	0	ENSMUSG00000026110	Mgat4a	protein_coding
0.475305	0.141873	-0.601075	0.0900636	1.88122	0.447075	-2.17795	0.339435	0.0716802	0.658684	0.0390877	0.737127	0	0	0	0	ENSMUSG00000026090	Cracdl	protein_coding
0.572585	-0.237911	-1.40014	-0.380245	1.34682	-0.306231	-2.04352	-0.765299	0.190165	0.761974	0.0517134	0.451284	0	0	0	0	ENSMUSG00000089767	4930556I23Rik	lncRNA
-0.183083	0.00910611	-0.0480243	-0.0608213	-0.896397	0.0273421	-0.23757	-0.319568	0.378623	0.978405	0.814158	0.751961	0	0	0	0	ENSMUSG00000060771	Tsga10	protein_coding
0.178472	-0.345337	-0.350494	-0.113902	0.999413	-1.53525	-1.86833	-0.605086	0.327205	0.137328	0.0735218	0.550595	0	0	0	0	ENSMUSG00000037216	Lipt1	protein_coding
-0.0933945	-0.437008	0.285195	-0.405115	-0.446235	-1.91126	1.48851	-2.02083	0.659283	0.0675438	0.149169	0.0541703	0	0	0	0	ENSMUSG00000026088	Mitd1	protein_coding
-0.484932	-0.0903317	0.282989	0.10742	-2.03017	-0.368683	1.24665	0.462289	0.0531465	0.715479	0.224121	0.647887	0	0	0	0	ENSMUSG00000026087	Mrpl30	protein_coding
-0.228045	-0.0508087	0.268713	0.0522055	-2.05932	-0.460273	2.51025	0.484025	0.0500614	0.649313	0.0189292	0.632596	0	0	0	0	ENSMUSG00000058407	Txndc9	protein_coding
0.199219	0.259432	0.333437	0.0411067	0.879478	1.1378	1.45176	0.178942	0.387548	0.266029	0.159049	0.859431	0	0	0	0	ENSMUSG00000026083	Eif5b	protein_coding
0.579165	0.352172	0.111313	-0.295933	3.95608	2.20303	0.725932	-1.92233	0.000557475	0.0370657	0.474646	0.0660724	1	0	0	0	ENSMUSG00000026082	Rev1	protein_coding
0.0512641	0.256462	-0.316392	0.124164	0.174514	0.664629	-0.887309	0.37878	0.862872	0.512394	0.3834	0.70806	0	0	0	0	ENSMUSG00000103804	Gm37062	lncRNA
0.188278	0.376196	-1.54848	-0.310672	0.779798	1.00621	-4.31259	-0.891672	0.442856	0.323992	0.000222741	0.381102	0	0	-1	0	ENSMUSG00000037138	Aff3	protein_coding
-0.355524	-1.10933	-2.33285	-0.617452	-0.843785	-1.14127	-4.17651	-1.17837	0.40682	0.26461	0.000316421	0.249785	0	0	-1	0	ENSMUSG00000048814	Lonrf2	protein_coding
-0.047464	-0.959227	-1.02578	-0.220321	-0.12949	-1.55991	-2.47684	-0.489958	0.89801	0.131398	0.0204009	0.628451	0	0	0	0	ENSMUSG00000026080	Chst10	protein_coding
-0.232652	-0.153756	-0.00875555	-0.229954	-1.63632	-1.02524	-0.0635076	-1.65711	0.114347	0.315105	0.949869	0.110041	0	0	0	0	ENSMUSG00000026078	Pdcl3	protein_coding
0.0456706	0.0251553	-0.469479	-0.365304	0.198425	0.081044	-1.82413	-1.60303	0.844323	0.936055	0.0801521	0.121535	0	0	0	0	ENSMUSG00000103046	Gm37309	TEC
-1.53031	-0.356767	-0.697373	1.21394	-4.15672	-1.18571	-2.85279	4.32444	0.000332969	0.246923	0.00859281	0.000216026	-1	0	0	0	ENSMUSG00000026077	Npas2	protein_coding
-0.59684	-0.06785	0.0760588	-0.111001	-2.15736	-0.244456	0.259385	-0.390253	0.0408214	0.80888	0.79747	0.699667	0	0	0	0	ENSMUSG00000073702	Rpl31	protein_coding
-0.0836484	-0.201778	-0.522736	0.0272058	-0.405254	-0.677113	-2.48128	0.134547	0.68875	0.504575	0.0201998	0.894052	0	0	0	0	ENSMUSG00000003134	Tbc1d8	protein_coding
0.0400738	-0.289281	0.207415	0.157981	0.331923	-2.27612	1.75682	1.3297	0.742724	0.0317	0.0912367	0.195665	0	0	0	0	ENSMUSG00000003135	Cnot11	protein_coding
-0.0997938	0.0118975	0.187304	-0.197313	-0.324901	0.0560429	0.759109	-0.743085	0.747969	0.955755	0.454911	0.464381	0	0	0	0	ENSMUSG00000085894	Gm15832	lncRNA
-0.423629	-0.177625	-0.0542498	-0.642299	-1.14167	-0.468775	-0.185894	-1.94212	0.264447	0.643307	0.854033	0.0635121	0	0	0	0	ENSMUSG00000077704	Snord89	snoRNA
-0.0477529	0.129654	0.605773	-0.150608	-0.254453	0.800609	3.74114	-0.934038	0.801235	0.430928	0.000964502	0.359251	0	0	1	0	ENSMUSG00000048234	Rnf149	protein_coding
-0.208421	-2.22241	-1.15326	0.00151749	-0.38852	-2.39351	-2.91257	0.00393814	0.700932	0.0245449	0.00745842	0.996889	0	0	-1	0	ENSMUSG00000050967	Creg2	protein_coding
0.255725	1.20572e-05	0.661925	-0.0609923	1.40663	5.88869e-05	3.41625	-0.321191	0.17189	0.999953	0.00218444	0.750745	0	0	1	0	ENSMUSG00000026074	Map4k4	protein_coding
-0.575983	0.324855	1.57122	-0.914509	-0.275956	0.895378	2.38502	-1.23375	0.784858	0.379156	0.0250079	0.228812	0	0	0	0	ENSMUSG00000026073	Il1r2	protein_coding
-0.0825113	0.241531	2.25054	-1.34122	-0.0773113	0.640505	3.10599	-1.74793	0.938994	0.527693	0.0046865	0.092794	0	0	1	0	ENSMUSG00000102975	Gm37347	TEC
0.0362238	-0.0285196	1.71235	0.261052	0.112389	-0.106048	6.12199	0.919102	0.911415	0.916394	2.15616e-06	0.366857	0	0	1	0	ENSMUSG00000026072	Il1r1	protein_coding
0.124152	-0.367637	1.78987	-0.148967	0.235694	-1.21181	6.78168	-0.513566	0.815597	0.236956	4.23619e-07	0.612081	0	0	1	0	ENSMUSG00000070942	Il1rl2	protein_coding
0.451025	0.500305	2.00934	-1.48092	0.463538	0.761428	3.50004	-2.22987	0.647004	0.45355	0.00177193	0.0350064	0	0	1	0	ENSMUSG00000103230	Gm17970	processed_pseudogene
-2.02732	-1.60495	0.04054	-0.0648426	-4.87182	-4.5989	0.102264	-0.153155	5.24108e-05	0.000106213	0.919366	0.87951	-1	-1	0	0	ENSMUSG00000026069	Il1rl1	protein_coding
0.0399623	-0.617571	-0.567068	0.117432	0.152137	-2.28123	-2.08062	0.415031	0.880304	0.0313527	0.0479086	0.681672	0	0	0	0	ENSMUSG00000026070	Il18r1	protein_coding
-1.08613	0.430844	1.29789	-0.126524	-1.62964	1.51058	4.05134	-0.332691	0.11576	0.143477	0.000436629	0.742151	0	0	1	0	ENSMUSG00000026068	Il18rap	protein_coding
-1.15705	0.223344	0.789	-0.813335	-1.76929	0.437391	2.22841	-1.80655	0.0890894	0.665597	0.0351159	0.0829293	0	0	0	0	ENSMUSG00000026065	Slc9a4	protein_coding
-0.0808596	0.985556	0.90136	-0.215475	-0.212526	2.48508	2.77004	-0.510913	0.833426	0.0200285	0.0104352	0.613911	0	0	0	0	ENSMUSG00000026062	Slc9a2	protein_coding
-0.0843582	-1.78501	-0.381909	0.242331	-0.313866	-3.07784	-1.42502	0.938408	0.756236	0.00501729	0.166561	0.357046	0	-1	0	0	ENSMUSG00000041945	Mfsd9	protein_coding
-0.0948575	-0.00583891	-0.0570428	-0.152495	-0.629004	-0.037326	-0.382802	-1.02006	0.535073	0.970523	0.705113	0.317507	0	0	0	0	ENSMUSG00000060679	Mrps9	protein_coding
0.234487	-0.375682	-0.0101312	0.023471	1.32401	-1.94399	-0.0569764	0.131742	0.197521	0.0632749	0.955019	0.896247	0	0	0	0	ENSMUSG00000070939	Tgfbrap1	protein_coding
0.272474	0.0555209	-0.0920015	-0.167356	2.15282	0.364543	-0.730129	-1.3451	0.041213	0.718529	0.472123	0.190711	0	0	0	0	ENSMUSG00000010290	AI597479	protein_coding
-0.226819	-2.2544	-0.930403	-0.346434	-0.672385	-7.37487	-2.65586	-1.21269	0.507528	1.02482e-07	0.0135952	0.236624	0	-1	0	0	ENSMUSG00000008136	Fhl2	protein_coding
0.0699835	-0.132515	-0.308464	0.251822	0.410825	-0.591864	-1.76786	1.49662	0.684713	0.559275	0.0893322	0.147057	0	0	0	0	ENSMUSG00000066877	Nck2	protein_coding
0.409313	0.300882	-0.464456	-0.17728	1.35865	0.739792	-1.39707	-0.56754	0.186436	0.466342	0.174715	0.575427	0	0	0	0	ENSMUSG00000103945	Gm38228	TEC
-0.337733	0.47167	-0.0774945	0.0744473	-1.31005	1.68444	-0.221062	0.225049	0.202133	0.104588	0.826846	0.823777	0	0	0	0	ENSMUSG00000026051	Ecrg4	protein_coding
-0.328469	-0.372045	0.12559	0.0990119	-2.3244	-2.57911	0.97794	0.751176	0.0285534	0.0162017	0.337507	0.459585	0	0	0	0	ENSMUSG00000057363	Uxs1	protein_coding
-0.0155743	-0.207334	0.352195	0.11658	-0.126391	-1.7274	2.93578	0.970856	0.900437	0.0964771	0.00705756	0.340953	0	0	1	0	ENSMUSG00000041763	Tpp2	protein_coding
-0.106988	-0.28789	0.628154	-0.0533407	-0.371268	-1.19558	3.14151	-0.212915	0.713577	0.243117	0.00429882	0.833126	0	0	1	0	ENSMUSG00000026049	Tex30	protein_coding
-0.161684	0.0387989	0.342375	0.0562522	-1.17017	0.215742	2.71017	0.422083	0.253008	0.830945	0.0119941	0.676585	0	0	0	0	ENSMUSG00000026047	Poglut2	protein_coding
-0.043173	-0.471697	-0.112368	0.110523	-0.24536	-1.63985	-0.671911	0.672504	0.808188	0.113605	0.507825	0.507454	0	0	0	0	ENSMUSG00000041684	Bivm	protein_coding
0.483786	-0.22665	-0.131585	-0.152604	3.28479	-1.2524	-0.854046	-0.994735	0.00302583	0.222056	0.401218	0.329431	0	0	0	0	ENSMUSG00000026048	Ercc5	protein_coding
-0.238455	0.348726	-0.397507	-0.248951	-0.972133	1.33287	-1.52616	-1.00106	0.34033	0.194637	0.139569	0.326426	0	0	0	0	ENSMUSG00000056870	Gulp1	protein_coding
0.0974338	-0.506256	-0.0409509	0.0831216	0.291045	-1.75337	-0.11882	0.241713	0.773427	0.0918372	0.906371	0.810981	0	0	0	0	ENSMUSG00000026043	Col3a1	protein_coding
-0.183729	-0.240593	-0.287946	-0.110971	-0.945522	-1.27726	-1.43675	-0.524657	0.353474	0.213289	0.163233	0.60446	0	0	0	0	ENSMUSG00000026042	Col5a2	protein_coding
0.0573621	-0.0527977	0.486618	-0.151252	0.264606	-0.2834	2.53895	-0.720297	0.79349	0.779212	0.0177445	0.478047	0	0	0	0	ENSMUSG00000025995	Wdr75	protein_coding
0.535782	0.00462098	-0.81566	-0.0325244	3.06304	0.0128467	-2.44083	-0.141372	0.00520011	0.989852	0.0221052	0.888713	0	0	0	0	ENSMUSG00000025993	Slc40a1	protein_coding
0.557272	0.618687	-0.914997	-0.506076	2.24021	1.75073	-2.77777	-1.90376	0.0342414	0.0923002	0.0102483	0.0685555	0	0	0	0	ENSMUSG00000041144	Dnah7b	protein_coding
0.428959	0.699694	1.10924	0.0412845	1.97675	3.35948	5.57845	0.211097	0.0592407	0.00251549	8.51749e-06	0.834529	0	1	1	0	ENSMUSG00000025986	Slc39a10	protein_coding
-0.770119	0.483685	-0.962498	-0.398661	-3.00327	1.34772	-3.46535	-1.64903	0.00600537	0.18988	0.00193259	0.111697	0	0	-1	0	ENSMUSG00000100213	Gm28151	lncRNA
-0.00669832	0.058369	0.263759	0.162738	-0.0410723	0.313637	1.61428	0.985297	0.967566	0.756408	0.119063	0.333952	0	0	0	0	ENSMUSG00000026109	Tmeff2	protein_coding
0.149756	-0.839736	-1.12702	-0.131191	0.409415	-2.61146	-3.35403	-0.378432	0.685734	0.0150509	0.00254972	0.708316	0	0	-1	0	ENSMUSG00000045954	Cavin2	protein_coding
-0.406942	0.254863	0.390806	-0.602905	-1.34939	1.15985	1.57933	-2.60616	0.189349	0.257105	0.126877	0.015234	0	0	0	0	ENSMUSG00000026107	Nabp1	protein_coding
-0.0102427	1.89771	0.780558	0.00567528	-0.026511	6.82961	2.70743	0.0178217	0.979061	3.77122e-07	0.0120704	0.985923	0	1	0	0	ENSMUSG00000018417	Myo1b	protein_coding
-1.68299	-0.431814	2.62253	0.827844	-2.59384	-0.765531	3.02267	1.53386	0.0156677	0.451149	0.00573173	0.137669	0	0	1	0	ENSMUSG00000062939	Stat4	protein_coding
-0.0445583	-0.271501	0.2346	-0.182093	-0.261769	-1.3985	1.4017	-1.09406	0.795652	0.17429	0.173343	0.284396	0	0	0	0	ENSMUSG00000026104	Stat1	protein_coding
0.416776	-0.0539149	-0.155848	-0.413292	3.22523	-0.436162	-1.27243	-3.33698	0.00350331	0.666476	0.214969	0.00265975	0	0	0	0	ENSMUSG00000026103	Gls	protein_coding
-0.0344575	0.0693133	0.174215	0.117128	-0.273832	0.550546	1.37699	0.928165	0.786472	0.586849	0.180764	0.362229	0	0	0	0	ENSMUSG00000002881	Nab1	protein_coding
-0.26037	0.50197	-0.725526	-0.583452	-0.59919	0.751662	-1.30298	-1.21638	0.554457	0.459298	0.204497	0.235241	0	0	0	0	ENSMUSG00000097833	Gm5976	processed_pseudogene
-0.500136	-0.980334	-0.40359	-0.373483	-2.53916	-2.60562	-2.03414	-1.88468	0.0177358	0.0152526	0.0527172	0.0711928	0	0	0	0	ENSMUSG00000043015	Nemp2	protein_coding
0.0673414	-0.140015	-0.293675	0.13436	0.56027	-0.919634	-2.38638	1.12377	0.5803	0.366585	0.024933	0.271824	0	0	0	0	ENSMUSG00000041439	Mfsd6	protein_coding
-0.102694	-0.243629	-0.326565	-0.249418	-0.683229	-1.32746	-2.15556	-1.66971	0.500768	0.196396	0.0409768	0.107498	0	0	0	0	ENSMUSG00000026102	Inpp1	protein_coding
-0.237772	-0.310131	-0.140112	-0.0768436	-1.63314	-1.43868	-1.0516	-0.542707	0.115017	0.162689	0.30308	0.592154	0	0	0	0	ENSMUSG00000041426	Hibch	protein_coding
-0.145616	0.559872	-0.0362414	-0.174173	-0.545027	1.15303	-0.158007	-0.636618	0.590582	0.259842	0.875725	0.530181	0	0	0	0	ENSMUSG00000026098	Pms1	protein_coding
-0.25931	-1.25544	-0.0583306	0.0309157	-1.19366	-3.19765	-0.319989	0.153368	0.243857	0.00374826	0.751646	0.879344	0	-1	0	0	ENSMUSG00000026097	Ormdl1	protein_coding
-0.187689	-0.526881	0.0497848	0.00103398	-1.11876	-2.12646	0.305437	0.00598323	0.273917	0.0435535	0.762571	0.995274	0	0	0	0	ENSMUSG00000026096	Osgepl1	protein_coding
-0.349955	-0.222029	0.0840752	0.332674	-1.78588	-0.901129	0.481085	1.87366	0.0862991	0.37615	0.634655	0.0727561	0	0	0	0	ENSMUSG00000026095	Asnsd1	protein_coding
-0.973413	-0.226168	0.938954	-0.439544	-3.50075	-0.872878	3.55688	-1.72697	0.00176877	0.391066	0.00153638	0.0965561	-1	0	1	0	ENSMUSG00000026094	Stk17b	protein_coding
-0.536433	-1.16489	0.471031	-0.571	-1.50103	-2.19597	0.745325	-1.13303	0.145918	0.037625	0.46305	0.267989	0	0	0	0	ENSMUSG00000042807	Hecw2	protein_coding
0.117233	0.0473906	-0.0860377	-0.0268606	0.889676	0.323737	-0.675868	-0.210073	0.382152	0.74884	0.505352	0.83532	0	0	0	0	ENSMUSG00000041303	Gtf3c3	protein_coding
0.148288	0.0739512	-0.337585	0.0729188	1.15111	0.422516	-2.37902	0.550442	0.260616	0.676273	0.0253398	0.586919	0	0	0	0	ENSMUSG00000073678	Pgap1	protein_coding
-0.0317148	-0.0487984	0.0670426	0.0691652	-0.138263	-0.188403	0.288734	0.301245	0.891144	0.852087	0.775174	0.765728	0	0	0	0	ENSMUSG00000052331	Ankrd44	protein_coding
0.155183	0.0691954	0.131055	-0.12052	1.35226	0.591021	1.14816	-1.05276	0.188442	0.559831	0.261808	0.302555	0	0	0	0	ENSMUSG00000025982	Sf3b1	protein_coding
0.470573	0.0661956	0.0146324	-0.510713	2.714	0.39237	0.082705	-2.84676	0.0118881	0.698122	0.934747	0.00871577	0	0	0	0	ENSMUSG00000025981	Coq10b	protein_coding
1.02511	0.78532	-0.263811	-1.13489	2.97709	2.39297	-0.668455	-3.05295	0.00639435	0.024574	0.509991	0.00532842	0	0	0	0	ENSMUSG00000101122	Gm17971	processed_pseudogene
0.0971401	0.029104	0.738089	0.0748727	0.455056	0.132636	3.20916	0.345704	0.653011	0.895547	0.00364406	0.732468	0	0	1	0	ENSMUSG00000025980	Hspd1	protein_coding
-0.654762	-0.253025	0.716393	0.257082	-2.37738	-0.939692	2.70073	0.975539	0.0254309	0.356399	0.0122591	0.338672	0	0	0	0	ENSMUSG00000073676	Hspe1	protein_coding
-0.102454	-0.0578719	0.267706	-0.122999	-0.561746	-0.328933	1.53056	-0.704624	0.579309	0.744956	0.138481	0.487581	0	0	0	0	ENSMUSG00000025979	Mob4	protein_coding
-0.67168	-0.916778	1.04569	-0.543135	-1.50792	-1.0631	2.01349	-0.98973	0.144155	0.297933	0.0549869	0.331823	0	0	0	0	ENSMUSG00000025978	Rftn2	protein_coding
-0.380238	-0.333886	0.00455191	-0.21974	-2.0491	-1.76889	0.02425	-1.14438	0.0511241	0.0891579	0.980846	0.263342	0	0	0	0	ENSMUSG00000046994	Mars2	protein_coding
-0.0980817	0.325352	0.0211486	-0.0329793	-0.287382	0.920843	0.0517712	-0.0731036	0.776197	0.365965	0.959124	0.942308	0	0	0	0	ENSMUSG00000100215	Gm8292	processed_pseudogene
0.381663	0.244979	0.107516	-0.114183	1.34912	0.577699	0.315337	-0.382692	0.189434	0.568653	0.755132	0.705194	0	0	0	0	ENSMUSG00000038349	Plcl1	protein_coding
0.156432	0.483622	-0.651361	-0.512004	0.43046	0.852487	-1.68867	-1.35002	0.670563	0.402066	0.103765	0.18915	0	0	0	0	ENSMUSG00000038331	Satb2	protein_coding
-0.0558983	-0.578186	0.0744213	0.0426818	-0.235709	-1.50035	0.337504	0.199309	0.815586	0.146092	0.738564	0.843639	0	0	0	0	ENSMUSG00000038323	1700066M21Rik	protein_coding
-0.0528389	-0.292446	0.0366223	-0.0975683	-0.231381	-1.23759	0.179937	-0.450582	0.818909	0.227406	0.858658	0.656188	0	0	0	0	ENSMUSG00000048495	Tyw5	protein_coding
-0.163265	-0.0131479	0.0211049	0.155138	-0.992557	-0.0782418	0.134264	0.967485	0.33047	0.938261	0.894273	0.342602	0	0	0	0	ENSMUSG00000025971	Maip1	protein_coding
0.333554	0.175419	-0.64972	-0.190122	1.53234	0.505797	-2.80238	-0.860779	0.138041	0.617446	0.00967465	0.39757	0	0	0	0	ENSMUSG00000038305	Spats2l	protein_coding
-0.154881	0.468195	-0.197745	-0.107154	-1.24667	3.05563	-1.54207	-0.868485	0.224113	0.00529398	0.135666	0.39342	0	1	0	0	ENSMUSG00000054770	Kctd18	protein_coding
-0.584328	0.461106	0.597051	0.291629	-1.1404	0.615491	1.92268	0.931834	0.264967	0.543814	0.0660265	0.360367	0	0	0	0	ENSMUSG00000026039	Sgo2a	protein_coding
0.0041856	0.242869	-0.740917	-0.673768	0.0136174	0.635527	-1.88918	-1.98975	0.989244	0.53088	0.070563	0.0577034	0	0	0	0	ENSMUSG00000063558	Aox1	protein_coding
0.360351	-0.323659	0.804872	0.0314607	0.678392	-0.665126	1.45867	0.103746	0.503777	0.512082	0.157152	0.918202	0	0	0	0	ENSMUSG00000064294	Aox3	protein_coding
-0.60522	0.857766	-0.593935	-0.0337221	-2.24354	1.85195	-1.93465	-0.123336	0.0339978	0.0759217	0.0644679	0.902831	0	0	0	0	ENSMUSG00000103839	Gm37607	TEC
-0.0670976	-0.189196	0.194968	0.101554	-0.542399	-1.44853	1.52013	0.806956	0.592363	0.159942	0.14107	0.42733	0	0	0	0	ENSMUSG00000051223	Bzw1	protein_coding
0.168946	0.575877	-0.594937	-0.889851	0.768118	2.67503	-2.74736	-4.0649	0.449638	0.0130086	0.0110018	0.000421688	0	0	0	0	ENSMUSG00000026034	Clk1	protein_coding
-0.41723	-0.31546	0.172585	-0.110448	-1.97793	-1.16506	0.905872	-0.552824	0.0590998	0.255029	0.373683	0.585312	0	0	0	0	ENSMUSG00000026035	Ppil3	protein_coding
-0.0870173	-0.641272	0.255233	0.352516	-0.539854	-3.92103	1.78706	2.25266	0.594092	0.000609788	0.0861043	0.0333401	0	-1	0	0	ENSMUSG00000026036	Nif3l1	protein_coding
0.0729771	-0.298696	0.245845	-0.0919846	0.336095	-1.51287	1.28371	-0.424407	0.739614	0.142898	0.211058	0.674912	0	0	0	0	ENSMUSG00000026037	Orc2	protein_coding
-0.0478562	-0.250798	-0.317671	-0.223728	-0.13007	-0.489648	-0.782944	-0.59588	0.897556	0.628667	0.441041	0.556632	0	0	0	0	ENSMUSG00000085054	Gm15834	lncRNA
0.398073	-0.175208	-0.0602778	-0.37571	2.63979	-1.15236	-0.386606	-2.43786	0.0141062	0.260114	0.702331	0.0222518	0	0	0	0	ENSMUSG00000038174	Fam126b	protein_coding
-0.572266	0.151927	0.0731009	-0.100615	-2.28979	0.579215	0.317943	-0.425129	0.0307785	0.567646	0.753178	0.674393	0	0	0	0	ENSMUSG00000026032	Ndufb3	protein_coding
0.751237	-0.958642	0.625001	-0.00591992	0.799511	-1.59234	0.905493	-0.00587127	0.431552	0.123921	0.37388	0.995362	0	0	0	0	ENSMUSG00000047528	Flacc1	protein_coding
-0.799516	-0.221377	-0.285442	0.223969	-3.2956	-0.712547	-1.24471	0.964063	0.00294623	0.482748	0.224822	0.344281	0	0	0	0	ENSMUSG00000102059	Gm20257	transcribed_unprocessed_pseudogene
0.371224	0.371089	0.271514	-0.0562847	1.98094	1.8086	1.4141	-0.294735	0.0587406	0.0826015	0.169711	0.770639	0	0	0	0	ENSMUSG00000026031	Cflar	protein_coding
-0.104108	-0.615957	0.270741	0.0393153	-0.697424	-4.49908	2.02663	0.292097	0.491996	0.000137524	0.0535326	0.772631	0	-1	0	0	ENSMUSG00000026029	Casp8	protein_coding
-0.459473	0.202089	0.225547	-0.576412	-1.16587	0.609278	0.657392	-1.62104	0.25471	0.547858	0.516958	0.1176	0	0	0	0	ENSMUSG00000102719	Gm37760	TEC
0.242226	-0.471335	-0.00131483	0.129951	1.81082	-3.51745	-0.00987445	0.976599	0.0822468	0.00169627	0.9922	0.338157	0	-1	0	0	ENSMUSG00000026028	Trak2	protein_coding
-0.257293	-0.50845	-0.316894	-0.157627	-1.7079	-2.15908	-1.98478	-1.11038	0.100089	0.0406739	0.0582871	0.277441	0	0	0	0	ENSMUSG00000026027	Stradb	protein_coding
-0.141738	-0.147733	-0.235363	-0.109564	-1.14641	-1.06009	-2.06117	-0.918349	0.262517	0.299273	0.0498707	0.367243	0	0	0	0	ENSMUSG00000038079	Tmem237	protein_coding
-0.488335	0.0976664	-0.230623	0.0741761	-1.2021	0.223293	-0.583709	0.191078	0.240626	0.825128	0.564665	0.850014	0	0	0	0	ENSMUSG00000097573	G730003C15Rik	lncRNA
0.330351	0.0759465	0.146309	0.0908896	2.12536	0.449301	1.00096	0.620915	0.0436543	0.657099	0.326473	0.540296	0	0	0	0	ENSMUSG00000026024	Als2	protein_coding
0.00855736	0.25044	-0.504324	0.351362	0.0458385	1.18423	-2.66737	1.8938	0.963804	0.247501	0.0132399	0.0699223	0	0	0	0	ENSMUSG00000041075	Fzd7	protein_coding
-0.523893	0.0227777	-0.2011	0.927095	-1.34673	0.0522816	-0.456608	2.43369	0.190195	0.958721	0.651909	0.0224585	0	0	0	0	ENSMUSG00000097819	Gm26813	lncRNA
-0.388645	-0.573761	0.00688419	0.408927	-1.08717	-0.954259	0.0122228	0.739056	0.287369	0.349122	0.990345	0.466781	0	0	0	0	ENSMUSG00000047361	Gm973	protein_coding
-0.11173	0.773913	-0.00906934	-0.467275	-0.459219	3.19243	-0.0374538	-1.92948	0.650059	0.00379638	0.970422	0.0651363	0	1	0	0	ENSMUSG00000026021	Sumo1	protein_coding
0.432889	0.948496	-0.368416	-0.298829	1.67318	3.31488	-1.27573	-1.18535	0.106806	0.00280926	0.213819	0.247065	0	1	0	0	ENSMUSG00000103821	D430013B06Rik	TEC
0.0106193	0.0393105	0.707255	0.0308683	0.0572439	0.205326	3.89231	0.171248	0.954808	0.838986	0.00065625	0.865412	0	0	1	0	ENSMUSG00000026020	Nop58	protein_coding
-1.46945	-0.408759	0.332228	-1.67735	-1.59666	-0.862662	0.537675	-2.10098	0.122952	0.396553	0.595573	0.0459283	0	0	0	0	ENSMUSG00000089512	Gm26287	snoRNA
0.253667	0.64895	0.272737	0.240579	1.89299	4.79352	2.04226	1.77384	0.0700344	6.41787e-05	0.0518472	0.0883155	0	1	0	0	ENSMUSG00000067336	Bmpr2	protein_coding
-0.0613431	0.0660026	0.0534542	-0.132624	-0.363765	0.29787	0.294635	-0.814484	0.719103	0.768273	0.770714	0.423087	0	0	0	0	ENSMUSG00000041040	Fam117b	protein_coding
-0.133797	-0.676367	0.596939	0.0621727	-0.494205	-2.9253	2.60467	0.237598	0.625492	0.00723599	0.015286	0.814136	0	0	0	0	ENSMUSG00000026019	Wdr12	protein_coding
0.103131	-0.116929	-0.395882	-0.282922	0.668622	-0.472097	-2.30333	-1.79621	0.509886	0.640967	0.0298898	0.0846013	0	0	0	0	ENSMUSG00000026017	Carf	protein_coding
0.161279	0.272202	-0.369659	-0.124024	1.15108	1.96726	-2.65291	-0.88603	0.26063	0.0603852	0.0136878	0.384075	0	0	0	0	ENSMUSG00000073664	Nbeal1	protein_coding
-0.293281	-0.295104	0.231123	0.0380802	-1.94441	-1.67797	1.93448	0.29705	0.063221	0.105858	0.06449	0.768891	0	0	0	0	ENSMUSG00000049439	Cyp20a1	protein_coding
0.211305	0.0396083	0.245263	0.0957936	1.63588	0.310195	2.00304	0.776918	0.114439	0.758993	0.0561681	0.444523	0	0	0	0	ENSMUSG00000026782	Abi2	protein_coding
0.0724943	0.43198	-0.143979	0.160289	0.313509	2.132	-0.713832	0.796473	0.756504	0.0430523	0.481967	0.433283	0	0	0	0	ENSMUSG00000026014	Raph1	protein_coding
-0.72171	0.144676	0.505473	-0.0334753	-1.95647	0.573734	2.04201	-0.107702	0.0617104	0.571292	0.0518736	0.915095	0	0	0	0	ENSMUSG00000101188	Eif4a-ps4	processed_pseudogene
-1.01914	0.337061	-0.510767	0.226115	-1.72814	0.624816	-1.11556	0.584846	0.0963417	0.537774	0.275257	0.563912	0	0	0	0	ENSMUSG00000026012	Cd28	protein_coding
-1.01698	1.18705	1.89975	0.915211	-1.46862	2.05345	1.88641	0.802798	0.154452	0.0506693	0.0709496	0.429685	0	0	0	0	ENSMUSG00000026011	Ctla4	protein_coding
0.573164	0.609113	-0.661763	-0.231997	3.06876	3.20402	-3.27895	-1.21522	0.00512864	0.00369025	0.00306975	0.235674	0	1	-1	0	ENSMUSG00000052062	Pard3b	protein_coding
0.211077	-0.797796	-0.554343	-0.250115	1.32905	-5.17825	-3.59856	-1.63743	0.195877	2.37626e-05	0.00138337	0.114114	0	-1	-1	0	ENSMUSG00000025969	Nrp2	protein_coding
0.390513	0.404257	-0.170822	-0.270788	3.03919	3.16388	-1.33375	-2.11181	0.00550821	0.00407071	0.194355	0.0449051	0	1	0	0	ENSMUSG00000040865	Ino80d	protein_coding
0.101776	0.248699	-0.674266	-0.691781	0.546015	0.951467	-2.84786	-3.39089	0.589913	0.350509	0.00869328	0.00232673	0	0	0	0	ENSMUSG00000084799	Ino80dos	lncRNA
0.053648	0.556717	-0.929342	-0.594191	0.28678	1.92154	-3.77943	-2.80651	0.776652	0.0661765	0.000875075	0.00958125	0	0	-1	0	ENSMUSG00000101599	Gm20342	lncRNA
0.045018	0.0248494	0.0493203	-0.0222032	0.39511	0.212192	0.436375	-0.196185	0.696125	0.833684	0.666324	0.846057	0	0	0	0	ENSMUSG00000025968	Ndufs1	protein_coding
-0.365116	-0.181027	0.0410905	-0.109097	-2.03798	-1.02027	0.220962	-0.593733	0.0523044	0.317408	0.826923	0.558044	0	0	0	0	ENSMUSG00000025967	Eef1b2	protein_coding
-1.04095	0.198527	-0.259312	0.42656	-2.3328	0.627479	-0.727265	1.05351	0.0280361	0.536055	0.473844	0.302218	0	0	0	0	ENSMUSG00000064612	Gm26457	snoRNA
0.114971	-0.158471	0.0134568	-0.202321	0.262313	-0.510141	0.0407352	-0.52806	0.795238	0.614444	0.967832	0.602131	0	0	0	0	ENSMUSG00000064602	Snora41	snoRNA
0.188422	-0.737585	-1.64507	0.0788729	0.56754	-1.38138	-4.11256	0.227107	0.575427	0.179428	0.00037305	0.822194	0	0	-1	0	ENSMUSG00000046856	Gpr1	protein_coding
1.09588	-0.261602	-0.475581	0.0174569	2.68698	-0.66922	-1.2086	0.0443684	0.0126549	0.509511	0.238166	0.964965	0	0	0	0	ENSMUSG00000027520	Zdbf2	protein_coding
0.335562	-0.476582	-0.0990325	0.917683	0.418909	-0.64834	-0.219939	2.40737	0.678873	0.522697	0.827711	0.0238056	0	0	0	0	ENSMUSG00000025964	Adam23	protein_coding
-0.087782	-0.282386	0.265205	-0.0746574	-0.557252	-1.84829	1.8884	-0.489838	0.582328	0.0764669	0.0706717	0.628535	0	0	0	0	ENSMUSG00000025962	Fastkd2	protein_coding
0.108231	0.373686	-0.0827369	-0.150391	0.545335	1.57662	-0.417425	-0.77791	0.590373	0.127499	0.679943	0.443948	0	0	0	0	ENSMUSG00000025959	Klf7	protein_coding
0.0655269	-0.191832	-0.140847	0.00755086	0.54481	-1.46212	-1.16634	0.0630536	0.590729	0.15621	0.254522	0.950227	0	0	0	0	ENSMUSG00000025958	Creb1	protein_coding
-0.380414	-1.1362	-0.262855	-0.00349322	-2.29699	-4.18576	-1.65144	-0.0225692	0.0303032	0.000308967	0.111202	0.982174	0	-1	0	0	ENSMUSG00000025956	Mettl21a	protein_coding
-0.490042	-1.38268	0.202425	-0.438076	-1.39363	-2.02245	0.602569	-1.31543	0.175739	0.0539916	0.552242	0.200345	0	0	0	0	ENSMUSG00000100437	Gm29152	lncRNA
0.0825967	-0.288299	1.05819	0.450797	0.122536	-0.358188	3.61506	1.02579	0.903458	0.72322	0.00132701	0.31485	0	0	1	0	ENSMUSG00000087213	2810408I11Rik	lncRNA
0.0768815	-0.6169	0.34592	0.0739438	0.553134	-4.37522	2.76906	0.556013	0.585103	0.000189458	0.0104591	0.583163	0	-1	0	0	ENSMUSG00000070871	Ccnyl1	protein_coding
0.355471	0.265776	0.0386599	0.0302605	2.01987	1.24187	0.202359	0.160065	0.0542765	0.22585	0.84128	0.874121	0	0	0	0	ENSMUSG00000045005	Fzd5	protein_coding
-0.268876	0.349221	-0.0164122	0.151908	-1.02483	0.944006	-0.0613895	0.597739	0.315295	0.354234	0.951539	0.55541	0	0	0	0	ENSMUSG00000051344	Plekhm3	protein_coding
-0.925435	-0.938302	0.300873	-0.134592	-2.23891	-1.98368	0.803862	-0.305968	0.0343366	0.058417	0.429082	0.762171	0	0	0	0	ENSMUSG00000084416	Rpl10a-ps1	processed_pseudogene
-0.354936	-0.177531	-0.346013	0.0575536	-1.51879	-0.616741	-1.47208	0.242784	0.141406	0.543002	0.153523	0.810161	0	0	0	0	ENSMUSG00000025950	Idh1	protein_coding
0.222253	0.165358	0.0810813	-0.0608486	1.64449	1.21571	0.602569	-0.454088	0.112639	0.235493	0.552242	0.653698	0	0	0	0	ENSMUSG00000025949	Pikfyve	protein_coding
-0.460173	0.167239	-0.807652	0.250611	-1.16706	0.372591	-2.69843	0.797787	0.254239	0.712605	0.0123244	0.432534	0	0	0	0	ENSMUSG00000015222	Map2	protein_coding
-0.434238	-0.402012	0.0839438	0.0624582	-3.13568	-2.46303	0.676426	0.493288	0.00436026	0.0210397	0.505003	0.62613	0	0	0	0	ENSMUSG00000026005	Rpe	protein_coding
0.265115	-0.0604198	-0.543267	-0.460835	1.53981	-0.343716	-2.95658	-2.72047	0.136214	0.733945	0.00671588	0.0117111	0	0	-1	0	ENSMUSG00000026004	Kansl1l	protein_coding
0.230407	0.292988	-0.484538	-0.620581	0.785537	0.882148	-1.67672	-2.31042	0.439547	0.38613	0.106105	0.0294337	0	0	0	0	ENSMUSG00000102559	Gm37570	TEC
-0.615078	-0.407811	-0.329926	-0.544828	-1.62811	-0.964554	-0.929825	-1.56053	0.116086	0.34404	0.361386	0.131251	0	0	0	0	ENSMUSG00000102374	Gm38387	TEC
0.232383	0.682417	-0.76291	-0.605752	0.67697	1.82645	-2.15889	-1.89016	0.504663	0.0797911	0.0406908	0.0704266	0	0	0	0	ENSMUSG00000102776	Gm38162	TEC
-0.025482	0.534692	-0.513332	-0.695349	-0.060478	1.52562	-1.26024	-1.96095	0.952258	0.139704	0.219263	0.0611568	0	0	0	0	ENSMUSG00000103706	6820402A03Rik	TEC
-0.405176	0.0818171	-0.617874	-0.68184	-1.18484	0.256531	-2.28976	-2.38721	0.247264	0.799648	0.0307804	0.0248874	0	0	0	0	ENSMUSG00000103756	Gm37285	TEC
0.34489	1.21862	-0.0308758	-0.791453	0.854837	3.80459	-0.0754626	-2.23271	0.400788	0.000820806	0.940449	0.0347944	0	1	0	0	ENSMUSG00000103382	Gm37755	TEC
-0.211386	-0.261411	0.0372427	-0.0585927	-1.64388	-1.73369	0.300975	-0.472491	0.112764	0.0953353	0.765931	0.64069	0	0	0	0	ENSMUSG00000026003	Acadl	protein_coding
-0.205199	-0.0992457	-0.146796	-0.0337374	-1.30489	-0.471813	-0.880745	-0.208209	0.203857	0.641167	0.386875	0.836759	0	0	0	0	ENSMUSG00000026000	Lancl1	protein_coding
0.253506	-0.157906	-2.70381	-0.908031	0.591812	-0.209167	-2.39674	-1.1289	0.55931	0.836019	0.0243705	0.269694	0	0	0	0	ENSMUSG00000025991	Cps1	protein_coding
0.222291	-0.109177	-0.946076	-0.525651	1.15171	-0.336843	-4.30926	-2.78313	0.260373	0.739056	0.000224663	0.0101208	0	0	-1	0	ENSMUSG00000025997	Ikzf2	protein_coding
-0.163195	-0.0758907	0.379273	0.359695	-0.559765	-0.181712	2.14161	1.53228	0.580639	0.857279	0.0421943	0.138057	0	0	0	0	ENSMUSG00000026196	Bard1	protein_coding
0.00911791	-0.476808	0.334718	0.161536	0.0468989	-2.46791	1.75754	0.840189	0.962968	0.0208122	0.0911109	0.408795	0	0	0	0	ENSMUSG00000026192	Atic	protein_coding
-0.00840193	-0.22765	-0.210689	-0.185727	-0.0141611	-0.41564	-0.348285	-0.272657	0.988814	0.681233	0.730553	0.787365	0	0	0	0	ENSMUSG00000026193	Fn1	protein_coding
-0.580862	0.421546	0.0445396	-0.00669359	-0.869803	1.152	0.119379	-0.0129848	0.392713	0.260259	0.905933	0.989743	0	0	0	0	ENSMUSG00000039395	Mreg	protein_coding
0.0829153	-0.201161	-0.190628	0.00178866	0.462095	-0.638278	-0.814399	0.00858114	0.648024	0.529118	0.423134	0.993222	0	0	0	0	NA	NA	NA
0.0271137	0.157263	0.0376448	-0.180383	0.149647	0.688579	0.21309	-0.906201	0.882248	0.497452	0.832991	0.373512	0	0	0	0	ENSMUSG00000026189	Pecr	protein_coding
0.0913493	0.10106	-0.0198363	0.0675499	0.619926	0.643951	-0.140353	0.46732	0.540936	0.525492	0.88951	0.644333	0	0	0	0	ENSMUSG00000026187	Xrcc5	protein_coding
-0.111828	-0.541102	-0.25375	0.0123498	-0.94332	-3.35444	-2.06779	0.10036	0.354577	0.00254712	0.0491958	0.920862	0	-1	0	0	ENSMUSG00000039354	Smarcal1	protein_coding
-0.732854	-0.00509724	0.193911	-0.0104595	-2.57739	-0.017905	0.639378	-0.0356187	0.0162649	0.985857	0.528414	0.97187	0	0	0	0	ENSMUSG00000046330	Rpl37a	protein_coding
-0.412645	-1.317	1.46286	-0.707044	-0.680663	-2.39602	1.63486	-0.669025	0.502363	0.0244091	0.114655	0.509633	0	0	0	0	ENSMUSG00000039323	Igfbp2	protein_coding
0.779315	0.122523	-0.684633	-0.0465248	1.7578	0.286136	-1.71947	-0.114227	0.0910653	0.777141	0.0979333	0.909973	0	0	0	0	ENSMUSG00000026185	Igfbp5	protein_coding
-0.0238594	-0.867376	-0.508488	-0.238824	-0.0911493	-3.32086	-2.00635	-0.951124	0.928103	0.00276797	0.0557916	0.350679	0	-1	0	0	ENSMUSG00000055322	Tns1	protein_coding
-1.71035	0.804759	1.30585	-1.25319	-0.983387	1.98612	2.16739	-2.0401	0.334873	0.0581285	0.0399689	0.0520775	0	0	0	0	ENSMUSG00000026180	Cxcr2	protein_coding
-0.442552	-0.279769	0.253616	0.000299216	-3.93142	-2.49234	2.18052	0.00257883	0.000593797	0.0197055	0.0388762	0.997963	-1	0	0	0	ENSMUSG00000006304	Arpc2	protein_coding
-0.899445	-3.14049	-0.324038	0.326019	-2.46655	-5.51182	-1.27138	1.13286	0.0208752	1.00968e-05	0.215338	0.268061	0	-1	0	0	ENSMUSG00000064272	Gpbar1	protein_coding
-0.0679094	-0.166747	-0.018818	0.0497071	-0.679307	-1.68278	-0.185193	0.492649	0.503207	0.104913	0.854578	0.626575	0	0	0	0	ENSMUSG00000006299	Aamp	protein_coding
-0.197735	0.142601	-0.146497	-0.0233739	-0.826977	0.499916	-0.66311	-0.101248	0.416102	0.621522	0.513351	0.920164	0	0	0	0	ENSMUSG00000026179	Pnkd	protein_coding
-0.841937	0.0634602	-1.22123	0.605417	-0.912792	0.138794	-1.26046	0.716623	0.370102	0.890729	0.219182	0.480273	0	0	0	0	ENSMUSG00000103013	Gm37503	TEC
0.0258512	-0.641971	-0.139778	0.166346	0.21662	-5.19325	-1.16535	1.38746	0.830268	2.28619e-05	0.254914	0.177591	0	-1	0	0	ENSMUSG00000006301	Tmbim1	protein_coding
-0.27696	-0.772641	-0.31604	-0.488981	-0.637625	-1.67063	-0.954716	-1.34773	0.529536	0.107313	0.348895	0.189875	0	0	0	0	ENSMUSG00000073650	Catip	protein_coding
-0.899616	-0.238362	1.1276	0.23943	-1.55898	-0.45838	2.57269	0.545359	0.131616	0.650654	0.0164396	0.590357	0	0	0	0	ENSMUSG00000026177	Slc11a1	protein_coding
0.129293	-0.344659	-0.202066	0.211439	1.03513	-2.66254	-1.62236	1.69944	0.310555	0.013388	0.117316	0.101693	0	0	0	0	ENSMUSG00000026176	Ctdsp1	protein_coding
0.458152	0.18259	0.270616	0.0510885	3.9858	1.58154	2.64318	0.469766	0.000516594	0.126369	0.0139968	0.642609	1	0	0	0	ENSMUSG00000033364	Usp37	protein_coding
0.0910307	-0.140613	0.151177	0.182397	0.697115	-1.03423	1.24929	1.44679	0.492186	0.310964	0.223171	0.160423	0	0	0	0	ENSMUSG00000026174	Cnot9	protein_coding
0.462535	0.445503	-1.59613	-0.414291	1.71039	1.02913	-5.38517	-1.53636	0.0996222	0.313308	1.39627e-05	0.137055	0	0	-1	0	ENSMUSG00000026173	Plcd4	protein_coding
0.527509	-0.253829	0.233643	-0.132007	2.93118	-1.36154	1.34495	-0.722962	0.00713538	0.185531	0.190761	0.476437	0	0	0	0	ENSMUSG00000026135	Zfp142	protein_coding
-0.217507	-0.204889	-0.142797	0.21235	-1.42576	-0.990441	-1.1052	1.50077	0.16635	0.331483	0.279632	0.145985	0	0	0	0	ENSMUSG00000026172	Bcs1l	protein_coding
0.126548	-0.307694	-0.124379	-0.0249851	1.09503	-2.37338	-1.05936	-0.218285	0.283981	0.0256557	0.299602	0.828985	0	0	0	0	ENSMUSG00000026171	Rnf25	protein_coding
0.228835	-0.457002	-0.574454	-0.0929474	1.02432	-1.2688	-2.59376	-0.451375	0.31553	0.21624	0.0156708	0.655624	0	0	0	0	ENSMUSG00000033276	Stk36	protein_coding
0.382384	-0.323169	0.360436	-0.0320847	2.07582	-1.78002	1.98556	-0.173865	0.0483868	0.087276	0.0581945	0.863377	0	0	0	0	ENSMUSG00000033257	Ttll4	protein_coding
-0.160911	-0.0900289	-0.409623	-0.208782	-0.736273	-0.279853	-1.29791	-0.807335	0.468442	0.781901	0.206209	0.427116	0	0	0	0	ENSMUSG00000026170	Cyp27a1	protein_coding
-0.307364	-0.505794	-0.530535	-0.501469	-0.832987	-0.687656	-1.38285	-1.20243	0.412768	0.498023	0.178983	0.240502	0	0	0	0	ENSMUSG00000006542	Prkag3	protein_coding
-0.526842	-0.325995	-0.0548152	0.0424822	-2.10803	-0.905373	-0.236777	0.190605	0.04526	0.373942	0.814766	0.85038	0	0	0	0	ENSMUSG00000026162	Nhej1	protein_coding
0.20584	-0.335037	-0.456918	0.722454	0.509839	-0.745625	-1.00431	1.75121	0.614652	0.462872	0.324884	0.0922155	0	0	0	0	ENSMUSG00000026205	Slc23a3	protein_coding
-0.0520004	-0.430677	-0.21008	0.0876986	-0.33958	-2.46183	-1.3573	0.574024	0.73702	0.021096	0.186858	0.571099	0	0	0	0	ENSMUSG00000033159	Cnppd1	protein_coding
0.146696	-0.0277969	-0.0632011	0.247811	0.96665	-0.152869	-0.415116	1.634	0.343011	0.879733	0.681611	0.114836	0	0	0	0	ENSMUSG00000049339	Retreg2	protein_coding
-0.292255	0.0167129	-0.0166261	0.126319	-1.66922	0.0766607	-0.103185	0.777424	0.107595	0.939506	0.918642	0.44423	0	0	0	0	ENSMUSG00000026197	Zfand2b	protein_coding
-0.267077	-0.728509	-0.314391	0.494271	-1.00808	-2.20094	-1.15231	1.70095	0.323109	0.0372303	0.260133	0.101406	0	0	0	0	ENSMUSG00000026198	Abcb6	protein_coding
0.0235029	0.562276	0.160907	0.248399	0.18523	4.26593	1.30452	2.00554	0.854548	0.000251255	0.20398	0.0558836	0	1	0	0	ENSMUSG00000033124	Atg9a	protein_coding
0.129307	0.493152	-0.019832	-0.161914	1.05888	3.56995	-0.160409	-1.3376	0.299814	0.0014867	0.873853	0.193113	0	1	0	0	ENSMUSG00000026199	Ankzf1	protein_coding
-0.0487013	-0.0911821	-0.559232	-0.183377	-0.407494	-0.654732	-4.35616	-1.4781	0.687126	0.518641	0.000199027	0.151915	0	0	-1	0	ENSMUSG00000026200	Glb1l	protein_coding
-0.146577	-0.205017	0.0472965	0.0404444	-1.31118	-1.76829	0.426203	0.365602	0.201757	0.0892601	0.673621	0.717748	0	0	0	0	ENSMUSG00000026201	Stk16	protein_coding
-0.117342	-0.496781	0.954119	0.346946	-0.606424	-3.35395	6.45335	2.05423	0.54972	0.00255023	9.46394e-07	0.050588	0	-1	1	0	ENSMUSG00000026202	Tuba4a	protein_coding
0.156927	0.184039	0.0266168	-0.0916474	0.975698	1.04734	0.165468	-0.559046	0.338595	0.304998	0.869911	0.581122	0	0	0	0	ENSMUSG00000026203	Dnajb2	protein_coding
0.58453	0.375894	0.870596	0.0389347	0.855846	0.633598	1.35354	0.0746211	0.400241	0.532118	0.18804	0.941112	0	0	0	0	ENSMUSG00000026204	Ptprn	protein_coding
-0.052621	-0.108876	0.0186201	0.347153	-0.298446	-0.52246	0.10987	2.03506	0.767838	0.605966	0.913393	0.0526175	0	0	0	0	ENSMUSG00000026209	Dnpep	protein_coding
-0.246576	-1.91996	-0.564845	-0.174566	-1.2913	-9.18428	-3.27979	-0.920533	0.208456	1.79355e-09	0.00306341	0.366124	0	-1	-1	0	ENSMUSG00000026208	Des	protein_coding
0.212352	-0.825613	-0.153907	-0.0907824	0.994935	-2.17173	-0.720882	-0.420357	0.329335	0.0396042	0.477693	0.677829	0	0	0	0	ENSMUSG00000026207	Speg	protein_coding
0.0927475	-0.21406	0.133026	0.25763	0.723037	-1.39765	1.06786	2.05396	0.476392	0.174544	0.295824	0.0506167	0	0	0	0	ENSMUSG00000033021	Gmppa	protein_coding
0.102339	-0.496118	0.0710036	0.27466	0.549046	-2.65118	0.386945	1.47033	0.587862	0.0137421	0.702083	0.153992	0	0	0	0	ENSMUSG00000032997	Chpf	protein_coding
0.295623	-0.408931	0.167535	0.173314	1.85345	-1.96938	1.07708	1.09978	0.0756993	0.060128	0.291767	0.281945	0	0	0	0	ENSMUSG00000026211	Obsl1	protein_coding
0.137598	-0.801196	-0.442522	-0.0347479	0.433953	-3.76871	-1.60264	-0.116222	0.668058	0.000899259	0.121621	0.908409	0	-1	0	0	ENSMUSG00000051703	Tmem198	protein_coding
-0.164331	-0.638089	-1.14413	-0.646076	-0.679498	-1.25311	-4.22977	-2.76355	0.503088	0.2218	0.000275827	0.0105944	0	0	-1	0	ENSMUSG00000032968	Inha	protein_coding
-0.0409662	-0.203639	-0.202848	0.00233207	-0.306961	-1.17046	-1.50111	0.0174593	0.761424	0.252891	0.145897	0.986209	0	0	0	0	ENSMUSG00000026213	Stk11ip	protein_coding
0.253185	-0.190371	-0.53656	-0.0175829	1.56131	-0.966323	-3.25601	-0.107535	0.131066	0.343171	0.00324815	0.915226	0	0	-1	0	ENSMUSG00000006576	Slc4a3	protein_coding
0.202599	0.921675	1.34775	0.666712	0.47074	3.26604	4.18069	2.2591	0.641923	0.00316891	0.000313026	0.0328819	0	1	1	0	ENSMUSG00000026235	Epha4	protein_coding
-0.223139	-0.398234	0.532637	0.240845	-1.17968	-2.29445	3.21513	1.35986	0.249272	0.03047	0.00359109	0.186057	0	0	1	0	ENSMUSG00000026245	Farsb	protein_coding
1.30168	0.608259	0.635005	0.399923	4.06527	2.17781	2.04758	1.39369	0.000421283	0.0390996	0.0512839	0.175723	1	0	0	0	ENSMUSG00000104018	4833412K13Rik	TEC
0.791042	0.247298	-0.137398	-0.0788787	3.84631	1.43631	-0.700374	-0.400787	0.000738019	0.163356	0.490184	0.691994	1	0	0	0	ENSMUSG00000032883	Acsl3	protein_coding
1.5113	0.353784	-0.256195	-0.377664	4.26947	1.48572	-0.969505	-1.32991	0.000248972	0.1499	0.341614	0.195597	1	0	0	0	ENSMUSG00000079470	Utp14b	protein_coding
-1.26739	1.44181	0.44618	0.329916	-1.61628	2.58333	0.783013	0.70848	0.118629	0.016047	0.441001	0.485225	0	0	0	0	ENSMUSG00000047330	Kcne4	protein_coding
-1.4777	1.0702	-0.178727	-0.0880795	-1.67595	1.35024	-0.309487	-0.194447	0.106257	0.189081	0.759525	0.847403	0	0	0	0	ENSMUSG00000050711	Scg2	protein_coding
-0.193358	0.498746	-0.0127831	0.0889785	-0.802431	2.66814	-0.0656335	0.468327	0.429893	0.0132165	0.948194	0.643623	0	0	0	0	ENSMUSG00000054702	Ap1s3	protein_coding
0.88488	0.677292	-0.390286	-1.19771	1.64097	1.56066	-0.843183	-2.52386	0.113371	0.131219	0.40715	0.0183587	0	0	0	0	ENSMUSG00000102235	Gm37886	TEC
0.127045	-0.273073	0.121273	-0.0129038	1.04712	-2.26644	1.00829	-0.108028	0.305099	0.0323677	0.323012	0.914839	0	0	0	0	ENSMUSG00000073643	Wdfy1	protein_coding
-0.252528	-0.0532697	0.112124	0.449582	-1.31254	-0.257074	0.649516	2.48857	0.201305	0.799233	0.52195	0.0198725	0	0	0	0	ENSMUSG00000026248	Mrpl44	protein_coding
1.46847	0.833579	-1.10664	0.397688	4.47682	2.59833	-3.41072	1.18409	0.000145678	0.0155085	0.00221474	0.247556	1	0	-1	0	ENSMUSG00000026249	Serpine2	protein_coding
0.113494	0.319073	0.180479	0.0816896	1.08117	3.01502	1.708	0.777508	0.28998	0.00583815	0.100072	0.444181	0	0	0	0	ENSMUSG00000004364	Cul3	protein_coding
0.0358605	0.536227	0.0867595	-0.464086	0.106495	1.66343	0.278496	-1.46482	0.916043	0.10876	0.78293	0.155479	0	0	0	0	ENSMUSG00000103076	Gm37902	TEC
-0.503988	0.337049	0.392999	-0.342641	-1.48683	0.880895	1.23229	-1.01946	0.149608	0.386795	0.229348	0.317783	0	0	0	0	ENSMUSG00000038608	Dock10	protein_coding
0.901539	0.237473	-0.667528	-0.254818	4.79899	0.592521	-2.83539	-1.21912	6.32754e-05	0.558843	0.00895256	0.234217	1	0	0	0	ENSMUSG00000055980	Irs1	protein_coding
0.105841	-0.103835	-0.147023	0.0387459	0.957036	-0.863148	-1.31915	0.347516	0.347746	0.396291	0.199118	0.731123	0	0	0	0	ENSMUSG00000026142	Rhbdd1	protein_coding
0.0737795	-0.0902548	-1.14555	-0.0240625	0.290356	-0.312309	-3.96119	-0.0922194	0.773948	0.757405	0.000550224	0.927261	0	0	-1	0	ENSMUSG00000067158	Col4a4	protein_coding
0.269077	-0.201503	-1.23782	-0.0270726	0.9783	-0.575789	-3.38265	-0.0870546	0.337332	0.569924	0.00237487	0.931324	0	0	-1	0	ENSMUSG00000079465	Col4a3	protein_coding
0.410552	-0.439532	0.0488729	0.159707	1.22759	-0.852056	0.130916	0.451569	0.231075	0.402301	0.896893	0.655487	0	0	0	0	ENSMUSG00000097564	C430014B12Rik	lncRNA
-0.199036	-0.145812	0.0617358	-0.0848661	-1.67249	-1.10974	0.51726	-0.716942	0.106944	0.277711	0.609538	0.480079	0	0	0	0	ENSMUSG00000026150	Mff	protein_coding
0.355515	0.0683544	0.210672	-0.360195	1.10987	0.174531	0.601751	-1.09111	0.277656	0.862859	0.552778	0.285665	0	0	0	0	ENSMUSG00000101450	Gm28941	lncRNA
-0.143357	-0.311866	0.217677	0.0884758	-1.30321	-2.77609	1.94906	0.792065	0.204422	0.0102887	0.0626344	0.435801	0	0	0	0	ENSMUSG00000026159	Agfg1	protein_coding
-0.365307	0.515525	1.27745	0.315719	-1.19545	1.24826	4.59369	1.13514	0.24317	0.223541	0.000107654	0.267121	0	0	1	0	ENSMUSG00000045658	Pid1	protein_coding
0.238491	0.168695	0.266307	0.0874014	2.29274	1.63173	2.53389	0.827538	0.0305831	0.115316	0.0179481	0.41579	0	0	0	0	ENSMUSG00000026219	Trip12	protein_coding
-0.182927	0.0775753	-0.507778	-0.252185	-0.694917	0.256301	-2.15043	-1.07218	0.493539	0.799824	0.0414204	0.293915	0	0	0	0	ENSMUSG00000073633	Fbxo36	protein_coding
-0.248186	0.356757	0.69042	-0.345587	-0.508592	0.606052	1.14433	-0.632635	0.615514	0.549964	0.263363	0.532737	0	0	0	0	ENSMUSG00000052477	C130026I21Rik	protein_coding
0.15268	-0.395076	-0.193742	-0.0689023	0.331353	-0.976225	-0.470803	-0.174403	0.74315	0.338339	0.641878	0.862958	0	0	0	0	ENSMUSG00000101279	Gm18342	unprocessed_pseudogene
-0.224617	-0.37235	-0.292113	0.218303	-0.577904	-1.19431	-0.928485	0.701816	0.568517	0.243607	0.362066	0.4893	0	0	0	0	ENSMUSG00000089844	A530032D15Rik	protein_coding
-0.487618	0.350391	0.695671	0.563691	-0.892168	0.550636	0.956418	0.840107	0.380841	0.586788	0.348052	0.40884	0	0	0	0	ENSMUSG00000072109	A530040E14Rik	lncRNA
-0.642348	-0.423374	-0.556505	0.0846372	-1.44307	-1.07038	-1.44583	0.236384	0.16146	0.294709	0.16069	0.815068	0	0	0	0	ENSMUSG00000089937	Gm7281	unprocessed_pseudogene
-0.378098	0.205977	-0.22919	-0.431402	-2.40087	1.07765	-1.4342	-2.75136	0.0241496	0.291514	0.16395	0.0108997	0	0	0	0	ENSMUSG00000070034	Sp110	protein_coding
-0.253622	-0.035515	0.0476351	-0.158401	-1.37191	-0.193664	0.269285	-0.937122	0.182322	0.848009	0.789929	0.357693	0	0	0	0	ENSMUSG00000070031	Sp140	protein_coding
-1.01546	0.0779525	1.44181	0.783245	-1.8226	0.145063	1.46301	1.15254	0.080391	0.885829	0.155969	0.260039	0	0	0	0	ENSMUSG00000073628	Gm10552	lncRNA
-0.129925	0.131036	0.144658	-0.362401	-0.875343	0.894905	0.976632	-2.44741	0.38975	0.379404	0.338142	0.0217844	0	0	0	0	ENSMUSG00000026222	Sp100	protein_coding
-1.06579	-0.155801	0.952252	-0.1838	-2.49591	-0.314399	2.25069	-0.455716	0.0195484	0.755837	0.0334809	0.652542	0	0	0	0	ENSMUSG00000052760	A630001G21Rik	protein_coding
0.19065	-0.221781	0.015738	-0.0699524	1.98954	-2.2822	0.163661	-0.728114	0.0577273	0.031287	0.871318	0.473333	0	0	0	0	ENSMUSG00000036707	Cab39	protein_coding
0.0817788	-0.0635576	-0.0648704	0.264695	0.486339	-0.385537	-0.389746	1.59081	0.630978	0.703113	0.700037	0.124264	0	0	0	0	ENSMUSG00000026223	Itm2c	protein_coding
-0.0825595	0.234377	1.28811	0.851609	-0.191381	0.566239	2.25994	1.7778	0.849778	0.576298	0.0328228	0.0876483	0	0	0	0	ENSMUSG00000049608	Gpr55	protein_coding
0.0632361	0.0831815	0.266892	0.0935815	0.431779	0.569423	1.79065	0.639488	0.669616	0.574169	0.0855109	0.528343	0	0	0	0	ENSMUSG00000026229	Psmd1	protein_coding
0.625919	-0.0237029	-0.645834	-0.165343	1.07176	-0.0394053	-1.06591	-0.420024	0.294102	0.968881	0.296688	0.678069	0	0	0	0	ENSMUSG00000026228	Htr2b	protein_coding
0.332142	-0.170019	-0.286252	0.0258887	2.04597	-0.872191	-1.71094	0.159788	0.0514545	0.391434	0.0995191	0.874337	0	0	0	0	ENSMUSG00000062590	Armc9	protein_coding
1.16186	0.191977	-0.00330454	-0.268711	3.46348	0.592956	-0.0105226	-0.78589	0.00194164	0.558556	0.991688	0.439344	0	0	0	0	ENSMUSG00000087538	Gm16341	lncRNA
0.234223	-0.34649	0.0395233	0.419905	1.24526	-1.87863	0.220322	2.21664	0.224623	0.0720471	0.827416	0.0360083	0	0	0	0	ENSMUSG00000079445	B3gnt7	protein_coding
0.299815	0.390276	0.492494	-0.224313	1.18303	1.41702	1.83936	-0.86739	0.247965	0.168864	0.0778113	0.394008	0	0	0	0	ENSMUSG00000026234	Ncl	protein_coding
0.194563	0.296609	-0.00867426	-0.883011	0.704612	0.706373	-0.0291038	-2.62661	0.487588	0.486511	0.977014	0.0145386	0	0	0	0	ENSMUSG00000073627	C130036L24Rik	lncRNA
-0.0521625	0.264528	-0.12117	-0.0963624	-0.21294	1.08688	-0.465635	-0.3764	0.833107	0.287497	0.645522	0.709807	0	0	0	0	ENSMUSG00000026238	Ptma	protein_coding
-0.316644	-0.0007521	-0.120652	-0.0779205	-1.38988	-0.00215155	-0.592797	-0.378594	0.176861	0.9983	0.558661	0.708197	0	0	0	0	ENSMUSG00000026239	Pde6d	protein_coding
-0.167724	-0.420065	0.0148426	0.0882123	-1.03354	-2.11554	0.102312	0.58501	0.311283	0.0445579	0.919329	0.563803	0	0	0	0	ENSMUSG00000026240	Cops7b	protein_coding
1.62508	0.654056	1.3566	0.242084	1.58592	1.32282	2.07011	0.340053	0.125372	0.197911	0.0489605	0.736668	0	0	0	0	ENSMUSG00000026241	Nppc	protein_coding
0.258804	0.339188	-0.266259	0.0204372	1.84776	1.95701	-1.94468	0.142496	0.0765464	0.0616433	0.0631864	0.887834	0	0	0	0	ENSMUSG00000053333	Dis3l2	protein_coding
-0.320427	0.567844	0.447787	-0.392056	-0.960563	1.52097	1.44702	-1.20886	0.346004	0.140861	0.16036	0.238065	0	0	0	0	ENSMUSG00000084106	Gm6136	processed_pseudogene
0.280655	0.812548	-0.550482	-0.181445	0.847606	1.82723	-1.45822	-0.531309	0.404728	0.0796704	0.157275	0.599911	0	0	0	0	ENSMUSG00000103984	Gm37447	TEC
0.494743	0.67579	0.669816	-0.445785	1.69096	2.81588	2.78044	-1.77667	0.10332	0.00937278	0.0101847	0.0878388	0	0	0	0	ENSMUSG00000101625	Gm29371	lncRNA
-1.37808	-2.34038	-0.671561	-0.371579	-1.16864	-2.96682	-0.892167	-0.78723	0.253612	0.00655349	0.380841	0.438574	0	0	0	0	ENSMUSG00000026246	Alppl2	protein_coding
-0.879813	-2.54534	-0.596468	0.293783	-1.69197	-6.90348	-1.60668	0.723162	0.103125	3.15415e-07	0.120729	0.476317	0	-1	0	0	ENSMUSG00000026247	Ecel1	protein_coding
0.00024586	0.111541	0.20234	0.0111403	0.00238144	1.08289	1.98439	0.10931	0.998119	0.28923	0.0583328	0.913832	0	0	0	0	ENSMUSG00000026254	Eif4e2	protein_coding
0.308842	0.198076	0.167532	-0.0949666	2.00822	1.29131	1.08224	-0.611269	0.0555796	0.208452	0.289513	0.54656	0	0	0	0	ENSMUSG00000048000	Gigyf2	protein_coding
0.122783	-1.42552	-1.77397	-0.271043	0.523007	-4.50524	-6.35245	-1.10317	0.605591	0.00013535	1.21457e-06	0.280496	0	-1	-1	0	ENSMUSG00000026259	Ngef	protein_coding
-1.22614	-0.846335	0.965091	0.133167	-2.08001	-1.25956	1.85845	0.271586	0.0479696	0.219504	0.0749609	0.788179	0	0	0	0	ENSMUSG00000026288	Inpp5d	protein_coding
0.382835	-0.248979	0.214037	-0.325415	2.40135	-1.63222	1.38131	-2.08887	0.0241239	0.115213	0.17945	0.0470975	0	0	0	0	ENSMUSG00000026289	Atg16l1	protein_coding
1.58163	-0.34268	-0.582776	-0.693197	4.34439	-1.10368	-1.50011	-1.84723	0.000205171	0.280281	0.146155	0.0766246	1	0	0	0	ENSMUSG00000056055	Sag	protein_coding
0.110291	-0.148465	-0.0346816	-0.141626	0.565497	-0.749549	-0.174912	-0.727368	0.576795	0.460547	0.862563	0.473782	0	0	0	0	ENSMUSG00000070738	Dgkd	protein_coding
0.503201	-0.264931	0.083229	-0.0553602	3.44847	-1.39877	0.578664	-0.394908	0.00201582	0.174209	0.568011	0.696272	0	0	0	0	ENSMUSG00000005501	Usp40	protein_coding
-6.31291	-0.388008	0.397526	1.014	-11.9623	-0.555456	0.569083	1.48181	8.07045e-12	0.583537	0.574396	0.150933	-1	0	0	0	ENSMUSG00000089675	Ugt1a8	protein_coding
0.635801	0.0400708	0.31396	0.0342337	4.36174	0.265798	2.16678	0.233278	0.000196175	0.792582	0.0400198	0.817452	1	0	0	0	ENSMUSG00000090124	Ugt1a7c	protein_coding
-3.48044	-0.1709	0.187112	-0.229083	-18.2297	-0.548553	0.643355	-0.890424	6.43895e-16	0.588196	0.525873	0.381758	-1	0	0	0	ENSMUSG00000090145	Ugt1a6b	protein_coding
-0.760874	-0.281287	-0.13661	-0.00414465	-3.07307	-0.744322	-0.421738	-0.0146903	0.00507557	0.463646	0.676834	0.988396	0	0	0	0	ENSMUSG00000054545	Ugt1a6a	protein_coding
-0.0753371	0.263956	-0.599768	-0.394388	-0.215526	0.53234	-1.87027	-1.28658	0.831112	0.599207	0.0732427	0.210071	0	0	0	0	ENSMUSG00000081984	Dnajb3	protein_coding
-0.402221	0.206665	-0.544753	-0.350895	-1.41031	0.703377	-1.94069	-1.29301	0.170815	0.488344	0.0636936	0.20787	0	0	0	0	ENSMUSG00000079429	Mroh2a	protein_coding
0.28011	0.151732	0.0508818	-0.186983	1.72219	1.05405	0.328857	-1.20355	0.0974318	0.301979	0.745012	0.240076	0	0	0	0	ENSMUSG00000044783	Hjurp	protein_coding
0.0256207	0.397274	0.0381718	-0.851622	0.154139	1.75697	0.177406	-4.36868	0.878742	0.0912094	0.860624	0.00019269	0	0	0	0	ENSMUSG00000036251	Trpm8	protein_coding
0.29203	0.840756	-0.511088	-0.08929	0.985157	2.73426	-1.53294	-0.307861	0.33402	0.0113421	0.137894	0.760747	0	0	0	0	ENSMUSG00000049866	Arl4c	protein_coding
0.0153991	-0.155661	-0.519373	0.163409	0.0544303	-0.542829	-1.83631	0.582916	0.957027	0.592072	0.0782751	0.56519	0	0	0	0	ENSMUSG00000036206	Sh3bp4	protein_coding
0.553753	-0.0825111	-0.593369	0.474915	2.32653	-0.368697	-2.66248	2.12766	0.0284215	0.715469	0.01339	0.0434443	0	0	0	0	ENSMUSG00000055013	Agap1	protein_coding
0.453423	0.195586	0.719581	0.395496	2.76226	1.14515	4.38933	2.39289	0.0106265	0.263029	0.000182671	0.0245784	0	0	1	0	ENSMUSG00000044337	Ackr3	protein_coding
0.198921	0.716553	2.21686	1.0776	0.312065	1.70282	5.34455	2.36572	0.757589	0.101049	1.5496e-05	0.02609	0	0	1	0	ENSMUSG00000103292	Gm35048	TEC
0.173383	-0.062499	0.0897796	0.0559489	1.46042	-0.541112	0.776696	0.4788	0.156673	0.593237	0.444651	0.636257	0	0	0	0	ENSMUSG00000034432	Cops8	protein_coding
0.174643	-0.36665	-0.560638	0.263901	0.755029	-1.67626	-2.46477	1.15617	0.457311	0.106196	0.0209585	0.258581	0	0	0	0	ENSMUSG00000048126	Col6a3	protein_coding
-0.0118719	-1.30486	-0.767859	0.288232	-0.0541558	-4.00144	-4.129	1.63328	0.957243	0.000496286	0.0003576	0.114988	0	-1	-1	0	ENSMUSG00000026303	Mlph	protein_coding
0.298708	0.0692817	-2.04304	0.201799	1.00313	0.0652499	-3.44364	0.494081	0.325443	0.948496	0.00204028	0.625578	0	0	-1	0	ENSMUSG00000026304	Rab17	protein_coding
0.0380006	-0.0472369	0.0362576	-0.164729	0.226732	-0.281246	0.221941	-1.00897	0.822483	0.780845	0.82617	0.32269	0	0	0	0	ENSMUSG00000026305	Lrrfip1	protein_coding
0.242886	0.135378	-2.00206	-0.0839227	0.633927	0.303608	-3.57421	-0.226339	0.531907	0.763948	0.00147087	0.822784	0	0	-1	0	ENSMUSG00000034353	Ramp1	protein_coding
-0.085229	0.53123	0.528595	0.152333	-0.62782	4.4398	4.33974	1.20187	0.535836	0.000160321	0.00020765	0.240717	0	1	1	0	ENSMUSG00000034343	Ube2f	protein_coding
0.514817	2.10149	0.660394	-0.583739	0.635508	4.05226	0.965896	-0.869061	0.530893	0.000435599	0.343381	0.393111	0	1	0	0	ENSMUSG00000083064	Gm7785	processed_pseudogene
-0.257903	1.02285	-0.0384754	0.115421	-1.16053	4.15181	-0.211637	0.578062	0.256837	0.000337202	0.834112	0.568412	0	1	0	0	ENSMUSG00000026307	Scly	protein_coding
-0.137537	-0.0316681	0.0849563	-0.158064	-1.61848	-0.350298	0.99783	-1.85	0.118153	0.72906	0.327957	0.0762109	0	0	0	0	ENSMUSG00000026309	Ilkap	protein_coding
-0.388469	-0.6415	-0.130027	0.0610818	-1.96616	-1.72394	-0.674375	0.340568	0.0605191	0.0971097	0.506284	0.736284	0	0	0	0	ENSMUSG00000067071	Hes6	protein_coding
1.55062	0.072417	0.65943	-0.766768	3.9433	0.175765	1.53426	-1.80051	0.000576021	0.861899	0.137571	0.0839026	1	0	0	0	ENSMUSG00000055866	Per2	protein_coding
0.249986	-0.638324	-0.0098412	-0.346412	1.0531	-2.13949	-0.0433858	-1.49231	0.302404	0.0423822	0.96574	0.148176	0	0	0	0	ENSMUSG00000034292	Traf3ip1	protein_coding
0.603039	-0.429339	-0.012678	-0.0981552	3.77063	-2.38547	-0.0814578	-0.621932	0.000894888	0.0249829	0.935729	0.539638	1	0	0	0	ENSMUSG00000026311	Asb1	protein_coding
0.681158	-0.323174	-0.291358	0.158183	3.06929	-1.47281	-1.29357	0.711736	0.00512207	0.153328	0.207682	0.483241	0	0	0	0	ENSMUSG00000026313	Hdac4	protein_coding
-0.137222	-6.2428e-05	0.114174	0.117073	-1.21792	-0.000512364	1.05634	1.06076	0.234665	0.999595	0.300951	0.298976	0	0	0	0	ENSMUSG00000026260	Ndufa10	protein_coding
-0.718851	0.0741746	0.345655	-0.0193114	-2.89169	0.300717	1.55471	-0.08573	0.00783746	0.766126	0.132629	0.932366	0	0	0	0	ENSMUSG00000073616	Cops9	protein_coding
0.218319	-0.458217	-0.664092	0.118287	1.11407	-1.77705	-3.45375	0.638203	0.275882	0.0877751	0.0019894	0.529165	0	0	-1	0	ENSMUSG00000034220	Gpc1	protein_coding
-0.401698	-0.0868715	-0.349291	-0.174827	-1.45463	-0.213268	-1.20495	-0.637648	0.158257	0.832854	0.239544	0.529521	0	0	0	0	ENSMUSG00000047067	Dusp28	protein_coding
-0.9415	-0.318752	-0.765819	-0.734612	-3.42622	-0.741228	-2.06632	-2.15056	0.00213087	0.465486	0.0493445	0.0414093	0	0	0	0	ENSMUSG00000097251	5033417F24Rik	lncRNA
0.0491407	-0.593986	-0.22766	0.374808	0.27738	-2.75924	-1.27613	2.11977	0.783777	0.0107013	0.21368	0.0441662	0	0	0	0	ENSMUSG00000026269	Rnpepl1	protein_coding
0.0437513	-0.539605	-0.295049	0.0599266	0.264874	-2.64337	-1.78543	0.369941	0.793286	0.0139908	0.0863735	0.714553	0	0	0	0	ENSMUSG00000026270	Capn10	protein_coding
-1.32511	-0.74841	0.417509	-0.199444	-1.73098	-1.64468	1.02617	-0.506349	0.0958267	0.112599	0.314672	0.617064	0	0	0	0	ENSMUSG00000026271	Gpr35	protein_coding
-1.51945	0.876421	-0.342678	0.276015	-2.18855	2.08629	-0.991224	0.549051	0.0382213	0.0473497	0.331108	0.587859	0	0	0	0	ENSMUSG00000014602	Kif1a	protein_coding
0.611111	-1.21487	0.197956	-0.197254	2.29154	-3.02443	0.511126	-0.656455	0.0306625	0.00570757	0.613763	0.517551	0	0	0	0	ENSMUSG00000047793	Sned1	protein_coding
-0.284146	-0.147358	-0.257865	0.0986083	-1.92476	-0.851236	-1.812	0.709069	0.065753	0.402747	0.0820587	0.484866	0	0	0	0	ENSMUSG00000026273	Mterf4	protein_coding
[truncated: 15,136 more rows]

## Sheet: Supplementary Figure 1d
panel	Tukey's multiple comparisons test	Mean Diff.	95.00% CI of diff.	Significant?	Summary	Adjusted P Value
[truncated: 20 more rows]
