# Supplementary material for: Intraperitoneal microbial contamination drives post-surgical peritoneal adhesions by mesothelial EGFR-signaling
Source: Nat Commun. 2021 Dec 16;12:7316. doi: 10.1038/s41467-021-27612-x (PMC8677808; doi:10.1038/s41467-021-27612-x)
Supplement: Supplementary file 6 — Source Data [file 41467_2021_27612_MOESM6_ESM.xlsx]

## Sheet: Fig 1d
age	group	colonization	adhesion index
9-10 weeks	PB	SPF	5
9-10 weeks	PB	SPF	5
9-10 weeks	PB	SPF	2
9-10 weeks	PB	SPF	5
9-10 weeks	PB	SPF	4
9-10 weeks	PB+CLP	SPF	10
9-10 weeks	PB+CLP	SPF	10
9-10 weeks	PB+CLP	SPF	17
9-10 weeks	PB+CLP	SPF	12
9-10 weeks	PB+CLP	SPF	9
10	CLP	SPF	3
10	CLP	SPF	6
10	CLP	SPF	3
10	CLP	SPF	0
10	CLP	SPF	3
8-10	PB+CLP	SPF	15
8-10	PB+CLP	SPF	8
10	Sham	SPF	0
10	Sham	SPF	0
10	Sham	SPF	0
8-10	Sham	SPF	0
8-10	Sham	SPF	0

## Sheet: Fig 1e
Experimental_ID	age	group	colonization	PAI1	PAI2	PAI3	PAI4	PAI5	PAI6	PAI
171128_00	9	PB+CLP	GF	2	1	2	0	4	3	12
171128_01	7	PB+CLP	GF	0	2	0	2	2	0	6
171128_02	7	PB+CLP	GF	2	2	0	2	4	0	10
171128_03	7	PB+CLP	GF	2	0	4	0	2	0	8
171128_04	7	PB+CLP	GF	0	0	0	0	0	2	2
171128_05	7	PB+CLP	GF	0	2	0	0	0	0	2
171128_06	7	PB+CLP	GF	0	2	2	0	0	0	4
171128_20	9	PB+CLP	sDMDm2	0	3	2	0	2	3	10
171128_21	7	PB+CLP	sDMDm2
171128_22	7	PB+CLP	sDMDm2	0	3	2	2	0	0	7
171128_23	7	PB+CLP	sDMDm2
171128_24	7	PB+CLP	sDMDm2
171128_25	7	PB+CLP	sDMDm2
171128_26	7	PB+CLP	sDMDm2	2	2	2	0	4	4	14
171128_30	9	PB+CLP	SPF	0	0	0	0	2	4	6
171128_31	9	PB+CLP	SPF	2	2	0	2	2	4	12
171128_35	9	PB+CLP	SPF	0	0	2	0	0	4	6
171128_36	9	PB+CLP	SPF	0	4	2	4	4	2	16
171012_1	7	PB+CLP	GF	2	2	0	0	2	0	6
171012_2	7	PB+CLP	GF	2	2	0	0	2	0	6
171012_3	7	PB+CLP	GF	2	2	2	0	2	0	8
171012_4	7	PB+CLP	GF
171012_5	7	PB+CLP	GF	0	0	2	0	2	0	4
171012_6	7	PB+CLP	sDMDm2
171012_7	8	PB+CLP	sDMDm2	0	2	2	3	2	0	9
171012_8	8	PB+CLP	sDMDm2
171012_9	10	PB+CLP	sDMDm2	0	3	0	4	4	2	13
171012_10	10	PB+CLP	sDMDm2	1	2	0	2	2	0	7
171012_11	10	PB+CLP	sDMDm2	0	2	2	2	2	0	8
170912_1	11	PB+CLP	GF	4	2	4	2	2	0	14
170912_2	11	PB+CLP	GF	0	0	0	0	4	0	4
170912_3	9	PB+CLP	GF	0	2	0	1	2	0	5
170912_4	9	PB+CLP	GF	0	0	0	2	2	0	4
170811_1	9	PB+CLP	SPF	0	2	3	3	2	0	10
170811_2	9	PB+CLP	SPF	0	0	3	3	4	0	10
170811_4	9	PB+CLP	SPF	0	4	1	4	4	4	17
170811_6	9	PB+CLP	SPF	4	0	4	0	4	0	12
170811_7	9	PB+CLP	SPF	0	0	3	2	4	0	9

## Sheet: Fig 1f
area	group
16.87	GF
23.724	GF
13.478	GF
7.323	GF
10.744	GF
23.421	GF
23.555	Colonized
20.862	Colonized
40.383	Colonized
20.978	Colonized
30.864	Colonized
19.663	Colonized
40.18	Colonized
15.416	Colonized

## Sheet: Fig 2d
File	thickness	group
170426_A6_next_40.csv	89.9773	next
170426_A6_distant_40.csv	28.0797	distant
170426_A8_distant_40.csv	6.76433	distant
170426_A8_next_40.csv	50.37	next
170426_C10_healthy_40.csv	14.899	healthy
170426_C7_healthy_20.csv	16.5303	healthy
170515_4A_next_40.csv	110.667	next
170515_4A_distant_40.csv	13.676	distant
170515_9A_distant_10.csv	29.2807	distant
170515_9A_next_10.csv	95.975	next
170515_C1_healthy_40.csv	18.7873	healthy
170519_5A_distant_20.csv	18.1427	distant
170519_5A_next_20.csv	135.658	next
170606_10_distant_5.csv	16.3953	distant
170606_10_next_5.csv	96.907	next
170606_2_distant_10.csv	14.088	distant
170606_2_next_10.csv	129.426	next
170606_6_distant_5.csv	36.9273	distant
170606_6_next_5.csv	62.062	next
170616_6_distant_5.csv	9.13733	distant
170616_6_next_5.csv	190.87	next

## Sheet: Fig 2i
id	tomato_negative	tomato_positve	percent_positive	percent_negative
190314_M1	1	107	99.0741	0.925926
190314_M2	96	416	81.25	18.75
190502_M1	7	452	98.4749	1.52505
190520_M1	233	1195	83.6835	16.3165
190520_M2	134	1427	91.4158	8.58424

## Sheet: Fig 5g
Figure 5g
	anti-pTyr1068 EGFR
	anti-EGFR
	anti-pThr202/Tyr204 ERK
	anti-ERK
	anti-pTyr705 STAT3
	anti-STAT3
	anti-pSer473 AKT
	anti-AKT
	anti-ACTB same membrane as phosphorylated proteins
	anti-ACTB same membrane as total proteins

## Sheet: Fig 6b
Figure 5g	anti-pTyr1068 EGFR
	anti-pSer1047 EGFR
	anti-EGFR
	anti-pThr202/Tyr204 ERK
	anti-ERK
	anti-pSer473 AKT
	anti-AKT
	anti-ACTB same membrane as phosphorylated proteins
	anti-ACTB same membrane as total proteins

## Sheet: Fig 6c
rowname	column	wellname	group	nM	OD
B	2	B2	Gefitinib	40	-0.182588
C	2	C2	Gefitinib	20	0.0284119
D	2	D2	Gefitinib	10	0.275112
E	2	E2	Gefitinib	5	0.275912
F	2	F2	Gefitinib	2.5	0.251312
G	2	G2	Gefitinib	1.25	0.442812
B	3	B3	Gefitinib	40	-0.185688
C	3	C3	Gefitinib	20	-0.179288
D	3	D3	Gefitinib	10	0.205712
E	3	E3	Gefitinib	5	0.379812
F	3	F3	Gefitinib	2.5	0.397212
G	3	G3	Gefitinib	1.25	0.425112
B	4	B4	Gefitinib	40	-0.183588
C	4	C4	Gefitinib	20	-0.183088
D	4	D4	Gefitinib	10	0.235012
E	4	E4	Gefitinib	5	0.323012
F	4	F4	Gefitinib	2.5	0.334512
G	4	G4	Gefitinib	1.25	0.406612
B	5	B5	Selumetinib	56	0.473212
C	5	C5	Selumetinib	28	0.440812
D	5	D5	Selumetinib	14	0.463812
E	5	E5	Selumetinib	7	0.471812
F	5	F5	Selumetinib	3.5	0.409612
G	5	G5	Selumetinib	1.75	0.489512
B	6	B6	Selumetinib	56	0.415512
C	6	C6	Selumetinib	28	0.472112
D	6	D6	Selumetinib	14	0.445612
E	6	E6	Selumetinib	7	0.493312
F	6	F6	Selumetinib	3.5	0.464312
G	6	G6	Selumetinib	1.75	0.322912
B	7	B7	Selumetinib	56	0.431112
C	7	C7	Selumetinib	28	0.440212
D	7	D7	Selumetinib	14	0.481912
E	7	E7	Selumetinib	7	0.453312
F	7	F7	Selumetinib	3.5	0.320512
G	7	G7	Selumetinib	1.75	0.436612
B	8	B8	DMSO	0.16	0.379212
C	8	C8	DMSO	0.08	0.478912
D	8	D8	DMSO	0.04	0.477412
E	8	E8	DMSO	0.02	0.495412
F	8	F8	DMSO	0.01	0.448512
G	8	G8	DMSO	0.005	0.476712
B	9	B9	DMSO	0.16	0.392412
C	9	C9	DMSO	0.08	0.467112
D	9	D9	DMSO	0.04	0.464512
E	9	E9	DMSO	0.02	0.511412
F	9	F9	DMSO	0.01	0.461812
G	9	G9	DMSO	0.005	0.484712
B	10	B10	DMSO	0.16	0.413112
C	10	C10	DMSO	0.08	0.392612
D	10	D10	DMSO	0.04	0.511912
E	10	E10	DMSO	0.02	0.465412
F	10	F10	DMSO	0.01	0.368112
G	10	G10	DMSO	0.005	0.445612

## Sheet: Fig 6e,f
wellname	substance	concentration	unit	group	time	woundhealing_percent	timepoints	congroup
A1_	Gefitinib	40	uM	Gefitinib_40	06d_16h15m	0	1	40 uM
B1_	Gefitinib	40	uM	Gefitinib_40	06d_16h15m	0	1	40 uM
C1_	Gefitinib	40	uM	Gefitinib_40	06d_16h15m	0	1	40 uM
D1_	Gefitinib	40	uM	Gefitinib_40	06d_16h15m	0	1	40 uM
E1_	DMSO	0.4	%	NA	06d_16h15m	0	1	0.004
F1_	DMSO	0.4	%	NA	06d_16h15m	0	1	0.004
G1_	DMSO	0.4	%	NA	06d_16h15m	0	1	0.004
H1_	DMSO	0.4	%	NA	06d_16h15m	0	1	0.004
A2	Gefitinib	20	uM	Gefitinib_20	06d_16h15m	0	1	20 uM
B2	Gefitinib	20	uM	Gefitinib_20	06d_16h15m	0	1	20 uM
C2	Gefitinib	20	uM	Gefitinib_20	06d_16h15m	0	1	20 uM
D2	Gefitinib	20	uM	Gefitinib_20	06d_16h15m	0	1	20 uM
E2	DMSO	0.2	%	DMSO_0.2	06d_16h15m	0	1	0.002
F2	DMSO	0.2	%	DMSO_0.2	06d_16h15m	0	1	0.002
G2	DMSO	0.2	%	DMSO_0.2	06d_16h15m	0	1	0.002
H2	DMSO	0.2	%	DMSO_0.2	06d_16h15m	0	1	0.002
A3	Gefitinib	10	uM	Gefitinib_10	06d_16h15m	0	1	10 uM
B3	Gefitinib	10	uM	Gefitinib_10	06d_16h15m	0	1	10 uM
C3	Gefitinib	10	uM	Gefitinib_10	06d_16h15m	0	1	10 uM
D3	Gefitinib	10	uM	Gefitinib_10	06d_16h15m	0	1	10 uM
E3	DMSO	0.1	%	NA	06d_16h15m	0	1	0.001
F3	DMSO	0.1	%	NA	06d_16h15m	0	1	0.001
G3	DMSO	0.1	%	NA	06d_16h15m	0	1	0.001
H3	DMSO	0.1	%	NA	06d_16h15m	0	1	0.001
A4	Gefitinib	5	uM	Gefitinib_5	06d_16h15m	0	1	5 uM
B4	Gefitinib	5	uM	Gefitinib_5	06d_16h15m	0	1	5 uM
C4	Gefitinib	5	uM	Gefitinib_5	06d_16h15m	0	1	5 uM
D4	Gefitinib	5	uM	Gefitinib_5	06d_16h15m	0	1	5 uM
E4	DMSO	0.05	%	NA	06d_16h15m	0	1	0.0005
F4	DMSO	0.05	%	NA	06d_16h15m	0	1	0.0005
G4	DMSO	0.05	%	NA	06d_16h15m	0	1	0.0005
H4	DMSO	0.05	%	NA	06d_16h15m	0	1	0.0005
A5	Gefitinib	2.5	uM	Gefitinib_2.5	06d_16h15m	0	1	2.5 uM
B5	Gefitinib	2.5	uM	Gefitinib_2.5	06d_16h15m	0	1	2.5 uM
C5	Gefitinib	2.5	uM	Gefitinib_2.5	06d_16h15m	0	1	2.5 uM
D5	Gefitinib	2.5	uM	Gefitinib_2.5	06d_16h15m	0	1	2.5 uM
E5	DMSO	0.025	%	NA	06d_16h15m	0	1	0.00025
F5	DMSO	0.025	%	NA	06d_16h15m	0	1	0.00025
G5	DMSO	0.025	%	NA	06d_16h15m	0	1	0.00025
H5	DMSO	0.025	%	NA	06d_16h15m	0	1	0.00025
A6	Gefitinib	1.25	uM	Gefitinib_1.25	06d_16h15m	0	1	1.25 uM
B6	Gefitinib	1.25	uM	Gefitinib_1.25	06d_16h15m	0	1	1.25 uM
C6	Gefitinib	1.25	uM	Gefitinib_1.25	06d_16h15m	0	1	1.25 uM
D6	Gefitinib	1.25	uM	Gefitinib_1.25	06d_16h15m	0	1	1.25 uM
E6	DMSO	0.0125	%	NA	06d_16h15m	0	1	0.000125
F6	DMSO	0.0125	%	NA	06d_16h15m	0	1	0.000125
G6	DMSO	0.0125	%	NA	06d_16h15m	0	1	0.000125
H6	DMSO	0.0125	%	NA	06d_16h15m	0	1	0.000125
A7	Gefitinib	40	uM	Gefitinib_40	06d_16h15m	0	1	40 uM
B7	Gefitinib	40	uM	Gefitinib_40	06d_16h15m	0	1	40 uM
C7	Gefitinib	40	uM	Gefitinib_40	06d_16h15m	0	1	40 uM
D7	Gefitinib	40	uM	Gefitinib_40	06d_16h15m	0	1	40 uM
E7	DMSO	0.4	%	NA	06d_16h15m	0	1	0.004
F7	DMSO	0.4	%	NA	06d_16h15m	0	1	0.004
G7	DMSO	0.4	%	NA	06d_16h15m	0	1	0.004
H7	DMSO	0.4	%	NA	06d_16h15m	0	1	0.004
A8	Gefitinib	20	uM	Gefitinib_20	06d_16h15m	0	1	20 uM
B8	Gefitinib	20	uM	Gefitinib_20	06d_16h15m	0	1	20 uM
C8	Gefitinib	20	uM	Gefitinib_20	06d_16h15m	0	1	20 uM
D8	Gefitinib	20	uM	Gefitinib_20	06d_16h15m	0	1	20 uM
E8	DMSO	0.2	%	DMSO_0.2	06d_16h15m	0	1	0.002
F8	DMSO	0.2	%	DMSO_0.2	06d_16h15m	0	1	0.002
G8	DMSO	0.2	%	DMSO_0.2	06d_16h15m	0	1	0.002
H8	DMSO	0.2	%	DMSO_0.2	06d_16h15m	0	1	0.002
A9	Gefitinib	10	uM	Gefitinib_10	06d_16h15m	0	1	10 uM
B9	Gefitinib	10	uM	Gefitinib_10	06d_16h15m	0	1	10 uM
C9	Gefitinib	10	uM	Gefitinib_10	06d_16h15m	0	1	10 uM
D9	Gefitinib	10	uM	Gefitinib_10	06d_16h15m	0	1	10 uM
E9	DMSO	0.1	%	NA	06d_16h15m	0	1	0.001
F9	DMSO	0.1	%	NA	06d_16h15m	0	1	0.001
G9	DMSO	0.1	%	NA	06d_16h15m	0	1	0.001
H9	DMSO	0.1	%	NA	06d_16h15m	0	1	0.001
A10	Gefitinib	5	uM	Gefitinib_5	06d_16h15m	0	1	5 uM
B10	Gefitinib	5	uM	Gefitinib_5	06d_16h15m	0	1	5 uM
C10	Gefitinib	5	uM	Gefitinib_5	06d_16h15m	0	1	5 uM
D10	Gefitinib	5	uM	Gefitinib_5	06d_16h15m	0	1	5 uM
E10	DMSO	0.05	%	NA	06d_16h15m	0	1	0.0005
F10	DMSO	0.05	%	NA	06d_16h15m	0	1	0.0005
G10	DMSO	0.05	%	NA	06d_16h15m	0	1	0.0005
H10	DMSO	0.05	%	NA	06d_16h15m	0	1	0.0005
A11	Gefitinib	2.5	uM	Gefitinib_2.5	06d_16h15m	0	1	2.5 uM
B11	Gefitinib	2.5	uM	Gefitinib_2.5	06d_16h15m	0	1	2.5 uM
C11	Gefitinib	2.5	uM	Gefitinib_2.5	06d_16h15m	0	1	2.5 uM
D11	Gefitinib	2.5	uM	Gefitinib_2.5	06d_16h15m	0	1	2.5 uM
E11	DMSO	0.025	%	NA	06d_16h15m	0	1	0.00025
F11	DMSO	0.025	%	NA	06d_16h15m	0	1	0.00025
G11	DMSO	0.025	%	NA	06d_16h15m	0	1	0.00025
H11	DMSO	0.025	%	NA	06d_16h15m	0	1	0.00025
A12	Gefitinib	1.25	uM	Gefitinib_1.25	06d_16h15m	0	1	1.25 uM
B12	Gefitinib	1.25	uM	Gefitinib_1.25	06d_16h15m	0	1	1.25 uM
C12	Gefitinib	1.25	uM	Gefitinib_1.25	06d_16h15m	0	1	1.25 uM
D12	Gefitinib	1.25	uM	Gefitinib_1.25	06d_16h15m	0	1	1.25 uM
E12	DMSO	0.0125	%	NA	06d_16h15m	0	1	0.000125
F12	DMSO	0.0125	%	NA	06d_16h15m	0	1	0.000125
G12	DMSO	0.0125	%	NA	06d_16h15m	0	1	0.000125
H12	DMSO	0.0125	%	NA	06d_16h15m	0	1	0.000125
A1_	Gefitinib	40	uM	Gefitinib_40	06d_16h45m	0	2	40 uM
B1_	Gefitinib	40	uM	Gefitinib_40	06d_16h45m	0.912647	2	40 uM
C1_	Gefitinib	40	uM	Gefitinib_40	06d_16h45m	-0.550332	2	40 uM
D1_	Gefitinib	40	uM	Gefitinib_40	06d_16h45m	-0.992761	2	40 uM
E1_	DMSO	0.4	%	NA	06d_16h45m	0.342466	2	0.004
F1_	DMSO	0.4	%	NA	06d_16h45m	2.94847	2	0.004
G1_	DMSO	0.4	%	NA	06d_16h45m	2.44344	2	0.004
H1_	DMSO	0.4	%	NA	06d_16h45m	3.4895	2	0.004
A2	Gefitinib	20	uM	Gefitinib_20	06d_16h45m	0.846262	2	20 uM
B2	Gefitinib	20	uM	Gefitinib_20	06d_16h45m	1.07409	2	20 uM
C2	Gefitinib	20	uM	Gefitinib_20	06d_16h45m	4.28689	2	20 uM
D2	Gefitinib	20	uM	Gefitinib_20	06d_16h45m	7.75563	2	20 uM
E2	DMSO	0.2	%	DMSO_0.2	06d_16h45m	5.09021	2	0.002
F2	DMSO	0.2	%	DMSO_0.2	06d_16h45m	2.77718	2	0.002
G2	DMSO	0.2	%	DMSO_0.2	06d_16h45m	1.53319	2	0.002
H2	DMSO	0.2	%	DMSO_0.2	06d_16h45m	-0.373298	2	0.002
A3	Gefitinib	10	uM	Gefitinib_10	06d_16h45m	1.32159	2	10 uM
B3	Gefitinib	10	uM	Gefitinib_10	06d_16h45m	2.45314	2	10 uM
C3	Gefitinib	10	uM	Gefitinib_10	06d_16h45m	-1.55227	2	10 uM
D3	Gefitinib	10	uM	Gefitinib_10	06d_16h45m	-2.04886	2	10 uM
E3	DMSO	0.1	%	NA	06d_16h45m	-0.498375	2	0.001
F3	DMSO	0.1	%	NA	06d_16h45m	-0.566696	2	0.001
G3	DMSO	0.1	%	NA	06d_16h45m	-6.27102	2	0.001
H3	DMSO	0.1	%	NA	06d_16h45m	0.752326	2	0.001
A4	Gefitinib	5	uM	Gefitinib_5	06d_16h45m	-1.35593	2	5 uM
B4	Gefitinib	5	uM	Gefitinib_5	06d_16h45m	2.65207	2	5 uM
C4	Gefitinib	5	uM	Gefitinib_5	06d_16h45m	-1.76131	2	5 uM
D4	Gefitinib	5	uM	Gefitinib_5	06d_16h45m	2.8186	2	5 uM
E4	DMSO	0.05	%	NA	06d_16h45m	2.70609	2	0.0005
F4	DMSO	0.05	%	NA	06d_16h45m	0.955849	2	0.0005
G4	DMSO	0.05	%	NA	06d_16h45m	0.804641	2	0.0005
H4	DMSO	0.05	%	NA	06d_16h45m	2.63267	2	0.0005
A5	Gefitinib	2.5	uM	Gefitinib_2.5	06d_16h45m	-0.46306	2	2.5 uM
B5	Gefitinib	2.5	uM	Gefitinib_2.5	06d_16h45m	-0.710974	2	2.5 uM
C5	Gefitinib	2.5	uM	Gefitinib_2.5	06d_16h45m	2.9703	2	2.5 uM
D5	Gefitinib	2.5	uM	Gefitinib_2.5	06d_16h45m	-1.02669	2	2.5 uM
E5	DMSO	0.025	%	NA	06d_16h45m	0.89211	2	0.00025
F5	DMSO	0.025	%	NA	06d_16h45m	2.40995	2	0.00025
G5	DMSO	0.025	%	NA	06d_16h45m	3.15847	2	0.00025
H5	DMSO	0.025	%	NA	06d_16h45m	1.35506	2	0.00025
A6	Gefitinib	1.25	uM	Gefitinib_1.25	06d_16h45m	2.26341	2	1.25 uM
B6	Gefitinib	1.25	uM	Gefitinib_1.25	06d_16h45m	2.62217	2	1.25 uM
C6	Gefitinib	1.25	uM	Gefitinib_1.25	06d_16h45m	1.9685	2	1.25 uM
D6	Gefitinib	1.25	uM	Gefitinib_1.25	06d_16h45m	1.25373	2	1.25 uM
E6	DMSO	0.0125	%	NA	06d_16h45m	-1.56087	2	0.000125
F6	DMSO	0.0125	%	NA	06d_16h45m	-0.101394	2	0.000125
G6	DMSO	0.0125	%	NA	06d_16h45m	2.50631	2	0.000125
H6	DMSO	0.0125	%	NA	06d_16h45m	2.32646	2	0.000125
A7	Gefitinib	40	uM	Gefitinib_40	06d_16h45m	0.819849	2	40 uM
B7	Gefitinib	40	uM	Gefitinib_40	06d_16h45m	-1.86661	2	40 uM
C7	Gefitinib	40	uM	Gefitinib_40	06d_16h45m	2.43609	2	40 uM
D7	Gefitinib	40	uM	Gefitinib_40	06d_16h45m	15.501	2	40 uM
E7	DMSO	0.4	%	NA	06d_16h45m	-1.74371	2	0.004
F7	DMSO	0.4	%	NA	06d_16h45m	0.476071	2	0.004
G7	DMSO	0.4	%	NA	06d_16h45m	6.35986	2	0.004
H7	DMSO	0.4	%	NA	06d_16h45m	-0.394928	2	0.004
A8	Gefitinib	20	uM	Gefitinib_20	06d_16h45m	1.25295	2	20 uM
B8	Gefitinib	20	uM	Gefitinib_20	06d_16h45m	1.0399	2	20 uM
C8	Gefitinib	20	uM	Gefitinib_20	06d_16h45m	1.29579	2	20 uM
D8	Gefitinib	20	uM	Gefitinib_20	06d_16h45m	-1.30046	2	20 uM
E8	DMSO	0.2	%	DMSO_0.2	06d_16h45m	-0.296053	2	0.002
F8	DMSO	0.2	%	DMSO_0.2	06d_16h45m	5.7802	2	0.002
G8	DMSO	0.2	%	DMSO_0.2	06d_16h45m	-2.01428	2	0.002
H8	DMSO	0.2	%	DMSO_0.2	06d_16h45m	3.19899	2	0.002
A9	Gefitinib	10	uM	Gefitinib_10	06d_16h45m	34.3651	2	10 uM
B9	Gefitinib	10	uM	Gefitinib_10	06d_16h45m	-2.64142	2	10 uM
C9	Gefitinib	10	uM	Gefitinib_10	06d_16h45m	1.99585	2	10 uM
D9	Gefitinib	10	uM	Gefitinib_10	06d_16h45m	2.79756	2	10 uM
E9	DMSO	0.1	%	NA	06d_16h45m	-0.344073	2	0.001
F9	DMSO	0.1	%	NA	06d_16h45m	-3.91248	2	0.001
G9	DMSO	0.1	%	NA	06d_16h45m	2.89339	2	0.001
H9	DMSO	0.1	%	NA	06d_16h45m	1.20924	2	0.001
A10	Gefitinib	5	uM	Gefitinib_5	06d_16h45m	3.6044	2	5 uM
B10	Gefitinib	5	uM	Gefitinib_5	06d_16h45m	-0.550683	2	5 uM
C10	Gefitinib	5	uM	Gefitinib_5	06d_16h45m	-5.63889	2	5 uM
D10	Gefitinib	5	uM	Gefitinib_5	06d_16h45m	1.71002	2	5 uM
E10	DMSO	0.05	%	NA	06d_16h45m	-0.342583	2	0.0005
F10	DMSO	0.05	%	NA	06d_16h45m	-1.33294	2	0.0005
G10	DMSO	0.05	%	NA	06d_16h45m	0.887705	2	0.0005
H10	DMSO	0.05	%	NA	06d_16h45m	3.13913	2	0.0005
A11	Gefitinib	2.5	uM	Gefitinib_2.5	06d_16h45m	0.475759	2	2.5 uM
B11	Gefitinib	2.5	uM	Gefitinib_2.5	06d_16h45m	-3.53456	2	2.5 uM
C11	Gefitinib	2.5	uM	Gefitinib_2.5	06d_16h45m	-2.7027	2	2.5 uM
D11	Gefitinib	2.5	uM	Gefitinib_2.5	06d_16h45m	-10.6397	2	2.5 uM
E11	DMSO	0.025	%	NA	06d_16h45m	-2.39334	2	0.00025
F11	DMSO	0.025	%	NA	06d_16h45m	-0.744359	2	0.00025
G11	DMSO	0.025	%	NA	06d_16h45m	0.853124	2	0.00025
H11	DMSO	0.025	%	NA	06d_16h45m	0.260602	2	0.00025
A12	Gefitinib	1.25	uM	Gefitinib_1.25	06d_16h45m	-2.17663	2	1.25 uM
B12	Gefitinib	1.25	uM	Gefitinib_1.25	06d_16h45m	-2.55484	2	1.25 uM
C12	Gefitinib	1.25	uM	Gefitinib_1.25	06d_16h45m	2.42401	2	1.25 uM
D12	Gefitinib	1.25	uM	Gefitinib_1.25	06d_16h45m	0.218925	2	1.25 uM
E12	DMSO	0.0125	%	NA	06d_16h45m	0.0623312	2	0.000125
F12	DMSO	0.0125	%	NA	06d_16h45m	-1.94403	2	0.000125
G12	DMSO	0.0125	%	NA	06d_16h45m	2.21081	2	0.000125
H12	DMSO	0.0125	%	NA	06d_16h45m	-0.76486	2	0.000125
A1_	Gefitinib	40	uM	Gefitinib_40	06d_17h15m	0.688124	3	40 uM
B1_	Gefitinib	40	uM	Gefitinib_40	06d_17h15m	1.99913	3	40 uM
C1_	Gefitinib	40	uM	Gefitinib_40	06d_17h15m	-0.229305	3	40 uM
D1_	Gefitinib	40	uM	Gefitinib_40	06d_17h15m	0.868666	3	40 uM
E1_	DMSO	0.4	%	NA	06d_17h15m	2.01199	3	0.004
F1_	DMSO	0.4	%	NA	06d_17h15m	3.88537	3	0.004
G1_	DMSO	0.4	%	NA	06d_17h15m	0.927602	3	0.004
H1_	DMSO	0.4	%	NA	06d_17h15m	3.90953	3	0.004
A2	Gefitinib	20	uM	Gefitinib_20	06d_17h15m	6.57264	3	20 uM
B2	Gefitinib	20	uM	Gefitinib_20	06d_17h15m	1.79746	3	20 uM
C2	Gefitinib	20	uM	Gefitinib_20	06d_17h15m	4.06018	3	20 uM
D2	Gefitinib	20	uM	Gefitinib_20	06d_17h15m	-0.996534	3	20 uM
E2	DMSO	0.2	%	DMSO_0.2	06d_17h15m	4.76804	3	0.002
F2	DMSO	0.2	%	DMSO_0.2	06d_17h15m	6.40052	3	0.002
G2	DMSO	0.2	%	DMSO_0.2	06d_17h15m	2.38047	3	0.002
H2	DMSO	0.2	%	DMSO_0.2	06d_17h15m	-0.658762	3	0.002
A3	Gefitinib	10	uM	Gefitinib_10	06d_17h15m	4.163	3	10 uM
B3	Gefitinib	10	uM	Gefitinib_10	06d_17h15m	3.61028	3	10 uM
C3	Gefitinib	10	uM	Gefitinib_10	06d_17h15m	-0.145525	3	10 uM
D3	Gefitinib	10	uM	Gefitinib_10	06d_17h15m	-2.73181	3	10 uM
E3	DMSO	0.1	%	NA	06d_17h15m	-2.23185	3	0.001
F3	DMSO	0.1	%	NA	06d_17h15m	-1.93984	3	0.001
G3	DMSO	0.1	%	NA	06d_17h15m	-3.70014	3	0.001
H3	DMSO	0.1	%	NA	06d_17h15m	1.30667	3	0.001
A4	Gefitinib	5	uM	Gefitinib_5	06d_17h15m	-0.199402	3	5 uM
B4	Gefitinib	5	uM	Gefitinib_5	06d_17h15m	0.437956	3	5 uM
C4	Gefitinib	5	uM	Gefitinib_5	06d_17h15m	0.0911023	3	5 uM
D4	Gefitinib	5	uM	Gefitinib_5	06d_17h15m	-0.40954	3	5 uM
E4	DMSO	0.05	%	NA	06d_17h15m	-0.0250564	3	0.0005
F4	DMSO	0.05	%	NA	06d_17h15m	1.70687	3	0.0005
G4	DMSO	0.05	%	NA	06d_17h15m	0.916916	3	0.0005
H4	DMSO	0.05	%	NA	06d_17h15m	1.34743	3	0.0005
A5	Gefitinib	2.5	uM	Gefitinib_2.5	06d_17h15m	-1.7891	3	2.5 uM
B5	Gefitinib	2.5	uM	Gefitinib_2.5	06d_17h15m	0.525502	3	2.5 uM
C5	Gefitinib	2.5	uM	Gefitinib_2.5	06d_17h15m	5.88982	3	2.5 uM
D5	Gefitinib	2.5	uM	Gefitinib_2.5	06d_17h15m	-0.293341	3	2.5 uM
E5	DMSO	0.025	%	NA	06d_17h15m	1.19877	3	0.00025
F5	DMSO	0.025	%	NA	06d_17h15m	2.64317	3	0.00025
G5	DMSO	0.025	%	NA	06d_17h15m	1.53804	3	0.00025
H5	DMSO	0.025	%	NA	06d_17h15m	-0.146493	3	0.00025
A6	Gefitinib	1.25	uM	Gefitinib_1.25	06d_17h15m	-0.370732	3	1.25 uM
B6	Gefitinib	1.25	uM	Gefitinib_1.25	06d_17h15m	-0.476758	3	1.25 uM
C6	Gefitinib	1.25	uM	Gefitinib_1.25	06d_17h15m	2.67717	3	1.25 uM
D6	Gefitinib	1.25	uM	Gefitinib_1.25	06d_17h15m	3.43284	3	1.25 uM
E6	DMSO	0.0125	%	NA	06d_17h15m	5.58446	3	0.000125
F6	DMSO	0.0125	%	NA	06d_17h15m	-0.709759	3	0.000125
G6	DMSO	0.0125	%	NA	06d_17h15m	0.932582	3	0.000125
H6	DMSO	0.0125	%	NA	06d_17h15m	4.25572	3	0.000125
A7	Gefitinib	40	uM	Gefitinib_40	06d_17h15m	1.85545	3	40 uM
B7	Gefitinib	40	uM	Gefitinib_40	06d_17h15m	-1.09265	3	40 uM
C7	Gefitinib	40	uM	Gefitinib_40	06d_17h15m	1.02256	3	40 uM
D7	Gefitinib	40	uM	Gefitinib_40	06d_17h15m	-16.7015	3	40 uM
E7	DMSO	0.4	%	NA	06d_17h15m	-3.20357	3	0.004
F7	DMSO	0.4	%	NA	06d_17h15m	0.676522	3	0.004
G7	DMSO	0.4	%	NA	06d_17h15m	4.12272	3	0.004
H7	DMSO	0.4	%	NA	06d_17h15m	0.727499	3	0.004
A8	Gefitinib	20	uM	Gefitinib_20	06d_17h15m	1.30743	3	20 uM
B8	Gefitinib	20	uM	Gefitinib_20	06d_17h15m	0.61545	3	20 uM
C8	Gefitinib	20	uM	Gefitinib_20	06d_17h15m	1.12136	3	20 uM
D8	Gefitinib	20	uM	Gefitinib_20	06d_17h15m	0.0270929	3	20 uM
E8	DMSO	0.2	%	DMSO_0.2	06d_17h15m	0.361842	3	0.002
F8	DMSO	0.2	%	DMSO_0.2	06d_17h15m	9.15406	3	0.002
G8	DMSO	0.2	%	DMSO_0.2	06d_17h15m	-0.17848	3	0.002
H8	DMSO	0.2	%	DMSO_0.2	06d_17h15m	5.08816	3	0.002
A9	Gefitinib	10	uM	Gefitinib_10	06d_17h15m	3.09539	3	10 uM
B9	Gefitinib	10	uM	Gefitinib_10	06d_17h15m	-1.77653	3	10 uM
C9	Gefitinib	10	uM	Gefitinib_10	06d_17h15m	2.30689	3	10 uM
D9	Gefitinib	10	uM	Gefitinib_10	06d_17h15m	-0.0508647	3	10 uM
E9	DMSO	0.1	%	NA	06d_17h15m	0.969659	3	0.001
F9	DMSO	0.1	%	NA	06d_17h15m	-2.34234	3	0.001
G9	DMSO	0.1	%	NA	06d_17h15m	3.20499	3	0.001
H9	DMSO	0.1	%	NA	06d_17h15m	2.52645	3	0.001
A10	Gefitinib	5	uM	Gefitinib_5	06d_17h15m	-0.703297	3	5 uM
B10	Gefitinib	5	uM	Gefitinib_5	06d_17h15m	-0.713849	3	5 uM
C10	Gefitinib	5	uM	Gefitinib_5	06d_17h15m	2.19444	3	5 uM
D10	Gefitinib	5	uM	Gefitinib_5	06d_17h15m	4.14258	3	5 uM
E10	DMSO	0.05	%	NA	06d_17h15m	0.582391	3	0.0005
F10	DMSO	0.05	%	NA	06d_17h15m	-3.73223	3	0.0005
G10	DMSO	0.05	%	NA	06d_17h15m	-2.44119	3	0.0005
H10	DMSO	0.05	%	NA	06d_17h15m	0.200904	3	0.0005
A11	Gefitinib	2.5	uM	Gefitinib_2.5	06d_17h15m	0.56638	3	2.5 uM
B11	Gefitinib	2.5	uM	Gefitinib_2.5	06d_17h15m	50.8915	3	2.5 uM
C11	Gefitinib	2.5	uM	Gefitinib_2.5	06d_17h15m	-2.5272	3	2.5 uM
D11	Gefitinib	2.5	uM	Gefitinib_2.5	06d_17h15m	-19.8971	3	2.5 uM
E11	DMSO	0.025	%	NA	06d_17h15m	-1.48283	3	0.00025
F11	DMSO	0.025	%	NA	06d_17h15m	0.721098	3	0.00025
G11	DMSO	0.025	%	NA	06d_17h15m	1.79848	3	0.00025
H11	DMSO	0.025	%	NA	06d_17h15m	2.67709	3	0.00025
A12	Gefitinib	1.25	uM	Gefitinib_1.25	06d_17h15m	-1.25094	3	1.25 uM
B12	Gefitinib	1.25	uM	Gefitinib_1.25	06d_17h15m	-0.877419	3	1.25 uM
C12	Gefitinib	1.25	uM	Gefitinib_1.25	06d_17h15m	2.48172	3	1.25 uM
D12	Gefitinib	1.25	uM	Gefitinib_1.25	06d_17h15m	0.462175	3	1.25 uM
E12	DMSO	0.0125	%	NA	06d_17h15m	0.311656	3	0.000125
F12	DMSO	0.0125	%	NA	06d_17h15m	2.77718	3	0.000125
G12	DMSO	0.0125	%	NA	06d_17h15m	3.21572	3	0.000125
H12	DMSO	0.0125	%	NA	06d_17h15m	-1.79196	3	0.000125
A1_	Gefitinib	40	uM	Gefitinib_40	06d_17h45m	1.59822	4	40 uM
B1_	Gefitinib	40	uM	Gefitinib_40	06d_17h45m	1.89048	4	40 uM
C1_	Gefitinib	40	uM	Gefitinib_40	06d_17h45m	-0.045861	4	40 uM
D1_	Gefitinib	40	uM	Gefitinib_40	06d_17h45m	0.475698	4	40 uM
E1_	DMSO	0.4	%	NA	06d_17h45m	0.984589	4	0.004
F1_	DMSO	0.4	%	NA	06d_17h45m	5.95205	4	0.004
G1_	DMSO	0.4	%	NA	06d_17h45m	-0.0678733	4	0.004
H1_	DMSO	0.4	%	NA	06d_17h45m	2.45557	4	0.004
A2	Gefitinib	20	uM	Gefitinib_20	06d_17h45m	7.4189	4	20 uM
B2	Gefitinib	20	uM	Gefitinib_20	06d_17h45m	1.38097	4	20 uM
C2	Gefitinib	20	uM	Gefitinib_20	06d_17h45m	2.96785	4	20 uM
D2	Gefitinib	20	uM	Gefitinib_20	06d_17h45m	1.81976	4	20 uM
E2	DMSO	0.2	%	DMSO_0.2	06d_17h45m	7.32388	4	0.002
F2	DMSO	0.2	%	DMSO_0.2	06d_17h45m	3.9054	4	0.002
G2	DMSO	0.2	%	DMSO_0.2	06d_17h45m	2.2796	4	0.002
H2	DMSO	0.2	%	DMSO_0.2	06d_17h45m	-0.966184	4	0.002
A3	Gefitinib	10	uM	Gefitinib_10	06d_17h45m	1.80617	4	10 uM
B3	Gefitinib	10	uM	Gefitinib_10	06d_17h45m	3.61028	4	10 uM
C3	Gefitinib	10	uM	Gefitinib_10	06d_17h45m	-0.0485084	4	10 uM
D3	Gefitinib	10	uM	Gefitinib_10	06d_17h45m	-1.57604	4	10 uM
E3	DMSO	0.1	%	NA	06d_17h45m	-1.45179	4	0.001
F3	DMSO	0.1	%	NA	06d_17h45m	1.19878	4	0.001
G3	DMSO	0.1	%	NA	06d_17h45m	2.37866	4	0.001
H3	DMSO	0.1	%	NA	06d_17h45m	2.53415	4	0.001
A4	Gefitinib	5	uM	Gefitinib_5	06d_17h45m	0.598205	4	5 uM
B4	Gefitinib	5	uM	Gefitinib_5	06d_17h45m	1.92214	4	5 uM
C4	Gefitinib	5	uM	Gefitinib_5	06d_17h45m	1.2147	4	5 uM
D4	Gefitinib	5	uM	Gefitinib_5	06d_17h45m	0.674536	4	5 uM
E4	DMSO	0.05	%	NA	06d_17h45m	1.70383	4	0.0005
F4	DMSO	0.05	%	NA	06d_17h45m	2.41238	4	0.0005
G4	DMSO	0.05	%	NA	06d_17h45m	2.15195	4	0.0005
H4	DMSO	0.05	%	NA	06d_17h45m	9.97098	4	0.0005
A5	Gefitinib	2.5	uM	Gefitinib_2.5	06d_17h45m	0.505157	4	2.5 uM
B5	Gefitinib	2.5	uM	Gefitinib_2.5	06d_17h45m	-0.896445	4	2.5 uM
C5	Gefitinib	2.5	uM	Gefitinib_2.5	06d_17h45m	-0.0507743	4	2.5 uM
D5	Gefitinib	2.5	uM	Gefitinib_2.5	06d_17h45m	2.11206	4	2.5 uM
E5	DMSO	0.025	%	NA	06d_17h45m	1.53331	4	0.00025
F5	DMSO	0.025	%	NA	06d_17h45m	0.596009	4	0.00025
G5	DMSO	0.025	%	NA	06d_17h45m	-0.38451	4	0.00025
H5	DMSO	0.025	%	NA	06d_17h45m	0.384545	4	0.00025
A6	Gefitinib	1.25	uM	Gefitinib_1.25	06d_17h45m	0.0195122	4	1.25 uM
B6	Gefitinib	1.25	uM	Gefitinib_1.25	06d_17h45m	0.0476758	4	1.25 uM
C6	Gefitinib	1.25	uM	Gefitinib_1.25	06d_17h45m	3.01837	4	1.25 uM
D6	Gefitinib	1.25	uM	Gefitinib_1.25	06d_17h45m	3.49254	4	1.25 uM
E6	DMSO	0.0125	%	NA	06d_17h45m	6.9719	4	0.000125
F6	DMSO	0.0125	%	NA	06d_17h45m	-0.228137	4	0.000125
G6	DMSO	0.0125	%	NA	06d_17h45m	1.45716	4	0.000125
H6	DMSO	0.0125	%	NA	06d_17h45m	4.02875	4	0.000125
A7	Gefitinib	40	uM	Gefitinib_40	06d_17h45m	0.496224	4	40 uM
B7	Gefitinib	40	uM	Gefitinib_40	06d_17h45m	1.4341	4	40 uM
C7	Gefitinib	40	uM	Gefitinib_40	06d_17h45m	2.43609	4	40 uM
D7	Gefitinib	40	uM	Gefitinib_40	06d_17h45m	-21.5031	4	40 uM
E7	DMSO	0.4	%	NA	06d_17h45m	-3.60908	4	0.004
F7	DMSO	0.4	%	NA	06d_17h45m	-0.400902	4	0.004
G7	DMSO	0.4	%	NA	06d_17h45m	3.5155	4	0.004
H7	DMSO	0.4	%	NA	06d_17h45m	0.602785	4	0.004
A8	Gefitinib	20	uM	Gefitinib_20	06d_17h45m	0.998729	4	20 uM
B8	Gefitinib	20	uM	Gefitinib_20	06d_17h45m	-0.955008	4	20 uM
C8	Gefitinib	20	uM	Gefitinib_20	06d_17h45m	1.76925	4	20 uM
D8	Gefitinib	20	uM	Gefitinib_20	06d_17h45m	4.17231	4	20 uM
E8	DMSO	0.2	%	DMSO_0.2	06d_17h45m	11.25	4	0.002
F8	DMSO	0.2	%	DMSO_0.2	06d_17h45m	5.7802	4	0.002
G8	DMSO	0.2	%	DMSO_0.2	06d_17h45m	-0.509944	4	0.002
H8	DMSO	0.2	%	DMSO_0.2	06d_17h45m	4.00504	4	0.002
A9	Gefitinib	10	uM	Gefitinib_10	06d_17h45m	6.10655	4	10 uM
B9	Gefitinib	10	uM	Gefitinib_10	06d_17h45m	-6.42824	4	10 uM
C9	Gefitinib	10	uM	Gefitinib_10	06d_17h45m	3.03266	4	10 uM
D9	Gefitinib	10	uM	Gefitinib_10	06d_17h45m	3.66226	4	10 uM
E9	DMSO	0.1	%	NA	06d_17h45m	-1.87676	4	0.001
F9	DMSO	0.1	%	NA	06d_17h45m	-3.55212	4	0.001
G9	DMSO	0.1	%	NA	06d_17h45m	1.9586	4	0.001
H9	DMSO	0.1	%	NA	06d_17h45m	3.77888	4	0.001
A10	Gefitinib	5	uM	Gefitinib_5	06d_17h45m	6.06593	4	5 uM
B10	Gefitinib	5	uM	Gefitinib_5	06d_17h45m	0.713849	4	5 uM
C10	Gefitinib	5	uM	Gefitinib_5	06d_17h45m	-6.86111	4	5 uM
D10	Gefitinib	5	uM	Gefitinib_5	06d_17h45m	6.23796	4	5 uM
E10	DMSO	0.05	%	NA	06d_17h45m	0.445358	4	0.0005
F10	DMSO	0.05	%	NA	06d_17h45m	-6.16114	4	0.0005
G10	DMSO	0.05	%	NA	06d_17h45m	-1.22059	4	0.0005
H10	DMSO	0.05	%	NA	06d_17h45m	-0.351582	4	0.0005
A11	Gefitinib	2.5	uM	Gefitinib_2.5	06d_17h45m	-0.453104	4	2.5 uM
B11	Gefitinib	2.5	uM	Gefitinib_2.5	06d_17h45m	46.1683	4	2.5 uM
C11	Gefitinib	2.5	uM	Gefitinib_2.5	06d_17h45m	-2.6676	4	2.5 uM
D11	Gefitinib	2.5	uM	Gefitinib_2.5	06d_17h45m	-20.1221	4	2.5 uM
E11	DMSO	0.025	%	NA	06d_17h45m	0.728408	4	0.00025
F11	DMSO	0.025	%	NA	06d_17h45m	1.11654	4	0.00025
G11	DMSO	0.025	%	NA	06d_17h45m	1.33733	4	0.00025
H11	DMSO	0.025	%	NA	06d_17h45m	2.29803	4	0.00025
A12	Gefitinib	1.25	uM	Gefitinib_1.25	06d_17h45m	-1.6012	4	1.25 uM
B12	Gefitinib	1.25	uM	Gefitinib_1.25	06d_17h45m	3.12258	4	1.25 uM
C12	Gefitinib	1.25	uM	Gefitinib_1.25	06d_17h45m	4.46326	4	1.25 uM
D12	Gefitinib	1.25	uM	Gefitinib_1.25	06d_17h45m	1.38652	4	1.25 uM
E12	DMSO	0.0125	%	NA	06d_17h45m	3.07501	4	0.000125
F12	DMSO	0.0125	%	NA	06d_17h45m	4.80667	4	0.000125
G12	DMSO	0.0125	%	NA	06d_17h45m	4.2653	4	0.000125
H12	DMSO	0.0125	%	NA	06d_17h45m	0.983392	4	0.000125
A1_	Gefitinib	40	uM	Gefitinib_40	06d_18h15m	3.24084	5	40 uM
B1_	Gefitinib	40	uM	Gefitinib_40	06d_18h15m	2.75967	5	40 uM
C1_	Gefitinib	40	uM	Gefitinib_40	06d_18h15m	-0.573263	5	40 uM
D1_	Gefitinib	40	uM	Gefitinib_40	06d_18h15m	1.86143	5	40 uM
E1_	DMSO	0.4	%	NA	06d_18h15m	1.64812	5	0.004
F1_	DMSO	0.4	%	NA	06d_18h15m	3.41692	5	0.004
G1_	DMSO	0.4	%	NA	06d_18h15m	-0.158371	5	0.004
H1_	DMSO	0.4	%	NA	06d_18h15m	1.09855	5	0.004
A2	Gefitinib	20	uM	Gefitinib_20	06d_18h15m	10.1834	5	20 uM
B2	Gefitinib	20	uM	Gefitinib_20	06d_18h15m	2.1701	5	20 uM
C2	Gefitinib	20	uM	Gefitinib_20	06d_18h15m	3.85408	5	20 uM
D2	Gefitinib	20	uM	Gefitinib_20	06d_18h15m	-1.47314	5	20 uM
E2	DMSO	0.2	%	DMSO_0.2	06d_18h15m	5.32646	5	0.002
F2	DMSO	0.2	%	DMSO_0.2	06d_18h15m	6.09677	5	0.002
G2	DMSO	0.2	%	DMSO_0.2	06d_18h15m	11.9427	5	0.002
H2	DMSO	0.2	%	DMSO_0.2	06d_18h15m	0.900307	5	0.002
A3	Gefitinib	10	uM	Gefitinib_10	06d_18h15m	0.264317	5	10 uM
B3	Gefitinib	10	uM	Gefitinib_10	06d_18h15m	3.23999	5	10 uM
C3	Gefitinib	10	uM	Gefitinib_10	06d_18h15m	1.67354	5	10 uM
D3	Gefitinib	10	uM	Gefitinib_10	06d_18h15m	0.0262674	5	10 uM
E3	DMSO	0.1	%	NA	06d_18h15m	-2.14518	5	0.001
F3	DMSO	0.1	%	NA	06d_18h15m	-1.26417	5	0.001
G3	DMSO	0.1	%	NA	06d_18h15m	-3.31571	5	0.001
H3	DMSO	0.1	%	NA	06d_18h15m	2.96971	5	0.001
A4	Gefitinib	5	uM	Gefitinib_5	06d_18h15m	2.49252	5	5 uM
B4	Gefitinib	5	uM	Gefitinib_5	06d_18h15m	1.21655	5	5 uM
C4	Gefitinib	5	uM	Gefitinib_5	06d_18h15m	2.06499	5	5 uM
D4	Gefitinib	5	uM	Gefitinib_5	06d_18h15m	2.11997	5	5 uM
E4	DMSO	0.05	%	NA	06d_18h15m	3.48284	5	0.0005
F4	DMSO	0.05	%	NA	06d_18h15m	3.80064	5	0.0005
G4	DMSO	0.05	%	NA	06d_18h15m	2.11452	5	0.0005
H4	DMSO	0.05	%	NA	06d_18h15m	1.05721	5	0.0005
A5	Gefitinib	2.5	uM	Gefitinib_2.5	06d_18h15m	-0.126289	5	2.5 uM
B5	Gefitinib	2.5	uM	Gefitinib_2.5	06d_18h15m	0.247295	5	2.5 uM
C5	Gefitinib	2.5	uM	Gefitinib_2.5	06d_18h15m	7.79386	5	2.5 uM
D5	Gefitinib	2.5	uM	Gefitinib_2.5	06d_18h15m	-1.99472	5	2.5 uM
E5	DMSO	0.025	%	NA	06d_18h15m	1.64483	5	0.00025
F5	DMSO	0.025	%	NA	06d_18h15m	3.91293	5	0.00025
G5	DMSO	0.025	%	NA	06d_18h15m	3.15847	5	0.00025
H5	DMSO	0.025	%	NA	06d_18h15m	1.55649	5	0.00025
A6	Gefitinib	1.25	uM	Gefitinib_1.25	06d_18h15m	0.97561	5	1.25 uM
B6	Gefitinib	1.25	uM	Gefitinib_1.25	06d_18h15m	0.619785	5	1.25 uM
C6	Gefitinib	1.25	uM	Gefitinib_1.25	06d_18h15m	1.99475	5	1.25 uM
D6	Gefitinib	1.25	uM	Gefitinib_1.25	06d_18h15m	2.47761	5	1.25 uM
E6	DMSO	0.0125	%	NA	06d_18h15m	29.171	5	0.000125
F6	DMSO	0.0125	%	NA	06d_18h15m	0.659062	5	0.000125
G6	DMSO	0.0125	%	NA	06d_18h15m	3.03089	5	0.000125
H6	DMSO	0.0125	%	NA	06d_18h15m	4.80424	5	0.000125
A7	Gefitinib	40	uM	Gefitinib_40	06d_18h15m	0.30205	5	40 uM
B7	Gefitinib	40	uM	Gefitinib_40	06d_18h15m	1.13817	5	40 uM
C7	Gefitinib	40	uM	Gefitinib_40	06d_18h15m	0.571429	5	40 uM
D7	Gefitinib	40	uM	Gefitinib_40	06d_18h15m	-10.7516	5	40 uM
E7	DMSO	0.4	%	NA	06d_18h15m	-2.43309	5	0.004
F7	DMSO	0.4	%	NA	06d_18h15m	2.63092	5	0.004
G7	DMSO	0.4	%	NA	06d_18h15m	0.639182	5	0.004
H7	DMSO	0.4	%	NA	06d_18h15m	1.746	5	0.004
A8	Gefitinib	20	uM	Gefitinib_20	06d_18h15m	1.61612	5	20 uM
B8	Gefitinib	20	uM	Gefitinib_20	06d_18h15m	-0.445671	5	20 uM
C8	Gefitinib	20	uM	Gefitinib_20	06d_18h15m	1.86893	5	20 uM
D8	Gefitinib	20	uM	Gefitinib_20	06d_18h15m	-0.758602	5	20 uM
E8	DMSO	0.2	%	DMSO_0.2	06d_18h15m	0.0657895	5	0.002
F8	DMSO	0.2	%	DMSO_0.2	06d_18h15m	4.39097	5	0.002
G8	DMSO	0.2	%	DMSO_0.2	06d_18h15m	2.14176	5	0.002
H8	DMSO	0.2	%	DMSO_0.2	06d_18h15m	5.94458	5	0.002
A9	Gefitinib	10	uM	Gefitinib_10	06d_18h15m	6.35923	5	10 uM
B9	Gefitinib	10	uM	Gefitinib_10	06d_18h15m	-3.76344	5	10 uM
C9	Gefitinib	10	uM	Gefitinib_10	06d_18h15m	3.36962	5	10 uM
D9	Gefitinib	10	uM	Gefitinib_10	06d_18h15m	1.50051	5	10 uM
E9	DMSO	0.1	%	NA	06d_18h15m	-0.93838	5	0.001
F9	DMSO	0.1	%	NA	06d_18h15m	-5.89447	5	0.001
G9	DMSO	0.1	%	NA	06d_18h15m	4.18429	5	0.001
H9	DMSO	0.1	%	NA	06d_18h15m	3.08789	5	0.001
A10	Gefitinib	5	uM	Gefitinib_5	06d_18h15m	6.65934	5	5 uM
B10	Gefitinib	5	uM	Gefitinib_5	06d_18h15m	1.20334	5	5 uM
C10	Gefitinib	5	uM	Gefitinib_5	06d_18h15m	-2.69444	5	5 uM
D10	Gefitinib	5	uM	Gefitinib_5	06d_18h15m	2.38439	5	5 uM
E10	DMSO	0.05	%	NA	06d_18h15m	0.342583	5	0.0005
F10	DMSO	0.05	%	NA	06d_18h15m	-4.76896	5	0.0005
G10	DMSO	0.05	%	NA	06d_18h15m	4.90457	5	0.0005
H10	DMSO	0.05	%	NA	06d_18h15m	1.58212	5	0.0005
A11	Gefitinib	2.5	uM	Gefitinib_2.5	06d_18h15m	1.01948	5	2.5 uM
B11	Gefitinib	2.5	uM	Gefitinib_2.5	06d_18h15m	0.156397	5	2.5 uM
C11	Gefitinib	2.5	uM	Gefitinib_2.5	06d_18h15m	-2.0007	5	2.5 uM
D11	Gefitinib	2.5	uM	Gefitinib_2.5	06d_18h15m	-0.48216	5	2.5 uM
E11	DMSO	0.025	%	NA	06d_18h15m	3.12175	5	0.00025
F11	DMSO	0.025	%	NA	06d_18h15m	0.511747	5	0.00025
G11	DMSO	0.025	%	NA	06d_18h15m	1.86765	5	0.00025
H11	DMSO	0.025	%	NA	06d_18h15m	0.260602	5	0.00025
A12	Gefitinib	1.25	uM	Gefitinib_1.25	06d_18h15m	-6.70503	5	1.25 uM
B12	Gefitinib	1.25	uM	Gefitinib_1.25	06d_18h15m	1.9871	5	1.25 uM
C12	Gefitinib	1.25	uM	Gefitinib_1.25	06d_18h15m	5.8484	5	1.25 uM
D12	Gefitinib	1.25	uM	Gefitinib_1.25	06d_18h15m	2.70007	5	1.25 uM
E12	DMSO	0.0125	%	NA	06d_18h15m	1.05963	5	0.000125
F12	DMSO	0.0125	%	NA	06d_18h15m	5.66118	5	0.000125
G12	DMSO	0.0125	%	NA	06d_18h15m	2.72443	5	0.000125
H12	DMSO	0.0125	%	NA	06d_18h15m	-1.96678	5	0.000125
A1_	Gefitinib	40	uM	Gefitinib_40	06d_18h45m	4.19534	6	40 uM
B1_	Gefitinib	40	uM	Gefitinib_40	06d_18h45m	2.41199	6	40 uM
C1_	Gefitinib	40	uM	Gefitinib_40	06d_18h45m	0.573263	6	40 uM
D1_	Gefitinib	40	uM	Gefitinib_40	06d_18h45m	0.372285	6	40 uM
E1_	DMSO	0.4	%	NA	06d_18h45m	0.556507	6	0.004
F1_	DMSO	0.4	%	NA	06d_18h45m	5.73161	6	0.004
G1_	DMSO	0.4	%	NA	06d_18h45m	0.656109	6	0.004
H1_	DMSO	0.4	%	NA	06d_18h45m	1.38934	6	0.004
A2	Gefitinib	20	uM	Gefitinib_20	06d_18h45m	8.51904	6	20 uM
B2	Gefitinib	20	uM	Gefitinib_20	06d_18h45m	1.92898	6	20 uM
C2	Gefitinib	20	uM	Gefitinib_20	06d_18h45m	3.56554	6	20 uM
D2	Gefitinib	20	uM	Gefitinib_20	06d_18h45m	1.38648	6	20 uM
E2	DMSO	0.2	%	DMSO_0.2	06d_18h45m	4.38144	6	0.002
F2	DMSO	0.2	%	DMSO_0.2	06d_18h45m	3.10263	6	0.002
G2	DMSO	0.2	%	DMSO_0.2	06d_18h45m	2.56203	6	0.002
H2	DMSO	0.2	%	DMSO_0.2	06d_18h45m	1.09794	6	0.002
A3	Gefitinib	10	uM	Gefitinib_10	06d_18h45m	4.163	6	10 uM
B3	Gefitinib	10	uM	Gefitinib_10	06d_18h45m	2.33742	6	10 uM
C3	Gefitinib	10	uM	Gefitinib_10	06d_18h45m	-0.0242542	6	10 uM
D3	Gefitinib	10	uM	Gefitinib_10	06d_18h45m	5.09588	6	10 uM
E3	DMSO	0.1	%	NA	06d_18h45m	0.671723	6	0.001
F3	DMSO	0.1	%	NA	06d_18h45m	2.00523	6	0.001
G3	DMSO	0.1	%	NA	06d_18h45m	-2.09034	6	0.001
H3	DMSO	0.1	%	NA	06d_18h45m	4.57335	6	0.001
A4	Gefitinib	5	uM	Gefitinib_5	06d_18h45m	2.11366	6	5 uM
B4	Gefitinib	5	uM	Gefitinib_5	06d_18h45m	1.70316	6	5 uM
C4	Gefitinib	5	uM	Gefitinib_5	06d_18h45m	3.64409	6	5 uM
D4	Gefitinib	5	uM	Gefitinib_5	06d_18h45m	1.22862	6	5 uM
E4	DMSO	0.05	%	NA	06d_18h45m	7.11601	6	0.0005
F4	DMSO	0.05	%	NA	06d_18h45m	1.29722	6	0.0005
G4	DMSO	0.05	%	NA	06d_18h45m	0.243263	6	0.0005
H4	DMSO	0.05	%	NA	06d_18h45m	3.29602	6	0.0005
A5	Gefitinib	2.5	uM	Gefitinib_2.5	06d_18h45m	2.06272	6	2.5 uM
B5	Gefitinib	2.5	uM	Gefitinib_2.5	06d_18h45m	-1.88563	6	2.5 uM
C5	Gefitinib	2.5	uM	Gefitinib_2.5	06d_18h45m	-1.42168	6	2.5 uM
D5	Gefitinib	2.5	uM	Gefitinib_2.5	06d_18h45m	-2.64007	6	2.5 uM
E5	DMSO	0.025	%	NA	06d_18h45m	1.89573	6	0.00025
F5	DMSO	0.025	%	NA	06d_18h45m	-1.26976	6	0.00025
G5	DMSO	0.025	%	NA	06d_18h45m	1.95001	6	0.00025
H5	DMSO	0.025	%	NA	06d_18h45m	0.146493	6	0.00025
A6	Gefitinib	1.25	uM	Gefitinib_1.25	06d_18h45m	-1.38537	6	1.25 uM
B6	Gefitinib	1.25	uM	Gefitinib_1.25	06d_18h45m	2.2646	6	1.25 uM
C6	Gefitinib	1.25	uM	Gefitinib_1.25	06d_18h45m	8.24147	6	1.25 uM
D6	Gefitinib	1.25	uM	Gefitinib_1.25	06d_18h45m	6.02985	6	1.25 uM
E6	DMSO	0.0125	%	NA	06d_18h45m	4.57856	6	0.000125
F6	DMSO	0.0125	%	NA	06d_18h45m	1.62231	6	0.000125
G6	DMSO	0.0125	%	NA	06d_18h45m	2.54517	6	0.000125
H6	DMSO	0.0125	%	NA	06d_18h45m	10.0624	6	0.000125
A7	Gefitinib	40	uM	Gefitinib_40	06d_18h45m	1.2082	6	40 uM
B7	Gefitinib	40	uM	Gefitinib_40	06d_18h45m	0.159344	6	40 uM
C7	Gefitinib	40	uM	Gefitinib_40	06d_18h45m	2.55639	6	40 uM
D7	Gefitinib	40	uM	Gefitinib_40	06d_18h45m	-16.1273	6	40 uM
E7	DMSO	0.4	%	NA	06d_18h45m	-1.78427	6	0.004
F7	DMSO	0.4	%	NA	06d_18h45m	1.42821	6	0.004
G7	DMSO	0.4	%	NA	06d_18h45m	10.5145	6	0.004
H7	DMSO	0.4	%	NA	06d_18h45m	4.61443	6	0.004
A8	Gefitinib	20	uM	Gefitinib_20	06d_18h45m	1.57981	6	20 uM
B8	Gefitinib	20	uM	Gefitinib_20	06d_18h45m	-0.148557	6	20 uM
C8	Gefitinib	20	uM	Gefitinib_20	06d_18h45m	0.299028	6	20 uM
D8	Gefitinib	20	uM	Gefitinib_20	06d_18h45m	0.948253	6	20 uM
E8	DMSO	0.2	%	DMSO_0.2	06d_18h45m	1.64474	6	0.002
F8	DMSO	0.2	%	DMSO_0.2	06d_18h45m	9.00521	6	0.002
G8	DMSO	0.2	%	DMSO_0.2	06d_18h45m	-0.203978	6	0.002
H8	DMSO	0.2	%	DMSO_0.2	06d_18h45m	5.06297	6	0.002
A9	Gefitinib	10	uM	Gefitinib_10	06d_18h45m	4.40093	6	10 uM
B9	Gefitinib	10	uM	Gefitinib_10	06d_18h45m	-6.73212	6	10 uM
C9	Gefitinib	10	uM	Gefitinib_10	06d_18h45m	2.38466	6	10 uM
D9	Gefitinib	10	uM	Gefitinib_10	06d_18h45m	3.30621	6	10 uM
E9	DMSO	0.1	%	NA	06d_18h45m	0.125117	6	0.001
F9	DMSO	0.1	%	NA	06d_18h45m	-1.23552	6	0.001
G9	DMSO	0.1	%	NA	06d_18h45m	2.33697	6	0.001
H9	DMSO	0.1	%	NA	06d_18h45m	5.31203	6	0.001
A10	Gefitinib	5	uM	Gefitinib_5	06d_18h45m	4.28571	6	5 uM
B10	Gefitinib	5	uM	Gefitinib_5	06d_18h45m	0.550683	6	5 uM
C10	Gefitinib	5	uM	Gefitinib_5	06d_18h45m	-0.777778	6	5 uM
D10	Gefitinib	5	uM	Gefitinib_5	06d_18h45m	0.987476	6	5 uM
E10	DMSO	0.05	%	NA	06d_18h45m	-3.01473	6	0.0005
F10	DMSO	0.05	%	NA	06d_18h45m	-2.42891	6	0.0005
G10	DMSO	0.05	%	NA	06d_18h45m	2.55215	6	0.0005
H10	DMSO	0.05	%	NA	06d_18h45m	2.36062	6	0.0005
A11	Gefitinib	2.5	uM	Gefitinib_2.5	06d_18h45m	-0.271862	6	2.5 uM
B11	Gefitinib	2.5	uM	Gefitinib_2.5	06d_18h45m	1.34501	6	2.5 uM
C11	Gefitinib	2.5	uM	Gefitinib_2.5	06d_18h45m	-2.5272	6	2.5 uM
D11	Gefitinib	2.5	uM	Gefitinib_2.5	06d_18h45m	-13.2433	6	2.5 uM
E11	DMSO	0.025	%	NA	06d_18h45m	-1.22268	6	0.00025
F11	DMSO	0.025	%	NA	06d_18h45m	1.04676	6	0.00025
G11	DMSO	0.025	%	NA	06d_18h45m	2.62855	6	0.00025
H11	DMSO	0.025	%	NA	06d_18h45m	3.95641	6	0.00025
A12	Gefitinib	1.25	uM	Gefitinib_1.25	06d_18h45m	0.950713	6	1.25 uM
B12	Gefitinib	1.25	uM	Gefitinib_1.25	06d_18h45m	3.94839	6	1.25 uM
C12	Gefitinib	1.25	uM	Gefitinib_1.25	06d_18h45m	6.61793	6	1.25 uM
D12	Gefitinib	1.25	uM	Gefitinib_1.25	06d_18h45m	6.1299	6	1.25 uM
E12	DMSO	0.0125	%	NA	06d_18h45m	2.24392	6	0.000125
F12	DMSO	0.0125	%	NA	06d_18h45m	7.79748	6	0.000125
G12	DMSO	0.0125	%	NA	06d_18h45m	3.34971	6	0.000125
H12	DMSO	0.0125	%	NA	06d_18h45m	1.44231	6	0.000125
A1_	Gefitinib	40	uM	Gefitinib_40	06d_19h15m	0.17758	7	40 uM
B1_	Gefitinib	40	uM	Gefitinib_40	06d_19h15m	1.45589	7	40 uM
C1_	Gefitinib	40	uM	Gefitinib_40	06d_19h15m	-0.596194	7	40 uM
D1_	Gefitinib	40	uM	Gefitinib_40	06d_19h15m	0.558428	7	40 uM
E1_	DMSO	0.4	%	NA	06d_19h15m	3.21062	7	0.004
F1_	DMSO	0.4	%	NA	06d_19h15m	5.89694	7	0.004
G1_	DMSO	0.4	%	NA	06d_19h15m	2.1267	7	0.004
H1_	DMSO	0.4	%	NA	06d_19h15m	6.042	7	0.004
A2	Gefitinib	20	uM	Gefitinib_20	06d_19h15m	7.67278	7	20 uM
B2	Gefitinib	20	uM	Gefitinib_20	06d_19h15m	3.09075	7	20 uM
C2	Gefitinib	20	uM	Gefitinib_20	06d_19h15m	4.32811	7	20 uM
D2	Gefitinib	20	uM	Gefitinib_20	06d_19h15m	1.7331	7	20 uM
E2	DMSO	0.2	%	DMSO_0.2	06d_19h15m	6.33591	7	0.002
F2	DMSO	0.2	%	DMSO_0.2	06d_19h15m	5.53265	7	0.002
G2	DMSO	0.2	%	DMSO_0.2	06d_19h15m	4.78112	7	0.002
H2	DMSO	0.2	%	DMSO_0.2	06d_19h15m	0.548968	7	0.002
A3	Gefitinib	10	uM	Gefitinib_10	06d_19h15m	2.97357	7	10 uM
B3	Gefitinib	10	uM	Gefitinib_10	06d_19h15m	2.38371	7	10 uM
C3	Gefitinib	10	uM	Gefitinib_10	06d_19h15m	3.80791	7	10 uM
D3	Gefitinib	10	uM	Gefitinib_10	06d_19h15m	-1.33964	7	10 uM
E3	DMSO	0.1	%	NA	06d_19h15m	0.151679	7	0.001
F3	DMSO	0.1	%	NA	06d_19h15m	1.15519	7	0.001
G3	DMSO	0.1	%	NA	06d_19h15m	1.77799	7	0.001
H3	DMSO	0.1	%	NA	06d_19h15m	2.31637	7	0.001
A4	Gefitinib	5	uM	Gefitinib_5	06d_19h15m	3.34995	7	5 uM
B4	Gefitinib	5	uM	Gefitinib_5	06d_19h15m	2.79805	7	5 uM
C4	Gefitinib	5	uM	Gefitinib_5	06d_19h15m	-0.0911023	7	5 uM
D4	Gefitinib	5	uM	Gefitinib_5	06d_19h15m	1.46953	7	5 uM
E4	DMSO	0.05	%	NA	06d_19h15m	2.95665	7	0.0005
F4	DMSO	0.05	%	NA	06d_19h15m	2.1848	7	0.0005
G4	DMSO	0.05	%	NA	06d_19h15m	2.39521	7	0.0005
H4	DMSO	0.05	%	NA	06d_19h15m	3.27529	7	0.0005
A5	Gefitinib	2.5	uM	Gefitinib_2.5	06d_19h15m	1.45233	7	2.5 uM
B5	Gefitinib	2.5	uM	Gefitinib_2.5	06d_19h15m	-0.49459	7	2.5 uM
C5	Gefitinib	2.5	uM	Gefitinib_2.5	06d_19h15m	3.42727	7	2.5 uM
D5	Gefitinib	2.5	uM	Gefitinib_2.5	06d_19h15m	-4.04811	7	2.5 uM
E5	DMSO	0.025	%	NA	06d_19h15m	1.67271	7	0.00025
F5	DMSO	0.025	%	NA	06d_19h15m	3.91293	7	0.00025
G5	DMSO	0.025	%	NA	06d_19h15m	-0.302115	7	0.00025
H5	DMSO	0.025	%	NA	06d_19h15m	0.640908	7	0.00025
A6	Gefitinib	1.25	uM	Gefitinib_1.25	06d_19h15m	-0.702439	7	1.25 uM
B6	Gefitinib	1.25	uM	Gefitinib_1.25	06d_19h15m	1.3826	7	1.25 uM
C6	Gefitinib	1.25	uM	Gefitinib_1.25	06d_19h15m	0.866142	7	1.25 uM
D6	Gefitinib	1.25	uM	Gefitinib_1.25	06d_19h15m	7.16418	7	1.25 uM
E6	DMSO	0.0125	%	NA	06d_19h15m	26.5002	7	0.000125
F6	DMSO	0.0125	%	NA	06d_19h15m	0.430925	7	0.000125
G6	DMSO	0.0125	%	NA	06d_19h15m	1.88459	7	0.000125
H6	DMSO	0.0125	%	NA	06d_19h15m	4.99338	7	0.000125
A7	Gefitinib	40	uM	Gefitinib_40	06d_19h15m	-0.560949	7	40 uM
B7	Gefitinib	40	uM	Gefitinib_40	06d_19h15m	-0.432506	7	40 uM
C7	Gefitinib	40	uM	Gefitinib_40	06d_19h15m	1.56391	7	40 uM
D7	Gefitinib	40	uM	Gefitinib_40	06d_19h15m	-18.8935	7	40 uM
E7	DMSO	0.4	%	NA	06d_19h15m	1.2571	7	0.004
F7	DMSO	0.4	%	NA	06d_19h15m	2.78126	7	0.004
G7	DMSO	0.4	%	NA	06d_19h15m	2.01342	7	0.004
H7	DMSO	0.4	%	NA	06d_19h15m	0.997714	7	0.004
A8	Gefitinib	20	uM	Gefitinib_20	06d_19h15m	1.81587	7	20 uM
B8	Gefitinib	20	uM	Gefitinib_20	06d_19h15m	-0.445671	7	20 uM
C8	Gefitinib	20	uM	Gefitinib_20	06d_19h15m	4.13656	7	20 uM
D8	Gefitinib	20	uM	Gefitinib_20	06d_19h15m	5.39149	7	20 uM
E8	DMSO	0.2	%	DMSO_0.2	06d_19h15m	3.32237	7	0.002
F8	DMSO	0.2	%	DMSO_0.2	06d_19h15m	13.0737	7	0.002
G8	DMSO	0.2	%	DMSO_0.2	06d_19h15m	5.09944	7	0.002
H8	DMSO	0.2	%	DMSO_0.2	06d_19h15m	1.88917	7	0.002
A9	Gefitinib	10	uM	Gefitinib_10	06d_19h15m	1.30554	7	10 uM
B9	Gefitinib	10	uM	Gefitinib_10	06d_19h15m	0.514259	7	10 uM
C9	Gefitinib	10	uM	Gefitinib_10	06d_19h15m	3.65474	7	10 uM
D9	Gefitinib	10	uM	Gefitinib_10	06d_19h15m	3.43337	7	10 uM
E9	DMSO	0.1	%	NA	06d_19h15m	2.06444	7	0.001
F9	DMSO	0.1	%	NA	06d_19h15m	-2.13642	7	0.001
G9	DMSO	0.1	%	NA	06d_19h15m	1.26864	7	0.001
H9	DMSO	0.1	%	NA	06d_19h15m	4.92334	7	0.001
A10	Gefitinib	5	uM	Gefitinib_5	06d_19h15m	5.95604	7	5 uM
B10	Gefitinib	5	uM	Gefitinib_5	06d_19h15m	1.4277	7	5 uM
C10	Gefitinib	5	uM	Gefitinib_5	06d_19h15m	-4.58333	7	5 uM
D10	Gefitinib	5	uM	Gefitinib_5	06d_19h15m	4.02216	7	5 uM
E10	DMSO	0.05	%	NA	06d_19h15m	-0.20555	7	0.0005
F10	DMSO	0.05	%	NA	06d_19h15m	-1.9846	7	0.0005
G10	DMSO	0.05	%	NA	06d_19h15m	-2.61873	7	0.0005
H10	DMSO	0.05	%	NA	06d_19h15m	3.74184	7	0.0005
A11	Gefitinib	2.5	uM	Gefitinib_2.5	06d_19h15m	-1.44993	7	2.5 uM
B11	Gefitinib	2.5	uM	Gefitinib_2.5	06d_19h15m	1.53269	7	2.5 uM
C11	Gefitinib	2.5	uM	Gefitinib_2.5	06d_19h15m	-1.6146	7	2.5 uM
D11	Gefitinib	2.5	uM	Gefitinib_2.5	06d_19h15m	-17.8399	7	2.5 uM
E11	DMSO	0.025	%	NA	06d_19h15m	-2.65349	7	0.00025
F11	DMSO	0.025	%	NA	06d_19h15m	1.74459	7	0.00025
G11	DMSO	0.025	%	NA	06d_19h15m	-0.0922297	7	0.00025
H11	DMSO	0.025	%	NA	06d_19h15m	2.3928	7	0.00025
A12	Gefitinib	1.25	uM	Gefitinib_1.25	06d_19h15m	4.95372	7	1.25 uM
B12	Gefitinib	1.25	uM	Gefitinib_1.25	06d_19h15m	1.9871	7	1.25 uM
C12	Gefitinib	1.25	uM	Gefitinib_1.25	06d_19h15m	4.90573	7	1.25 uM
D12	Gefitinib	1.25	uM	Gefitinib_1.25	06d_19h15m	2.40817	7	1.25 uM
E12	DMSO	0.0125	%	NA	06d_19h15m	2.82568	7	0.000125
F12	DMSO	0.0125	%	NA	06d_19h15m	4.7853	7	0.000125
G12	DMSO	0.0125	%	NA	06d_19h15m	4.91291	7	0.000125
H12	DMSO	0.0125	%	NA	06d_19h15m	-1.83566	7	0.000125
A1_	Gefitinib	40	uM	Gefitinib_40	06d_19h45m	4.39512	8	40 uM
B1_	Gefitinib	40	uM	Gefitinib_40	06d_19h45m	3.5854	8	40 uM
C1_	Gefitinib	40	uM	Gefitinib_40	06d_19h45m	-0.275166	8	40 uM
D1_	Gefitinib	40	uM	Gefitinib_40	06d_19h45m	2.17166	8	40 uM
E1_	DMSO	0.4	%	NA	06d_19h45m	3.18921	8	0.004
F1_	DMSO	0.4	%	NA	06d_19h45m	5.75916	8	0.004
G1_	DMSO	0.4	%	NA	06d_19h45m	0.791855	8	0.004
H1_	DMSO	0.4	%	NA	06d_19h45m	5.26656	8	0.004
A2	Gefitinib	20	uM	Gefitinib_20	06d_19h45m	1.80536	8	20 uM
B2	Gefitinib	20	uM	Gefitinib_20	06d_19h45m	3.50723	8	20 uM
C2	Gefitinib	20	uM	Gefitinib_20	06d_19h45m	3.73042	8	20 uM
D2	Gefitinib	20	uM	Gefitinib_20	06d_19h45m	6.93241	8	20 uM
E2	DMSO	0.2	%	DMSO_0.2	06d_19h45m	11.8127	8	0.002
F2	DMSO	0.2	%	DMSO_0.2	06d_19h45m	5.29399	8	0.002
G2	DMSO	0.2	%	DMSO_0.2	06d_19h45m	4.11539	8	0.002
H2	DMSO	0.2	%	DMSO_0.2	06d_19h45m	2.48134	8	0.002
A3	Gefitinib	10	uM	Gefitinib_10	06d_19h45m	3.65639	8	10 uM
B3	Gefitinib	10	uM	Gefitinib_10	06d_19h45m	3.26313	8	10 uM
C3	Gefitinib	10	uM	Gefitinib_10	06d_19h45m	1.09144	8	10 uM
D3	Gefitinib	10	uM	Gefitinib_10	06d_19h45m	5.22721	8	10 uM
E3	DMSO	0.1	%	NA	06d_19h45m	4.7454	8	0.001
F3	DMSO	0.1	%	NA	06d_19h45m	1.67829	8	0.001
G3	DMSO	0.1	%	NA	06d_19h45m	-3.05142	8	0.001
H3	DMSO	0.1	%	NA	06d_19h45m	3.18749	8	0.001
A4	Gefitinib	5	uM	Gefitinib_5	06d_19h45m	1.11665	8	5 uM
B4	Gefitinib	5	uM	Gefitinib_5	06d_19h45m	4.52555	8	5 uM
C4	Gefitinib	5	uM	Gefitinib_5	06d_19h45m	0	8	5 uM
D4	Gefitinib	5	uM	Gefitinib_5	06d_19h45m	5.39629	8	5 uM
E4	DMSO	0.05	%	NA	06d_19h45m	3.3325	8	0.0005
F4	DMSO	0.05	%	NA	06d_19h45m	2.98134	8	0.0005
G4	DMSO	0.05	%	NA	06d_19h45m	1.85254	8	0.0005
H4	DMSO	0.05	%	NA	06d_19h45m	1.38889	8	0.0005
A5	Gefitinib	2.5	uM	Gefitinib_2.5	06d_19h45m	0.505157	8	2.5 uM
B5	Gefitinib	2.5	uM	Gefitinib_2.5	06d_19h45m	-2.0711	8	2.5 uM
C5	Gefitinib	2.5	uM	Gefitinib_2.5	06d_19h45m	3.09723	8	2.5 uM
D5	Gefitinib	2.5	uM	Gefitinib_2.5	06d_19h45m	-3.40276	8	2.5 uM
E5	DMSO	0.025	%	NA	06d_19h45m	1.22665	8	0.00025
F5	DMSO	0.025	%	NA	06d_19h45m	2.77274	8	0.00025
G5	DMSO	0.025	%	NA	06d_19h45m	5.63032	8	0.00025
H5	DMSO	0.025	%	NA	06d_19h45m	1.5748	8	0.00025
A6	Gefitinib	1.25	uM	Gefitinib_1.25	06d_19h45m	-1.05366	8	1.25 uM
B6	Gefitinib	1.25	uM	Gefitinib_1.25	06d_19h45m	3.67104	8	1.25 uM
C6	Gefitinib	1.25	uM	Gefitinib_1.25	06d_19h45m	0.944882	8	1.25 uM
D6	Gefitinib	1.25	uM	Gefitinib_1.25	06d_19h45m	7.19403	8	1.25 uM
E6	DMSO	0.0125	%	NA	06d_19h45m	35.8654	8	0.000125
F6	DMSO	0.0125	%	NA	06d_19h45m	2.40811	8	0.000125
G6	DMSO	0.0125	%	NA	06d_19h45m	0.660579	8	0.000125
H6	DMSO	0.0125	%	NA	06d_19h45m	3.97201	8	0.000125
A7	Gefitinib	40	uM	Gefitinib_40	06d_19h45m	1.57497	8	40 uM
B7	Gefitinib	40	uM	Gefitinib_40	06d_19h45m	3.14136	8	40 uM
C7	Gefitinib	40	uM	Gefitinib_40	06d_19h45m	1.65414	8	40 uM
D7	Gefitinib	40	uM	Gefitinib_40	06d_19h45m	-13.309	8	40 uM
E7	DMSO	0.4	%	NA	06d_19h45m	-0.243309	8	0.004
F7	DMSO	0.4	%	NA	06d_19h45m	2.48058	8	0.004
G7	DMSO	0.4	%	NA	06d_19h45m	1.31032	8	0.004
H7	DMSO	0.4	%	NA	06d_19h45m	1.99543	8	0.004
A8	Gefitinib	20	uM	Gefitinib_20	06d_19h45m	0.14527	8	20 uM
B8	Gefitinib	20	uM	Gefitinib_20	06d_19h45m	1.27334	8	20 uM
C8	Gefitinib	20	uM	Gefitinib_20	06d_19h45m	5.25791	8	20 uM
D8	Gefitinib	20	uM	Gefitinib_20	06d_19h45m	3.25115	8	20 uM
E8	DMSO	0.2	%	DMSO_0.2	06d_19h45m	3.71711	8	0.002
F8	DMSO	0.2	%	DMSO_0.2	06d_19h45m	7.6904	8	0.002
G8	DMSO	0.2	%	DMSO_0.2	06d_19h45m	4.05405	8	0.002
H8	DMSO	0.2	%	DMSO_0.2	06d_19h45m	2.77078	8	0.002
A9	Gefitinib	10	uM	Gefitinib_10	06d_19h45m	0.905454	8	10 uM
B9	Gefitinib	10	uM	Gefitinib_10	06d_19h45m	-3.22581	8	10 uM
C9	Gefitinib	10	uM	Gefitinib_10	06d_19h45m	2.98082	8	10 uM
D9	Gefitinib	10	uM	Gefitinib_10	06d_19h45m	2.49237	8	10 uM
E9	DMSO	0.1	%	NA	06d_19h45m	3.87864	8	0.001
F9	DMSO	0.1	%	NA	06d_19h45m	-1.85328	8	0.001
G9	DMSO	0.1	%	NA	06d_19h45m	1.40218	8	0.001
H9	DMSO	0.1	%	NA	06d_19h45m	6.28374	8	0.001
A10	Gefitinib	5	uM	Gefitinib_5	06d_19h45m	4.96703	8	5 uM
B10	Gefitinib	5	uM	Gefitinib_5	06d_19h45m	0.938201	8	5 uM
C10	Gefitinib	5	uM	Gefitinib_5	06d_19h45m	-4.66667	8	5 uM
D10	Gefitinib	5	uM	Gefitinib_5	06d_19h45m	2.81792	8	5 uM
E10	DMSO	0.05	%	NA	06d_19h45m	4.69339	8	0.0005
F10	DMSO	0.05	%	NA	06d_19h45m	-1.9846	8	0.0005
G10	DMSO	0.05	%	NA	06d_19h45m	4.77142	8	0.0005
H10	DMSO	0.05	%	NA	06d_19h45m	3.56605	8	0.0005
A11	Gefitinib	2.5	uM	Gefitinib_2.5	06d_19h45m	2.46942	8	2.5 uM
B11	Gefitinib	2.5	uM	Gefitinib_2.5	06d_19h45m	48.827	8	2.5 uM
C11	Gefitinib	2.5	uM	Gefitinib_2.5	06d_19h45m	-2.1411	8	2.5 uM
D11	Gefitinib	2.5	uM	Gefitinib_2.5	06d_19h45m	-18.7721	8	2.5 uM
E11	DMSO	0.025	%	NA	06d_19h45m	3.25182	8	0.00025
F11	DMSO	0.025	%	NA	06d_19h45m	2.79135	8	0.00025
G11	DMSO	0.025	%	NA	06d_19h45m	3.29721	8	0.00025
H11	DMSO	0.025	%	NA	06d_19h45m	1.08979	8	0.00025
A12	Gefitinib	1.25	uM	Gefitinib_1.25	06d_19h45m	-7.18039	8	1.25 uM
B12	Gefitinib	1.25	uM	Gefitinib_1.25	06d_19h45m	3.74194	8	1.25 uM
C12	Gefitinib	1.25	uM	Gefitinib_1.25	06d_19h45m	4.11697	8	1.25 uM
D12	Gefitinib	1.25	uM	Gefitinib_1.25	06d_19h45m	4.11092	8	1.25 uM
E12	DMSO	0.0125	%	NA	06d_19h45m	7.02265	8	0.000125
F12	DMSO	0.0125	%	NA	06d_19h45m	4.16578	8	0.000125
G12	DMSO	0.0125	%	NA	06d_19h45m	4.08665	8	0.000125
H12	DMSO	0.0125	%	NA	06d_19h45m	4.91696	8	0.000125
A1_	Gefitinib	40	uM	Gefitinib_40	06d_20h15m	2.7081	9	40 uM
B1_	Gefitinib	40	uM	Gefitinib_40	06d_20h15m	2.91178	9	40 uM
C1_	Gefitinib	40	uM	Gefitinib_40	06d_20h15m	1.44462	9	40 uM
D1_	Gefitinib	40	uM	Gefitinib_40	06d_20h15m	3.49535	9	40 uM
E1_	DMSO	0.4	%	NA	06d_20h15m	3.01798	9	0.004
F1_	DMSO	0.4	%	NA	06d_20h15m	4.38137	9	0.004
G1_	DMSO	0.4	%	NA	06d_20h15m	0.475113	9	0.004
H1_	DMSO	0.4	%	NA	06d_20h15m	-19.4184	9	0.004
A2	Gefitinib	20	uM	Gefitinib_20	06d_20h15m	3.58251	9	20 uM
B2	Gefitinib	20	uM	Gefitinib_20	06d_20h15m	3.15651	9	20 uM
C2	Gefitinib	20	uM	Gefitinib_20	06d_20h15m	5.27617	9	20 uM
D2	Gefitinib	20	uM	Gefitinib_20	06d_20h15m	4.41941	9	20 uM
E2	DMSO	0.2	%	DMSO_0.2	06d_20h15m	3.93041	9	0.002
F2	DMSO	0.2	%	DMSO_0.2	06d_20h15m	5.70623	9	0.002
G2	DMSO	0.2	%	DMSO_0.2	06d_20h15m	5.48719	9	0.002
H2	DMSO	0.2	%	DMSO_0.2	06d_20h15m	2.72288	9	0.002
A3	Gefitinib	10	uM	Gefitinib_10	06d_20h15m	2.55507	9	10 uM
B3	Gefitinib	10	uM	Gefitinib_10	06d_20h15m	3.30942	9	10 uM
C3	Gefitinib	10	uM	Gefitinib_10	06d_20h15m	2.3284	9	10 uM
D3	Gefitinib	10	uM	Gefitinib_10	06d_20h15m	1.18203	9	10 uM
E3	DMSO	0.1	%	NA	06d_20h15m	2.66522	9	0.001
F3	DMSO	0.1	%	NA	06d_20h15m	1.80907	9	0.001
G3	DMSO	0.1	%	NA	06d_20h15m	0.456511	9	0.001
H3	DMSO	0.1	%	NA	06d_20h15m	2.43516	9	0.001
A4	Gefitinib	5	uM	Gefitinib_5	06d_20h15m	0.638086	9	5 uM
B4	Gefitinib	5	uM	Gefitinib_5	06d_20h15m	3.43066	9	5 uM
C4	Gefitinib	5	uM	Gefitinib_5	06d_20h15m	-0.425144	9	5 uM
D4	Gefitinib	5	uM	Gefitinib_5	06d_20h15m	3.39677	9	5 uM
E4	DMSO	0.05	%	NA	06d_20h15m	3.3325	9	0.0005
F4	DMSO	0.05	%	NA	06d_20h15m	2.61721	9	0.0005
G4	DMSO	0.05	%	NA	06d_20h15m	14.1841	9	0.0005
H4	DMSO	0.05	%	NA	06d_20h15m	2.40464	9	0.0005
A5	Gefitinib	2.5	uM	Gefitinib_2.5	06d_20h15m	2.25216	9	2.5 uM
B5	Gefitinib	2.5	uM	Gefitinib_2.5	06d_20h15m	-2.47295	9	2.5 uM
C5	Gefitinib	2.5	uM	Gefitinib_2.5	06d_20h15m	4.46814	9	2.5 uM
D5	Gefitinib	2.5	uM	Gefitinib_2.5	06d_20h15m	-1.90672	9	2.5 uM
E5	DMSO	0.025	%	NA	06d_20h15m	4.20965	9	0.00025
F5	DMSO	0.025	%	NA	06d_20h15m	2.98005	9	0.00025
G5	DMSO	0.025	%	NA	06d_20h15m	4.75144	9	0.00025
H5	DMSO	0.025	%	NA	06d_20h15m	0.0366233	9	0.00025
A6	Gefitinib	1.25	uM	Gefitinib_1.25	06d_20h15m	-1.32683	9	1.25 uM
B6	Gefitinib	1.25	uM	Gefitinib_1.25	06d_20h15m	3.28963	9	1.25 uM
C6	Gefitinib	1.25	uM	Gefitinib_1.25	06d_20h15m	3.09711	9	1.25 uM
D6	Gefitinib	1.25	uM	Gefitinib_1.25	06d_20h15m	8.47761	9	1.25 uM
E6	DMSO	0.0125	%	NA	06d_20h15m	25.0087	9	0.000125
F6	DMSO	0.0125	%	NA	06d_20h15m	2.00253	9	0.000125
G6	DMSO	0.0125	%	NA	06d_20h15m	2.38974	9	0.000125
H6	DMSO	0.0125	%	NA	06d_20h15m	8.79516	9	0.000125
A7	Gefitinib	40	uM	Gefitinib_40	06d_20h15m	1.2945	9	40 uM
B7	Gefitinib	40	uM	Gefitinib_40	06d_20h15m	1.63897	9	40 uM
C7	Gefitinib	40	uM	Gefitinib_40	06d_20h15m	0	9	40 uM
D7	Gefitinib	40	uM	Gefitinib_40	06d_20h15m	-12.6305	9	40 uM
E7	DMSO	0.4	%	NA	06d_20h15m	1.37875	9	0.004
F7	DMSO	0.4	%	NA	06d_20h15m	6.0887	9	0.004
G7	DMSO	0.4	%	NA	06d_20h15m	2.46085	9	0.004
H7	DMSO	0.4	%	NA	06d_20h15m	0.831428	9	0.004
A8	Gefitinib	20	uM	Gefitinib_20	06d_20h15m	1.4527	9	20 uM
B8	Gefitinib	20	uM	Gefitinib_20	06d_20h15m	2.35569	9	20 uM
C8	Gefitinib	20	uM	Gefitinib_20	06d_20h15m	4.38575	9	20 uM
D8	Gefitinib	20	uM	Gefitinib_20	06d_20h15m	0.758602	9	20 uM
E8	DMSO	0.2	%	DMSO_0.2	06d_20h15m	5.59211	9	0.002
F8	DMSO	0.2	%	DMSO_0.2	06d_20h15m	4.46539	9	0.002
G8	DMSO	0.2	%	DMSO_0.2	06d_20h15m	1.52983	9	0.002
H8	DMSO	0.2	%	DMSO_0.2	06d_20h15m	1.93955	9	0.002
A9	Gefitinib	10	uM	Gefitinib_10	06d_20h15m	0.779111	9	10 uM
B9	Gefitinib	10	uM	Gefitinib_10	06d_20h15m	-1.84666	9	10 uM
C9	Gefitinib	10	uM	Gefitinib_10	06d_20h15m	5.13219	9	10 uM
D9	Gefitinib	10	uM	Gefitinib_10	06d_20h15m	0.483215	9	10 uM
E9	DMSO	0.1	%	NA	06d_20h15m	4.50422	9	0.001
F9	DMSO	0.1	%	NA	06d_20h15m	0.514801	9	0.001
G9	DMSO	0.1	%	NA	06d_20h15m	3.2495	9	0.001
H9	DMSO	0.1	%	NA	06d_20h15m	5.35521	9	0.001
A10	Gefitinib	5	uM	Gefitinib_5	06d_20h15m	4.26374	9	5 uM
B10	Gefitinib	5	uM	Gefitinib_5	06d_20h15m	2.26392	9	5 uM
C10	Gefitinib	5	uM	Gefitinib_5	06d_20h15m	-7.33333	9	5 uM
D10	Gefitinib	5	uM	Gefitinib_5	06d_20h15m	5.41908	9	5 uM
E10	DMSO	0.05	%	NA	06d_20h15m	2.36382	9	0.0005
F10	DMSO	0.05	%	NA	06d_20h15m	0.0888626	9	0.0005
G10	DMSO	0.05	%	NA	06d_20h15m	1.02086	9	0.0005
H10	DMSO	0.05	%	NA	06d_20h15m	1.88348	9	0.0005
A11	Gefitinib	2.5	uM	Gefitinib_2.5	06d_20h15m	0.906208	9	2.5 uM
B11	Gefitinib	2.5	uM	Gefitinib_2.5	06d_20h15m	48.045	9	2.5 uM
C11	Gefitinib	2.5	uM	Gefitinib_2.5	06d_20h15m	-1.4391	9	2.5 uM
D11	Gefitinib	2.5	uM	Gefitinib_2.5	06d_20h15m	-8.22887	9	2.5 uM
E11	DMSO	0.025	%	NA	06d_20h15m	0.936524	9	0.00025
F11	DMSO	0.025	%	NA	06d_20h15m	3.18679	9	0.00025
G11	DMSO	0.025	%	NA	06d_20h15m	-0.230574	9	0.00025
H11	DMSO	0.025	%	NA	06d_20h15m	5.80431	9	0.00025
A12	Gefitinib	1.25	uM	Gefitinib_1.25	06d_20h15m	7.23042	9	1.25 uM
B12	Gefitinib	1.25	uM	Gefitinib_1.25	06d_20h15m	1.62581	9	1.25 uM
C12	Gefitinib	1.25	uM	Gefitinib_1.25	06d_20h15m	7.06041	9	1.25 uM
D12	Gefitinib	1.25	uM	Gefitinib_1.25	06d_20h15m	1.6541	9	1.25 uM
E12	DMSO	0.0125	%	NA	06d_20h15m	7.89528	9	0.000125
F12	DMSO	0.0125	%	NA	06d_20h15m	4.69985	9	0.000125
G12	DMSO	0.0125	%	NA	06d_20h15m	5.89549	9	0.000125
H12	DMSO	0.0125	%	NA	06d_20h15m	-0.240385	9	0.000125
A1_	Gefitinib	40	uM	Gefitinib_40	06d_20h45m	4.79467	10	40 uM
B1_	Gefitinib	40	uM	Gefitinib_40	06d_20h45m	4.06345	10	40 uM
C1_	Gefitinib	40	uM	Gefitinib_40	06d_20h45m	1.67393	10	40 uM
D1_	Gefitinib	40	uM	Gefitinib_40	06d_20h45m	3.10238	10	40 uM
E1_	DMSO	0.4	%	NA	06d_20h45m	1.60531	10	0.004
F1_	DMSO	0.4	%	NA	06d_20h45m	8.18407	10	0.004
G1_	DMSO	0.4	%	NA	06d_20h45m	0.135747	10	0.004
H1_	DMSO	0.4	%	NA	06d_20h45m	4.62036	10	0.004
A2	Gefitinib	20	uM	Gefitinib_20	06d_20h45m	3.75176	10	20 uM
B2	Gefitinib	20	uM	Gefitinib_20	06d_20h45m	3.77028	10	20 uM
C2	Gefitinib	20	uM	Gefitinib_20	06d_20h45m	3.62737	10	20 uM
D2	Gefitinib	20	uM	Gefitinib_20	06d_20h45m	8.10225	10	20 uM
E2	DMSO	0.2	%	DMSO_0.2	06d_20h45m	4.4244	10	0.002
F2	DMSO	0.2	%	DMSO_0.2	06d_20h45m	3.55826	10	0.002
G2	DMSO	0.2	%	DMSO_0.2	06d_20h45m	15.0696	10	0.002
H2	DMSO	0.2	%	DMSO_0.2	06d_20h45m	2.63505	10	0.002
A3	Gefitinib	10	uM	Gefitinib_10	06d_20h45m	1.80617	10	10 uM
B3	Gefitinib	10	uM	Gefitinib_10	06d_20h45m	3.74913	10	10 uM
C3	Gefitinib	10	uM	Gefitinib_10	06d_20h45m	4.68106	10	10 uM
D3	Gefitinib	10	uM	Gefitinib_10	06d_20h45m	4.28159	10	10 uM
E3	DMSO	0.1	%	NA	06d_20h45m	4.33369	10	0.001
F3	DMSO	0.1	%	NA	06d_20h45m	1.70009	10	0.001
G3	DMSO	0.1	%	NA	06d_20h45m	0.600673	10	0.001
H3	DMSO	0.1	%	NA	06d_20h45m	2.96971	10	0.001
A4	Gefitinib	5	uM	Gefitinib_5	06d_20h45m	0.299103	10	5 uM
B4	Gefitinib	5	uM	Gefitinib_5	06d_20h45m	4.79319	10	5 uM
C4	Gefitinib	5	uM	Gefitinib_5	06d_20h45m	1.03249	10	5 uM
D4	Gefitinib	5	uM	Gefitinib_5	06d_20h45m	5.54083	10	5 uM
E4	DMSO	0.05	%	NA	06d_20h45m	3.85868	10	0.0005
F4	DMSO	0.05	%	NA	06d_20h45m	4.48339	10	0.0005
G4	DMSO	0.05	%	NA	06d_20h45m	3.25599	10	0.0005
H4	DMSO	0.05	%	NA	06d_20h45m	0.538972	10	0.0005
A5	Gefitinib	2.5	uM	Gefitinib_2.5	06d_20h45m	1.64176	10	2.5 uM
B5	Gefitinib	2.5	uM	Gefitinib_2.5	06d_20h45m	-1.2983	10	2.5 uM
C5	Gefitinib	2.5	uM	Gefitinib_2.5	06d_20h45m	2.38639	10	2.5 uM
D5	Gefitinib	2.5	uM	Gefitinib_2.5	06d_20h45m	-2.81608	10	2.5 uM
E5	DMSO	0.025	%	NA	06d_20h45m	0.613326	10	0.00025
F5	DMSO	0.025	%	NA	06d_20h45m	3.34283	10	0.00025
G5	DMSO	0.025	%	NA	06d_20h45m	2.96622	10	0.00025
H5	DMSO	0.025	%	NA	06d_20h45m	-0.860648	10	0.00025
A6	Gefitinib	1.25	uM	Gefitinib_1.25	06d_20h45m	-5.54146	10	1.25 uM
B6	Gefitinib	1.25	uM	Gefitinib_1.25	06d_20h45m	6.74613	10	1.25 uM
C6	Gefitinib	1.25	uM	Gefitinib_1.25	06d_20h45m	2.23097	10	1.25 uM
D6	Gefitinib	1.25	uM	Gefitinib_1.25	06d_20h45m	7.73134	10	1.25 uM
E6	DMSO	0.0125	%	NA	06d_20h45m	28.5813	10	0.000125
F6	DMSO	0.0125	%	NA	06d_20h45m	-0.101394	10	0.000125
G6	DMSO	0.0125	%	NA	06d_20h45m	2.44803	10	0.000125
H6	DMSO	0.0125	%	NA	06d_20h45m	6.01475	10	0.000125
A7	Gefitinib	40	uM	Gefitinib_40	06d_20h45m	-0.1726	10	40 uM
B7	Gefitinib	40	uM	Gefitinib_40	06d_20h45m	2.66333	10	40 uM
C7	Gefitinib	40	uM	Gefitinib_40	06d_20h45m	4.27068	10	40 uM
D7	Gefitinib	40	uM	Gefitinib_40	06d_20h45m	-17.5365	10	40 uM
E7	DMSO	0.4	%	NA	06d_20h45m	0.851582	10	0.004
F7	DMSO	0.4	%	NA	06d_20h45m	1.42821	10	0.004
G7	DMSO	0.4	%	NA	06d_20h45m	1.82167	10	0.004
H7	DMSO	0.4	%	NA	06d_20h45m	2.97236	10	0.004
A8	Gefitinib	20	uM	Gefitinib_20	06d_20h45m	2.85092	10	20 uM
B8	Gefitinib	20	uM	Gefitinib_20	06d_20h45m	-0.0848896	10	20 uM
C8	Gefitinib	20	uM	Gefitinib_20	06d_20h45m	7.37603	10	20 uM
D8	Gefitinib	20	uM	Gefitinib_20	06d_20h45m	2.00488	10	20 uM
E8	DMSO	0.2	%	DMSO_0.2	06d_20h45m	3.28947	10	0.002
F8	DMSO	0.2	%	DMSO_0.2	06d_20h45m	4.36616	10	0.002
G8	DMSO	0.2	%	DMSO_0.2	06d_20h45m	1.68281	10	0.002
H8	DMSO	0.2	%	DMSO_0.2	06d_20h45m	2.79597	10	0.002
A9	Gefitinib	10	uM	Gefitinib_10	06d_20h45m	2.21099	10	10 uM
B9	Gefitinib	10	uM	Gefitinib_10	06d_20h45m	-1.09864	10	10 uM
C9	Gefitinib	10	uM	Gefitinib_10	06d_20h45m	6.48004	10	10 uM
D9	Gefitinib	10	uM	Gefitinib_10	06d_20h45m	37.3347	10	10 uM
E9	DMSO	0.1	%	NA	06d_20h45m	2.31467	10	0.001
F9	DMSO	0.1	%	NA	06d_20h45m	-0.694981	10	0.001
G9	DMSO	0.1	%	NA	06d_20h45m	2.31471	10	0.001
H9	DMSO	0.1	%	NA	06d_20h45m	5.46318	10	0.001
A10	Gefitinib	5	uM	Gefitinib_5	06d_20h45m	7.20879	10	5 uM
B10	Gefitinib	5	uM	Gefitinib_5	06d_20h45m	2.38629	10	5 uM
C10	Gefitinib	5	uM	Gefitinib_5	06d_20h45m	-4.5	10	5 uM
D10	Gefitinib	5	uM	Gefitinib_5	06d_20h45m	5.97303	10	5 uM
E10	DMSO	0.05	%	NA	06d_20h45m	5.00171	10	0.0005
F10	DMSO	0.05	%	NA	06d_20h45m	-1.89573	10	0.0005
G10	DMSO	0.05	%	NA	06d_20h45m	-0.133156	10	0.0005
H10	DMSO	0.05	%	NA	06d_20h45m	2.68709	10	0.0005
A11	Gefitinib	2.5	uM	Gefitinib_2.5	06d_20h45m	0.770276	10	2.5 uM
B11	Gefitinib	2.5	uM	Gefitinib_2.5	06d_20h45m	48.7957	10	2.5 uM
C11	Gefitinib	2.5	uM	Gefitinib_2.5	06d_20h45m	-0.842401	10	2.5 uM
D11	Gefitinib	2.5	uM	Gefitinib_2.5	06d_20h45m	-17.8078	10	2.5 uM
E11	DMSO	0.025	%	NA	06d_20h45m	1.58689	10	0.00025
F11	DMSO	0.025	%	NA	06d_20h45m	3.55897	10	0.00025
G11	DMSO	0.025	%	NA	06d_20h45m	4.54231	10	0.00025
H11	DMSO	0.025	%	NA	06d_20h45m	5.35418	10	0.00025
A12	Gefitinib	1.25	uM	Gefitinib_1.25	06d_20h45m	4.95372	10	1.25 uM
B12	Gefitinib	1.25	uM	Gefitinib_1.25	06d_20h45m	4.59355	10	1.25 uM
C12	Gefitinib	1.25	uM	Gefitinib_1.25	06d_20h45m	7.63755	10	1.25 uM
D12	Gefitinib	1.25	uM	Gefitinib_1.25	06d_20h45m	6.95694	10	1.25 uM
E12	DMSO	0.0125	%	NA	06d_20h45m	5.38126	10	0.000125
F12	DMSO	0.0125	%	NA	06d_20h45m	3.20444	10	0.000125
G12	DMSO	0.0125	%	NA	06d_20h45m	6.92273	10	0.000125
H12	DMSO	0.0125	%	NA	06d_20h45m	1.31119	10	0.000125
A1_	Gefitinib	40	uM	Gefitinib_40	06d_21h15m	1.90899	11	40 uM
B1_	Gefitinib	40	uM	Gefitinib_40	06d_21h15m	2.60756	11	40 uM
C1_	Gefitinib	40	uM	Gefitinib_40	06d_21h15m	0.573263	11	40 uM
D1_	Gefitinib	40	uM	Gefitinib_40	06d_21h15m	3.35057	11	40 uM
E1_	DMSO	0.4	%	NA	06d_21h15m	2.84675	11	0.004
F1_	DMSO	0.4	%	NA	06d_21h15m	5.31827	11	0.004
G1_	DMSO	0.4	%	NA	06d_21h15m	-0.248869	11	0.004
H1_	DMSO	0.4	%	NA	06d_21h15m	5.65428	11	0.004
A2	Gefitinib	20	uM	Gefitinib_20	06d_21h15m	5.58533	11	20 uM
B2	Gefitinib	20	uM	Gefitinib_20	06d_21h15m	5.28277	11	20 uM
C2	Gefitinib	20	uM	Gefitinib_20	06d_21h15m	4.90519	11	20 uM
D2	Gefitinib	20	uM	Gefitinib_20	06d_21h15m	100	11	20 uM
E2	DMSO	0.2	%	DMSO_0.2	06d_21h15m	3.69416	11	0.002
F2	DMSO	0.2	%	DMSO_0.2	06d_21h15m	6.59579	11	0.002
G2	DMSO	0.2	%	DMSO_0.2	06d_21h15m	7.32298	11	0.002
H2	DMSO	0.2	%	DMSO_0.2	06d_21h15m	1.7567	11	0.002
A3	Gefitinib	10	uM	Gefitinib_10	06d_21h15m	3.06167	11	10 uM
B3	Gefitinib	10	uM	Gefitinib_10	06d_21h15m	4.74427	11	10 uM
C3	Gefitinib	10	uM	Gefitinib_10	06d_21h15m	3.12879	11	10 uM
D3	Gefitinib	10	uM	Gefitinib_10	06d_21h15m	0.551615	11	10 uM
E3	DMSO	0.1	%	NA	06d_21h15m	3.40195	11	0.001
F3	DMSO	0.1	%	NA	06d_21h15m	3.11683	11	0.001
G3	DMSO	0.1	%	NA	06d_21h15m	-2.04229	11	0.001
H3	DMSO	0.1	%	NA	06d_21h15m	4.49416	11	0.001
A4	Gefitinib	5	uM	Gefitinib_5	06d_21h15m	4.4666	11	5 uM
B4	Gefitinib	5	uM	Gefitinib_5	06d_21h15m	5.83942	11	5 uM
C4	Gefitinib	5	uM	Gefitinib_5	06d_21h15m	5.61798	11	5 uM
D4	Gefitinib	5	uM	Gefitinib_5	06d_21h15m	4.76993	11	5 uM
E4	DMSO	0.05	%	NA	06d_21h15m	5.78802	11	0.0005
F4	DMSO	0.05	%	NA	06d_21h15m	2.63996	11	0.0005
G4	DMSO	0.05	%	NA	06d_21h15m	2.3765	11	0.0005
H4	DMSO	0.05	%	NA	06d_21h15m	0.580431	11	0.0005
A5	Gefitinib	2.5	uM	Gefitinib_2.5	06d_21h15m	5.51463	11	2.5 uM
B5	Gefitinib	2.5	uM	Gefitinib_2.5	06d_21h15m	-2.75116	11	2.5 uM
C5	Gefitinib	2.5	uM	Gefitinib_2.5	06d_21h15m	1.37091	11	2.5 uM
D5	Gefitinib	2.5	uM	Gefitinib_2.5	06d_21h15m	-1.32004	11	2.5 uM
E5	DMSO	0.025	%	NA	06d_21h15m	2.73209	11	0.00025
F5	DMSO	0.025	%	NA	06d_21h15m	6.27105	11	0.00025
G5	DMSO	0.025	%	NA	06d_21h15m	4.42186	11	0.00025
H5	DMSO	0.025	%	NA	06d_21h15m	0.146493	11	0.00025
A6	Gefitinib	1.25	uM	Gefitinib_1.25	06d_21h15m	-11.2195	11	1.25 uM
B6	Gefitinib	1.25	uM	Gefitinib_1.25	06d_21h15m	6.48391	11	1.25 uM
C6	Gefitinib	1.25	uM	Gefitinib_1.25	06d_21h15m	2.12598	11	1.25 uM
D6	Gefitinib	1.25	uM	Gefitinib_1.25	06d_21h15m	6.95522	11	1.25 uM
E6	DMSO	0.0125	%	NA	06d_21h15m	28.3385	11	0.000125
F6	DMSO	0.0125	%	NA	06d_21h15m	0.481622	11	0.000125
G6	DMSO	0.0125	%	NA	06d_21h15m	4.44919	11	0.000125
H6	DMSO	0.0125	%	NA	06d_21h15m	8.0575	11	0.000125
A7	Gefitinib	40	uM	Gefitinib_40	06d_21h15m	-2.63215	11	40 uM
B7	Gefitinib	40	uM	Gefitinib_40	06d_21h15m	1.75279	11	40 uM
C7	Gefitinib	40	uM	Gefitinib_40	06d_21h15m	2.07519	11	40 uM
D7	Gefitinib	40	uM	Gefitinib_40	06d_21h15m	-20.6159	11	40 uM
E7	DMSO	0.4	%	NA	06d_21h15m	-5.15004	11	0.004
F7	DMSO	0.4	%	NA	06d_21h15m	7.69231	11	0.004
G7	DMSO	0.4	%	NA	06d_21h15m	6.67945	11	0.004
H7	DMSO	0.4	%	NA	06d_21h15m	4.46893	11	0.004
A8	Gefitinib	20	uM	Gefitinib_20	06d_21h15m	1.23479	11	20 uM
B8	Gefitinib	20	uM	Gefitinib_20	06d_21h15m	1.16723	11	20 uM
C8	Gefitinib	20	uM	Gefitinib_20	06d_21h15m	3.78769	11	20 uM
D8	Gefitinib	20	uM	Gefitinib_20	06d_21h15m	1.84232	11	20 uM
E8	DMSO	0.2	%	DMSO_0.2	06d_21h15m	1.875	11	0.002
F8	DMSO	0.2	%	DMSO_0.2	06d_21h15m	8.0129	11	0.002
G8	DMSO	0.2	%	DMSO_0.2	06d_21h15m	2.7537	11	0.002
H8	DMSO	0.2	%	DMSO_0.2	06d_21h15m	3.6272	11	0.002
A9	Gefitinib	10	uM	Gefitinib_10	06d_21h15m	3.15856	11	10 uM
B9	Gefitinib	10	uM	Gefitinib_10	06d_21h15m	-0.794764	11	10 uM
C9	Gefitinib	10	uM	Gefitinib_10	06d_21h15m	5.96164	11	10 uM
D9	Gefitinib	10	uM	Gefitinib_10	06d_21h15m	36.4954	11	10 uM
E9	DMSO	0.1	%	NA	06d_21h15m	4.09759	11	0.001
F9	DMSO	0.1	%	NA	06d_21h15m	0.592021	11	0.001
G9	DMSO	0.1	%	NA	06d_21h15m	2.9379	11	0.001
H9	DMSO	0.1	%	NA	06d_21h15m	5.33362	11	0.001
A10	Gefitinib	5	uM	Gefitinib_5	06d_21h15m	4.83516	11	5 uM
B10	Gefitinib	5	uM	Gefitinib_5	06d_21h15m	2.67183	11	5 uM
C10	Gefitinib	5	uM	Gefitinib_5	06d_21h15m	0.666667	11	5 uM
D10	Gefitinib	5	uM	Gefitinib_5	06d_21h15m	2.09538	11	5 uM
E10	DMSO	0.05	%	NA	06d_21h15m	-2.32956	11	0.0005
F10	DMSO	0.05	%	NA	06d_21h15m	-0.977488	11	0.0005
G10	DMSO	0.05	%	NA	06d_21h15m	0.776742	11	0.0005
H10	DMSO	0.05	%	NA	06d_21h15m	3.89252	11	0.0005
A11	Gefitinib	2.5	uM	Gefitinib_2.5	06d_21h15m	0.657	11	2.5 uM
B11	Gefitinib	2.5	uM	Gefitinib_2.5	06d_21h15m	0.46919	11	2.5 uM
C11	Gefitinib	2.5	uM	Gefitinib_2.5	06d_21h15m	0.702001	11	2.5 uM
D11	Gefitinib	2.5	uM	Gefitinib_2.5	06d_21h15m	-10.704	11	2.5 uM
E11	DMSO	0.025	%	NA	06d_21h15m	3.98023	11	0.00025
F11	DMSO	0.025	%	NA	06d_21h15m	5.00116	11	0.00025
G11	DMSO	0.025	%	NA	06d_21h15m	2.25963	11	0.00025
H11	DMSO	0.025	%	NA	06d_21h15m	0.118455	11	0.00025
A12	Gefitinib	1.25	uM	Gefitinib_1.25	06d_21h15m	20.0901	11	1.25 uM
B12	Gefitinib	1.25	uM	Gefitinib_1.25	06d_21h15m	-0.103226	11	1.25 uM
C12	Gefitinib	1.25	uM	Gefitinib_1.25	06d_21h15m	6.61793	11	1.25 uM
D12	Gefitinib	1.25	uM	Gefitinib_1.25	06d_21h15m	2.1406	11	1.25 uM
E12	DMSO	0.0125	%	NA	06d_21h15m	8.93414	11	0.000125
F12	DMSO	0.0125	%	NA	06d_21h15m	5.66118	11	0.000125
G12	DMSO	0.0125	%	NA	06d_21h15m	7.88298	11	0.000125
H12	DMSO	0.0125	%	NA	06d_21h15m	3.54021	11	0.000125
A1_	Gefitinib	40	uM	Gefitinib_40	06d_21h45m	2.24195	12	40 uM
B1_	Gefitinib	40	uM	Gefitinib_40	06d_21h45m	2.67275	12	40 uM
C1_	Gefitinib	40	uM	Gefitinib_40	06d_21h45m	0.986012	12	40 uM
D1_	Gefitinib	40	uM	Gefitinib_40	06d_21h45m	4.05377	12	40 uM
E1_	DMSO	0.4	%	NA	06d_21h45m	3.125	12	0.004
F1_	DMSO	0.4	%	NA	06d_21h45m	6.39295	12	0.004
G1_	DMSO	0.4	%	NA	06d_21h45m	1.0181	12	0.004
H1_	DMSO	0.4	%	NA	06d_21h45m	-1.06624	12	0.004
A2	Gefitinib	20	uM	Gefitinib_20	06d_21h45m	2.42595	12	20 uM
B2	Gefitinib	20	uM	Gefitinib_20	06d_21h45m	3.66068	12	20 uM
C2	Gefitinib	20	uM	Gefitinib_20	06d_21h45m	5.99753	12	20 uM
D2	Gefitinib	20	uM	Gefitinib_20	06d_21h45m	-1.12652	12	20 uM
E2	DMSO	0.2	%	DMSO_0.2	06d_21h45m	7.71048	12	0.002
F2	DMSO	0.2	%	DMSO_0.2	06d_21h45m	6.63918	12	0.002
G2	DMSO	0.2	%	DMSO_0.2	06d_21h45m	16.7238	12	0.002
H2	DMSO	0.2	%	DMSO_0.2	06d_21h45m	2.81072	12	0.002
A3	Gefitinib	10	uM	Gefitinib_10	06d_21h45m	4.00881	12	10 uM
B3	Gefitinib	10	uM	Gefitinib_10	06d_21h45m	3.23999	12	10 uM
C3	Gefitinib	10	uM	Gefitinib_10	06d_21h45m	2.61945	12	10 uM
D3	Gefitinib	10	uM	Gefitinib_10	06d_21h45m	5.22721	12	10 uM
E3	DMSO	0.1	%	NA	06d_21h45m	2.25352	12	0.001
F3	DMSO	0.1	%	NA	06d_21h45m	1.83086	12	0.001
G3	DMSO	0.1	%	NA	06d_21h45m	5.18981	12	0.001
H3	DMSO	0.1	%	NA	06d_21h45m	4.17739	12	0.001
A4	Gefitinib	5	uM	Gefitinib_5	06d_21h45m	2.6321	12	5 uM
B4	Gefitinib	5	uM	Gefitinib_5	06d_21h45m	3.18735	12	5 uM
C4	Gefitinib	5	uM	Gefitinib_5	06d_21h45m	4.52475	12	5 uM
D4	Gefitinib	5	uM	Gefitinib_5	06d_21h45m	8.23898	12	5 uM
E4	DMSO	0.05	%	NA	06d_21h45m	3.63317	12	0.0005
F4	DMSO	0.05	%	NA	06d_21h45m	3.66409	12	0.0005
G4	DMSO	0.05	%	NA	06d_21h45m	2.58234	12	0.0005
H4	DMSO	0.05	%	NA	06d_21h45m	4.60199	12	0.0005
A5	Gefitinib	2.5	uM	Gefitinib_2.5	06d_21h45m	5.8514	12	2.5 uM
B5	Gefitinib	2.5	uM	Gefitinib_2.5	06d_21h45m	-2.22566	12	2.5 uM
C5	Gefitinib	2.5	uM	Gefitinib_2.5	06d_21h45m	2.66565	12	2.5 uM
D5	Gefitinib	2.5	uM	Gefitinib_2.5	06d_21h45m	-1.17336	12	2.5 uM
E5	DMSO	0.025	%	NA	06d_21h45m	1.89573	12	0.00025
F5	DMSO	0.025	%	NA	06d_21h45m	7.54081	12	0.00025
G5	DMSO	0.025	%	NA	06d_21h45m	1.81269	12	0.00025
H5	DMSO	0.025	%	NA	06d_21h45m	2.5087	12	0.00025
A6	Gefitinib	1.25	uM	Gefitinib_1.25	06d_21h45m	1.58049	12	1.25 uM
B6	Gefitinib	1.25	uM	Gefitinib_1.25	06d_21h45m	3.95709	12	1.25 uM
C6	Gefitinib	1.25	uM	Gefitinib_1.25	06d_21h45m	2.38845	12	1.25 uM
D6	Gefitinib	1.25	uM	Gefitinib_1.25	06d_21h45m	6.98507	12	1.25 uM
E6	DMSO	0.0125	%	NA	06d_21h45m	24.9393	12	0.000125
F6	DMSO	0.0125	%	NA	06d_21h45m	4.63878	12	0.000125
G6	DMSO	0.0125	%	NA	06d_21h45m	4.89606	12	0.000125
H6	DMSO	0.0125	%	NA	06d_21h45m	7.07395	12	0.000125
A7	Gefitinib	40	uM	Gefitinib_40	06d_21h45m	-1.05717	12	40 uM
B7	Gefitinib	40	uM	Gefitinib_40	06d_21h45m	3.5511	12	40 uM
C7	Gefitinib	40	uM	Gefitinib_40	06d_21h45m	4.6015	12	40 uM
D7	Gefitinib	40	uM	Gefitinib_40	06d_21h45m	-14.0397	12	40 uM
E7	DMSO	0.4	%	NA	06d_21h45m	-3.81184	12	0.004
F7	DMSO	0.4	%	NA	06d_21h45m	7.0659	12	0.004
G7	DMSO	0.4	%	NA	06d_21h45m	3.80313	12	0.004
H7	DMSO	0.4	%	NA	06d_21h45m	5.69528	12	0.004
A8	Gefitinib	20	uM	Gefitinib_20	06d_21h45m	1.88851	12	20 uM
B8	Gefitinib	20	uM	Gefitinib_20	06d_21h45m	0.233447	12	20 uM
C8	Gefitinib	20	uM	Gefitinib_20	06d_21h45m	6.00548	12	20 uM
D8	Gefitinib	20	uM	Gefitinib_20	06d_21h45m	2.51964	12	20 uM
E8	DMSO	0.2	%	DMSO_0.2	06d_21h45m	4.27632	12	0.002
F8	DMSO	0.2	%	DMSO_0.2	06d_21h45m	8.83156	12	0.002
G8	DMSO	0.2	%	DMSO_0.2	06d_21h45m	3.56961	12	0.002
H8	DMSO	0.2	%	DMSO_0.2	06d_21h45m	-4.65995	12	0.002
A9	Gefitinib	10	uM	Gefitinib_10	06d_21h45m	5.79069	12	10 uM
B9	Gefitinib	10	uM	Gefitinib_10	06d_21h45m	1.35577	12	10 uM
C9	Gefitinib	10	uM	Gefitinib_10	06d_21h45m	7.12805	12	10 uM
D9	Gefitinib	10	uM	Gefitinib_10	06d_21h45m	4.29807	12	10 uM
E9	DMSO	0.1	%	NA	06d_21h45m	3.75352	12	0.001
F9	DMSO	0.1	%	NA	06d_21h45m	-0.0514801	12	0.001
G9	DMSO	0.1	%	NA	06d_21h45m	4.27331	12	0.001
H9	DMSO	0.1	%	NA	06d_21h45m	9.1125	12	0.001
A10	Gefitinib	5	uM	Gefitinib_5	06d_21h45m	1.38462	12	5 uM
B10	Gefitinib	5	uM	Gefitinib_5	06d_21h45m	3.54885	12	5 uM
C10	Gefitinib	5	uM	Gefitinib_5	06d_21h45m	0.916667	12	5 uM
D10	Gefitinib	5	uM	Gefitinib_5	06d_21h45m	4.26301	12	5 uM
E10	DMSO	0.05	%	NA	06d_21h45m	-1.43885	12	0.0005
F10	DMSO	0.05	%	NA	06d_21h45m	-1.74763	12	0.0005
G10	DMSO	0.05	%	NA	06d_21h45m	5.81447	12	0.0005
H10	DMSO	0.05	%	NA	06d_21h45m	0.602712	12	0.0005
A11	Gefitinib	2.5	uM	Gefitinib_2.5	06d_21h45m	0.430449	12	2.5 uM
B11	Gefitinib	2.5	uM	Gefitinib_2.5	06d_21h45m	49.8592	12	2.5 uM
C11	Gefitinib	2.5	uM	Gefitinib_2.5	06d_21h45m	-0.807301	12	2.5 uM
D11	Gefitinib	2.5	uM	Gefitinib_2.5	06d_21h45m	-12.4397	12	2.5 uM
E11	DMSO	0.025	%	NA	06d_21h45m	0.0260146	12	0.00025
F11	DMSO	0.025	%	NA	06d_21h45m	4.48942	12	0.00025
G11	DMSO	0.025	%	NA	06d_21h45m	5.37238	12	0.00025
H11	DMSO	0.025	%	NA	06d_21h45m	3.93272	12	0.00025
A12	Gefitinib	1.25	uM	Gefitinib_1.25	06d_21h45m	8.03102	12	1.25 uM
B12	Gefitinib	1.25	uM	Gefitinib_1.25	06d_21h45m	3.45806	12	1.25 uM
C12	Gefitinib	1.25	uM	Gefitinib_1.25	06d_21h45m	7.84917	12	1.25 uM
D12	Gefitinib	1.25	uM	Gefitinib_1.25	06d_21h45m	2.3352	12	1.25 uM
E12	DMSO	0.0125	%	NA	06d_21h45m	5.73447	12	0.000125
F12	DMSO	0.0125	%	NA	06d_21h45m	7.15659	12	0.000125
G12	DMSO	0.0125	%	NA	06d_21h45m	7.52568	12	0.000125
H12	DMSO	0.0125	%	NA	06d_21h45m	3.10315	12	0.000125
A1_	Gefitinib	40	uM	Gefitinib_40	06d_22h15m	2.35294	13	40 uM
B1_	Gefitinib	40	uM	Gefitinib_40	06d_22h15m	4.47631	13	40 uM
C1_	Gefitinib	40	uM	Gefitinib_40	06d_22h15m	0.252236	13	40 uM
D1_	Gefitinib	40	uM	Gefitinib_40	06d_22h15m	3.68149	13	40 uM
E1_	DMSO	0.4	%	NA	06d_22h15m	4.36644	13	0.004
F1_	DMSO	0.4	%	NA	06d_22h15m	6.61339	13	0.004
G1_	DMSO	0.4	%	NA	06d_22h15m	2.21719	13	0.004
H1_	DMSO	0.4	%	NA	06d_22h15m	2.81099	13	0.004
A2	Gefitinib	20	uM	Gefitinib_20	06d_22h15m	8.68829	13	20 uM
B2	Gefitinib	20	uM	Gefitinib_20	06d_22h15m	4.84437	13	20 uM
C2	Gefitinib	20	uM	Gefitinib_20	06d_22h15m	7.06925	13	20 uM
D2	Gefitinib	20	uM	Gefitinib_20	06d_22h15m	-0.909879	13	20 uM
E2	DMSO	0.2	%	DMSO_0.2	06d_22h15m	4.68213	13	0.002
F2	DMSO	0.2	%	DMSO_0.2	06d_22h15m	4.27425	13	0.002
G2	DMSO	0.2	%	DMSO_0.2	06d_22h15m	4.29695	13	0.002
H2	DMSO	0.2	%	DMSO_0.2	06d_22h15m	4.39174	13	0.002
A3	Gefitinib	10	uM	Gefitinib_10	06d_22h15m	4.88987	13	10 uM
B3	Gefitinib	10	uM	Gefitinib_10	06d_22h15m	5.83198	13	10 uM
C3	Gefitinib	10	uM	Gefitinib_10	06d_22h15m	3.83216	13	10 uM
D3	Gefitinib	10	uM	Gefitinib_10	06d_22h15m	0.945626	13	10 uM
E3	DMSO	0.1	%	NA	06d_22h15m	5.28711	13	0.001
F3	DMSO	0.1	%	NA	06d_22h15m	1.56931	13	0.001
G3	DMSO	0.1	%	NA	06d_22h15m	3.7482	13	0.001
H3	DMSO	0.1	%	NA	06d_22h15m	5.22669	13	0.001
A4	Gefitinib	5	uM	Gefitinib_5	06d_22h15m	3.27019	13	5 uM
B4	Gefitinib	5	uM	Gefitinib_5	06d_22h15m	4.52555	13	5 uM
C4	Gefitinib	5	uM	Gefitinib_5	06d_22h15m	1.70058	13	5 uM
D4	Gefitinib	5	uM	Gefitinib_5	06d_22h15m	5.44447	13	5 uM
E4	DMSO	0.05	%	NA	06d_22h15m	6.61488	13	0.0005
F4	DMSO	0.05	%	NA	06d_22h15m	3.25444	13	0.0005
G4	DMSO	0.05	%	NA	06d_22h15m	4.22904	13	0.0005
H4	DMSO	0.05	%	NA	06d_22h15m	3.50332	13	0.0005
A5	Gefitinib	2.5	uM	Gefitinib_2.5	06d_22h15m	6.18817	13	2.5 uM
B5	Gefitinib	2.5	uM	Gefitinib_2.5	06d_22h15m	0.401855	13	2.5 uM
C5	Gefitinib	2.5	uM	Gefitinib_2.5	06d_22h15m	1.42168	13	2.5 uM
D5	Gefitinib	2.5	uM	Gefitinib_2.5	06d_22h15m	6.1895	13	2.5 uM
E5	DMSO	0.025	%	NA	06d_22h15m	1.97937	13	0.00025
F5	DMSO	0.025	%	NA	06d_22h15m	5.7787	13	0.00025
G5	DMSO	0.025	%	NA	06d_22h15m	5.82258	13	0.00025
H5	DMSO	0.025	%	NA	06d_22h15m	3.24116	13	0.00025
A6	Gefitinib	1.25	uM	Gefitinib_1.25	06d_22h15m	1.20976	13	1.25 uM
B6	Gefitinib	1.25	uM	Gefitinib_1.25	06d_22h15m	5.31585	13	1.25 uM
C6	Gefitinib	1.25	uM	Gefitinib_1.25	06d_22h15m	5.53806	13	1.25 uM
D6	Gefitinib	1.25	uM	Gefitinib_1.25	06d_22h15m	7.10448	13	1.25 uM
E6	DMSO	0.0125	%	NA	06d_22h15m	32.2928	13	0.000125
F6	DMSO	0.0125	%	NA	06d_22h15m	3.70089	13	0.000125
G6	DMSO	0.0125	%	NA	06d_22h15m	5.47892	13	0.000125
H6	DMSO	0.0125	%	NA	06d_22h15m	6.90373	13	0.000125
A7	Gefitinib	40	uM	Gefitinib_40	06d_22h15m	0.3452	13	40 uM
B7	Gefitinib	40	uM	Gefitinib_40	06d_22h15m	1.13817	13	40 uM
C7	Gefitinib	40	uM	Gefitinib_40	06d_22h15m	2.25564	13	40 uM
D7	Gefitinib	40	uM	Gefitinib_40	06d_22h15m	-20.0939	13	40 uM
E7	DMSO	0.4	%	NA	06d_22h15m	-3.77129	13	0.004
F7	DMSO	0.4	%	NA	06d_22h15m	8.31872	13	0.004
G7	DMSO	0.4	%	NA	06d_22h15m	8.9805	13	0.004
H7	DMSO	0.4	%	NA	06d_22h15m	4.947	13	0.004
A8	Gefitinib	20	uM	Gefitinib_20	06d_22h15m	5.19339	13	20 uM
B8	Gefitinib	20	uM	Gefitinib_20	06d_22h15m	4.5416	13	20 uM
C8	Gefitinib	20	uM	Gefitinib_20	06d_22h15m	5.80613	13	20 uM
D8	Gefitinib	20	uM	Gefitinib_20	06d_22h15m	-0.298022	13	20 uM
E8	DMSO	0.2	%	DMSO_0.2	06d_22h15m	4.14474	13	0.002
F8	DMSO	0.2	%	DMSO_0.2	06d_22h15m	14.4381	13	0.002
G8	DMSO	0.2	%	DMSO_0.2	06d_22h15m	2.34574	13	0.002
H8	DMSO	0.2	%	DMSO_0.2	06d_22h15m	-3.12343	13	0.002
A9	Gefitinib	10	uM	Gefitinib_10	06d_22h15m	5.01158	13	10 uM
B9	Gefitinib	10	uM	Gefitinib_10	06d_22h15m	1.68303	13	10 uM
C9	Gefitinib	10	uM	Gefitinib_10	06d_22h15m	8.03525	13	10 uM
D9	Gefitinib	10	uM	Gefitinib_10	06d_22h15m	1.95829	13	10 uM
E9	DMSO	0.1	%	NA	06d_22h15m	1.56397	13	0.001
F9	DMSO	0.1	%	NA	06d_22h15m	2.23938	13	0.001
G9	DMSO	0.1	%	NA	06d_22h15m	5.63098	13	0.001
H9	DMSO	0.1	%	NA	06d_22h15m	7.73051	13	0.001
A10	Gefitinib	5	uM	Gefitinib_5	06d_22h15m	6.13187	13	5 uM
B10	Gefitinib	5	uM	Gefitinib_5	06d_22h15m	2.85539	13	5 uM
C10	Gefitinib	5	uM	Gefitinib_5	06d_22h15m	0.333333	13	5 uM
D10	Gefitinib	5	uM	Gefitinib_5	06d_22h15m	5.20231	13	5 uM
E10	DMSO	0.05	%	NA	06d_22h15m	7.05721	13	0.0005
F10	DMSO	0.05	%	NA	06d_22h15m	2.1327	13	0.0005
G10	DMSO	0.05	%	NA	06d_22h15m	1.8198	13	0.0005
H10	DMSO	0.05	%	NA	06d_22h15m	1.88348	13	0.0005
A11	Gefitinib	2.5	uM	Gefitinib_2.5	06d_22h15m	-0.317173	13	2.5 uM
B11	Gefitinib	2.5	uM	Gefitinib_2.5	06d_22h15m	-3.09665	13	2.5 uM
C11	Gefitinib	2.5	uM	Gefitinib_2.5	06d_22h15m	-1.404	13	2.5 uM
D11	Gefitinib	2.5	uM	Gefitinib_2.5	06d_22h15m	-3.37512	13	2.5 uM
E11	DMSO	0.025	%	NA	06d_22h15m	2.08117	13	0.00025
F11	DMSO	0.025	%	NA	06d_22h15m	4.11724	13	0.00025
G11	DMSO	0.025	%	NA	06d_22h15m	5.41849	13	0.00025
H11	DMSO	0.025	%	NA	06d_22h15m	3.88534	13	0.00025
A12	Gefitinib	1.25	uM	Gefitinib_1.25	06d_22h15m	10.5329	13	1.25 uM
B12	Gefitinib	1.25	uM	Gefitinib_1.25	06d_22h15m	6.8129	13	1.25 uM
C12	Gefitinib	1.25	uM	Gefitinib_1.25	06d_22h15m	9.4267	13	1.25 uM
D12	Gefitinib	1.25	uM	Gefitinib_1.25	06d_22h15m	6.0326	13	1.25 uM
E12	DMSO	0.0125	%	NA	06d_22h15m	6.73177	13	0.000125
F12	DMSO	0.0125	%	NA	06d_22h15m	4.33668	13	0.000125
G12	DMSO	0.0125	%	NA	06d_22h15m	6.05181	13	0.000125
H12	DMSO	0.0125	%	NA	06d_22h15m	3.84615	13	0.000125
A1_	Gefitinib	40	uM	Gefitinib_40	06d_22h45m	1.06548	14	40 uM
B1_	Gefitinib	40	uM	Gefitinib_40	06d_22h45m	3.19426	14	40 uM
C1_	Gefitinib	40	uM	Gefitinib_40	06d_22h45m	1.55928	14	40 uM
D1_	Gefitinib	40	uM	Gefitinib_40	06d_22h45m	2.31644	14	40 uM
E1_	DMSO	0.4	%	NA	06d_22h45m	3.78853	14	0.004
F1_	DMSO	0.4	%	NA	06d_22h45m	8.37696	14	0.004
G1_	DMSO	0.4	%	NA	06d_22h45m	2.21719	14	0.004
H1_	DMSO	0.4	%	NA	06d_22h45m	-4.71729	14	0.004
A2	Gefitinib	20	uM	Gefitinib_20	06d_22h45m	7.36248	14	20 uM
B2	Gefitinib	20	uM	Gefitinib_20	06d_22h45m	3.39763	14	20 uM
C2	Gefitinib	20	uM	Gefitinib_20	06d_22h45m	3.77164	14	20 uM
D2	Gefitinib	20	uM	Gefitinib_20	06d_22h45m	4.11612	14	20 uM
E2	DMSO	0.2	%	DMSO_0.2	06d_22h45m	6.8299	14	0.002
F2	DMSO	0.2	%	DMSO_0.2	06d_22h45m	5.33738	14	0.002
G2	DMSO	0.2	%	DMSO_0.2	06d_22h45m	17.0668	14	0.002
H2	DMSO	0.2	%	DMSO_0.2	06d_22h45m	2.59113	14	0.002
A3	Gefitinib	10	uM	Gefitinib_10	06d_22h45m	3.48018	14	10 uM
B3	Gefitinib	10	uM	Gefitinib_10	06d_22h45m	6.1097	14	10 uM
C3	Gefitinib	10	uM	Gefitinib_10	06d_22h45m	3.4926	14	10 uM
D3	Gefitinib	10	uM	Gefitinib_10	06d_22h45m	4.96454	14	10 uM
E3	DMSO	0.1	%	NA	06d_22h45m	5.04875	14	0.001
F3	DMSO	0.1	%	NA	06d_22h45m	2.59372	14	0.001
G3	DMSO	0.1	%	NA	06d_22h45m	0.360404	14	0.001
H3	DMSO	0.1	%	NA	06d_22h45m	3.92002	14	0.001
A4	Gefitinib	5	uM	Gefitinib_5	06d_22h45m	4.18744	14	5 uM
B4	Gefitinib	5	uM	Gefitinib_5	06d_22h45m	8.10219	14	5 uM
C4	Gefitinib	5	uM	Gefitinib_5	06d_22h45m	4.22108	14	5 uM
D4	Gefitinib	5	uM	Gefitinib_5	06d_22h45m	6.52855	14	5 uM
E4	DMSO	0.05	%	NA	06d_22h45m	6.23904	14	0.0005
F4	DMSO	0.05	%	NA	06d_22h45m	3.29995	14	0.0005
G4	DMSO	0.05	%	NA	06d_22h45m	17.253	14	0.0005
H4	DMSO	0.05	%	NA	06d_22h45m	0.766998	14	0.0005
A5	Gefitinib	2.5	uM	Gefitinib_2.5	06d_22h45m	6.67228	14	2.5 uM
B5	Gefitinib	2.5	uM	Gefitinib_2.5	06d_22h45m	2.04019	14	2.5 uM
C5	Gefitinib	2.5	uM	Gefitinib_2.5	06d_22h45m	2.81797	14	2.5 uM
D5	Gefitinib	2.5	uM	Gefitinib_2.5	06d_22h45m	0.821355	14	2.5 uM
E5	DMSO	0.025	%	NA	06d_22h45m	3.15026	14	0.00025
F5	DMSO	0.025	%	NA	06d_22h45m	7.35942	14	0.00025
G5	DMSO	0.025	%	NA	06d_22h45m	4.55919	14	0.00025
H5	DMSO	0.025	%	NA	06d_22h45m	1.83117	14	0.00025
A6	Gefitinib	1.25	uM	Gefitinib_1.25	06d_22h45m	-7.55122	14	1.25 uM
B6	Gefitinib	1.25	uM	Gefitinib_1.25	06d_22h45m	6.98451	14	1.25 uM
C6	Gefitinib	1.25	uM	Gefitinib_1.25	06d_22h45m	4.48819	14	1.25 uM
D6	Gefitinib	1.25	uM	Gefitinib_1.25	06d_22h45m	5.64179	14	1.25 uM
E6	DMSO	0.0125	%	NA	06d_22h45m	23.6212	14	0.000125
F6	DMSO	0.0125	%	NA	06d_22h45m	3.70089	14	0.000125
G6	DMSO	0.0125	%	NA	06d_22h45m	3.96347	14	0.000125
H6	DMSO	0.0125	%	NA	06d_22h45m	5.76887	14	0.000125
A7	Gefitinib	40	uM	Gefitinib_40	06d_22h45m	0.1726	14	40 uM
B7	Gefitinib	40	uM	Gefitinib_40	06d_22h45m	2.79991	14	40 uM
C7	Gefitinib	40	uM	Gefitinib_40	06d_22h45m	1.98496	14	40 uM
D7	Gefitinib	40	uM	Gefitinib_40	06d_22h45m	-16.6493	14	40 uM
E7	DMSO	0.4	%	NA	06d_22h45m	-5.15004	14	0.004
F7	DMSO	0.4	%	NA	06d_22h45m	9.37108	14	0.004
G7	DMSO	0.4	%	NA	06d_22h45m	7.8939	14	0.004
H7	DMSO	0.4	%	NA	06d_22h45m	5.00935	14	0.004
A8	Gefitinib	20	uM	Gefitinib_20	06d_22h45m	1.94298	14	20 uM
B8	Gefitinib	20	uM	Gefitinib_20	06d_22h45m	2.22835	14	20 uM
C8	Gefitinib	20	uM	Gefitinib_20	06d_22h45m	7.69998	14	20 uM
D8	Gefitinib	20	uM	Gefitinib_20	06d_22h45m	5.98754	14	20 uM
E8	DMSO	0.2	%	DMSO_0.2	06d_22h45m	0.460526	14	0.002
F8	DMSO	0.2	%	DMSO_0.2	06d_22h45m	5.11039	14	0.002
G8	DMSO	0.2	%	DMSO_0.2	06d_22h45m	2.62621	14	0.002
H8	DMSO	0.2	%	DMSO_0.2	06d_22h45m	7.53149	14	0.002
A9	Gefitinib	10	uM	Gefitinib_10	06d_22h45m	2.82165	14	10 uM
B9	Gefitinib	10	uM	Gefitinib_10	06d_22h45m	-0.30388	14	10 uM
C9	Gefitinib	10	uM	Gefitinib_10	06d_22h45m	6.22084	14	10 uM
D9	Gefitinib	10	uM	Gefitinib_10	06d_22h45m	8.29095	14	10 uM
E9	DMSO	0.1	%	NA	06d_22h45m	3.12793	14	0.001
F9	DMSO	0.1	%	NA	06d_22h45m	3.68082	14	0.001
G9	DMSO	0.1	%	NA	06d_22h45m	2.71533	14	0.001
H9	DMSO	0.1	%	NA	06d_22h45m	7.4282	14	0.001
A10	Gefitinib	5	uM	Gefitinib_5	06d_22h45m	4.9011	14	5 uM
B10	Gefitinib	5	uM	Gefitinib_5	06d_22h45m	3.20212	14	5 uM
C10	Gefitinib	5	uM	Gefitinib_5	06d_22h45m	-4.41667	14	5 uM
D10	Gefitinib	5	uM	Gefitinib_5	06d_22h45m	4.72062	14	5 uM
E10	DMSO	0.05	%	NA	06d_22h45m	5.44707	14	0.0005
F10	DMSO	0.05	%	NA	06d_22h45m	3.28791	14	0.0005
G10	DMSO	0.05	%	NA	06d_22h45m	5.39281	14	0.0005
H10	DMSO	0.05	%	NA	06d_22h45m	4.69613	14	0.0005
A11	Gefitinib	2.5	uM	Gefitinib_2.5	06d_22h45m	0.61169	14	2.5 uM
B11	Gefitinib	2.5	uM	Gefitinib_2.5	06d_22h45m	0.9071	14	2.5 uM
C11	Gefitinib	2.5	uM	Gefitinib_2.5	06d_22h45m	2.106	14	2.5 uM
D11	Gefitinib	2.5	uM	Gefitinib_2.5	06d_22h45m	-6.46095	14	2.5 uM
E11	DMSO	0.025	%	NA	06d_22h45m	3.40791	14	0.00025
F11	DMSO	0.025	%	NA	06d_22h45m	3.90789	14	0.00025
G11	DMSO	0.025	%	NA	06d_22h45m	5.53378	14	0.00025
H11	DMSO	0.025	%	NA	06d_22h45m	1.3267	14	0.00025
A12	Gefitinib	1.25	uM	Gefitinib_1.25	06d_22h45m	5.52915	14	1.25 uM
B12	Gefitinib	1.25	uM	Gefitinib_1.25	06d_22h45m	6.91613	14	1.25 uM
C12	Gefitinib	1.25	uM	Gefitinib_1.25	06d_22h45m	8.98422	14	1.25 uM
D12	Gefitinib	1.25	uM	Gefitinib_1.25	06d_22h45m	6.78667	14	1.25 uM
E12	DMSO	0.0125	%	NA	06d_22h45m	9.64056	14	0.000125
F12	DMSO	0.0125	%	NA	06d_22h45m	3.48216	14	0.000125
G12	DMSO	0.0125	%	NA	06d_22h45m	10.0938	14	0.000125
H12	DMSO	0.0125	%	NA	06d_22h45m	2.07605	14	0.000125
A1_	Gefitinib	40	uM	Gefitinib_40	06d_23h15m	3.57381	15	40 uM
B1_	Gefitinib	40	uM	Gefitinib_40	06d_23h15m	4.47631	15	40 uM
C1_	Gefitinib	40	uM	Gefitinib_40	06d_23h15m	1.92616	15	40 uM
D1_	Gefitinib	40	uM	Gefitinib_40	06d_23h15m	4.19855	15	40 uM
E1_	DMSO	0.4	%	NA	06d_23h15m	5.7149	15	0.004
F1_	DMSO	0.4	%	NA	06d_23h15m	4.4916	15	0.004
G1_	DMSO	0.4	%	NA	06d_23h15m	-0.678733	15	0.004
H1_	DMSO	0.4	%	NA	06d_23h15m	6.23586	15	0.004
A2	Gefitinib	20	uM	Gefitinib_20	06d_23h15m	11.5374	15	20 uM
B2	Gefitinib	20	uM	Gefitinib_20	06d_23h15m	4.16484	15	20 uM
C2	Gefitinib	20	uM	Gefitinib_20	06d_23h15m	5.07007	15	20 uM
D2	Gefitinib	20	uM	Gefitinib_20	06d_23h15m	6.45581	15	20 uM
E2	DMSO	0.2	%	DMSO_0.2	06d_23h15m	6.8299	15	0.002
F2	DMSO	0.2	%	DMSO_0.2	06d_23h15m	7.8108	15	0.002
G2	DMSO	0.2	%	DMSO_0.2	06d_23h15m	7.86766	15	0.002
H2	DMSO	0.2	%	DMSO_0.2	06d_23h15m	3.55731	15	0.002
A3	Gefitinib	10	uM	Gefitinib_10	06d_23h15m	3.65639	15	10 uM
B3	Gefitinib	10	uM	Gefitinib_10	06d_23h15m	5.92455	15	10 uM
C3	Gefitinib	10	uM	Gefitinib_10	06d_23h15m	4.70531	15	10 uM
D3	Gefitinib	10	uM	Gefitinib_10	06d_23h15m	1.94379	15	10 uM
E3	DMSO	0.1	%	NA	06d_23h15m	4.68039	15	0.001
F3	DMSO	0.1	%	NA	06d_23h15m	3.63993	15	0.001
G3	DMSO	0.1	%	NA	06d_23h15m	3.36377	15	0.001
H3	DMSO	0.1	%	NA	06d_23h15m	4.39517	15	0.001
A4	Gefitinib	5	uM	Gefitinib_5	06d_23h15m	4.28714	15	5 uM
B4	Gefitinib	5	uM	Gefitinib_5	06d_23h15m	5.64477	15	5 uM
C4	Gefitinib	5	uM	Gefitinib_5	06d_23h15m	3.8263	15	5 uM
D4	Gefitinib	5	uM	Gefitinib_5	06d_23h15m	8.16671	15	5 uM
E4	DMSO	0.05	%	NA	06d_23h15m	8.21849	15	0.0005
F4	DMSO	0.05	%	NA	06d_23h15m	5.6213	15	0.0005
G4	DMSO	0.05	%	NA	06d_23h15m	15.9993	15	0.0005
H4	DMSO	0.05	%	NA	06d_23h15m	5.24461	15	0.0005
A5	Gefitinib	2.5	uM	Gefitinib_2.5	06d_23h15m	2.48369	15	2.5 uM
B5	Gefitinib	2.5	uM	Gefitinib_2.5	06d_23h15m	1.11283	15	2.5 uM
C5	Gefitinib	2.5	uM	Gefitinib_2.5	06d_23h15m	0.787002	15	2.5 uM
D5	Gefitinib	2.5	uM	Gefitinib_2.5	06d_23h15m	-0.0586682	15	2.5 uM
E5	DMSO	0.025	%	NA	06d_23h15m	4.73934	15	0.00025
F5	DMSO	0.025	%	NA	06d_23h15m	10.3654	15	0.00025
G5	DMSO	0.025	%	NA	06d_23h15m	5.71272	15	0.00025
H5	DMSO	0.025	%	NA	06d_23h15m	2.72844	15	0.00025
A6	Gefitinib	1.25	uM	Gefitinib_1.25	06d_23h15m	-10.2049	15	1.25 uM
B6	Gefitinib	1.25	uM	Gefitinib_1.25	06d_23h15m	5.57807	15	1.25 uM
C6	Gefitinib	1.25	uM	Gefitinib_1.25	06d_23h15m	4.46194	15	1.25 uM
D6	Gefitinib	1.25	uM	Gefitinib_1.25	06d_23h15m	8.08955	15	1.25 uM
E6	DMSO	0.0125	%	NA	06d_23h15m	31.9112	15	0.000125
F6	DMSO	0.0125	%	NA	06d_23h15m	1.74905	15	0.000125
G6	DMSO	0.0125	%	NA	06d_23h15m	3.76919	15	0.000125
H6	DMSO	0.0125	%	NA	06d_23h15m	6.69567	15	0.000125
A7	Gefitinib	40	uM	Gefitinib_40	06d_23h15m	2.02805	15	40 uM
B7	Gefitinib	40	uM	Gefitinib_40	06d_23h15m	4.43888	15	40 uM
C7	Gefitinib	40	uM	Gefitinib_40	06d_23h15m	1.50376	15	40 uM
D7	Gefitinib	40	uM	Gefitinib_40	06d_23h15m	-16.0752	15	40 uM
E7	DMSO	0.4	%	NA	06d_23h15m	-2.39254	15	0.004
F7	DMSO	0.4	%	NA	06d_23h15m	9.27086	15	0.004
G7	DMSO	0.4	%	NA	06d_23h15m	6.3279	15	0.004
H7	DMSO	0.4	%	NA	06d_23h15m	5.88235	15	0.004
A8	Gefitinib	20	uM	Gefitinib_20	06d_23h15m	4.14019	15	20 uM
B8	Gefitinib	20	uM	Gefitinib_20	06d_23h15m	0.551783	15	20 uM
C8	Gefitinib	20	uM	Gefitinib_20	06d_23h15m	5.80613	15	20 uM
D8	Gefitinib	20	uM	Gefitinib_20	06d_23h15m	2.76348	15	20 uM
E8	DMSO	0.2	%	DMSO_0.2	06d_23h15m	1.11842	15	0.002
F8	DMSO	0.2	%	DMSO_0.2	06d_23h15m	3.79558	15	0.002
G8	DMSO	0.2	%	DMSO_0.2	06d_23h15m	6.68027	15	0.002
H8	DMSO	0.2	%	DMSO_0.2	06d_23h15m	-3.55164	15	0.002
A9	Gefitinib	10	uM	Gefitinib_10	06d_23h15m	8.84397	15	10 uM
B9	Gefitinib	10	uM	Gefitinib_10	06d_23h15m	2.45442	15	10 uM
C9	Gefitinib	10	uM	Gefitinib_10	06d_23h15m	7.20581	15	10 uM
D9	Gefitinib	10	uM	Gefitinib_10	06d_23h15m	38.708	15	10 uM
E9	DMSO	0.1	%	NA	06d_23h15m	2.94026	15	0.001
F9	DMSO	0.1	%	NA	06d_23h15m	1.59588	15	0.001
G9	DMSO	0.1	%	NA	06d_23h15m	5.92032	15	0.001
H9	DMSO	0.1	%	NA	06d_23h15m	11.8117	15	0.001
A10	Gefitinib	5	uM	Gefitinib_5	06d_23h15m	1.97802	15	5 uM
B10	Gefitinib	5	uM	Gefitinib_5	06d_23h15m	4.48705	15	5 uM
C10	Gefitinib	5	uM	Gefitinib_5	06d_23h15m	-1.61111	15	5 uM
D10	Gefitinib	5	uM	Gefitinib_5	06d_23h15m	2.48073	15	5 uM
E10	DMSO	0.05	%	NA	06d_23h15m	5.96095	15	0.0005
F10	DMSO	0.05	%	NA	06d_23h15m	1.09597	15	0.0005
G10	DMSO	0.05	%	NA	06d_23h15m	0	15	0.0005
H10	DMSO	0.05	%	NA	06d_23h15m	3.71673	15	0.0005
A11	Gefitinib	2.5	uM	Gefitinib_2.5	06d_23h15m	1.17807	15	2.5 uM
B11	Gefitinib	2.5	uM	Gefitinib_2.5	06d_23h15m	51.0166	15	2.5 uM
C11	Gefitinib	2.5	uM	Gefitinib_2.5	06d_23h15m	0.596701	15	2.5 uM
D11	Gefitinib	2.5	uM	Gefitinib_2.5	06d_23h15m	-10.0932	15	2.5 uM
E11	DMSO	0.025	%	NA	06d_23h15m	4.18835	15	0.00025
F11	DMSO	0.025	%	NA	06d_23h15m	5.21051	15	0.00025
G11	DMSO	0.025	%	NA	06d_23h15m	6.01798	15	0.00025
H11	DMSO	0.025	%	NA	06d_23h15m	3.29306	15	0.00025
A12	Gefitinib	1.25	uM	Gefitinib_1.25	06d_23h15m	19.3645	15	1.25 uM
B12	Gefitinib	1.25	uM	Gefitinib_1.25	06d_23h15m	6.89032	15	1.25 uM
C12	Gefitinib	1.25	uM	Gefitinib_1.25	06d_23h15m	8.19546	15	1.25 uM
D12	Gefitinib	1.25	uM	Gefitinib_1.25	06d_23h15m	10.776	15	1.25 uM
E12	DMSO	0.0125	%	NA	06d_23h15m	10.2846	15	0.000125
F12	DMSO	0.0125	%	NA	06d_23h15m	6.21662	15	0.000125
G12	DMSO	0.0125	%	NA	06d_23h15m	8.66458	15	0.000125
H12	DMSO	0.0125	%	NA	06d_23h15m	0.502622	15	0.000125
A1_	Gefitinib	40	uM	Gefitinib_40	06d_23h45m	1.48724	16	40 uM
B1_	Gefitinib	40	uM	Gefitinib_40	06d_23h45m	5.49761	16	40 uM
C1_	Gefitinib	40	uM	Gefitinib_40	06d_23h45m	1.19239	16	40 uM
D1_	Gefitinib	40	uM	Gefitinib_40	06d_23h45m	4.86039	16	40 uM
E1_	DMSO	0.4	%	NA	06d_23h45m	3.57449	16	0.004
F1_	DMSO	0.4	%	NA	06d_23h45m	8.01874	16	0.004
G1_	DMSO	0.4	%	NA	06d_23h45m	2.71493	16	0.004
H1_	DMSO	0.4	%	NA	06d_23h45m	2.81099	16	0.004
A2	Gefitinib	20	uM	Gefitinib_20	06d_23h45m	9.0268	16	20 uM
B2	Gefitinib	20	uM	Gefitinib_20	06d_23h45m	5.01973	16	20 uM
C2	Gefitinib	20	uM	Gefitinib_20	06d_23h45m	7.85243	16	20 uM
D2	Gefitinib	20	uM	Gefitinib_20	06d_23h45m	2.07972	16	20 uM
E2	DMSO	0.2	%	DMSO_0.2	06d_23h45m	9.12801	16	0.002
F2	DMSO	0.2	%	DMSO_0.2	06d_23h45m	6.98633	16	0.002
G2	DMSO	0.2	%	DMSO_0.2	06d_23h45m	17.3089	16	0.002
H2	DMSO	0.2	%	DMSO_0.2	06d_23h45m	2.63505	16	0.002
A3	Gefitinib	10	uM	Gefitinib_10	06d_23h45m	6.36564	16	10 uM
B3	Gefitinib	10	uM	Gefitinib_10	06d_23h45m	5.48484	16	10 uM
C3	Gefitinib	10	uM	Gefitinib_10	06d_23h45m	5.04487	16	10 uM
D3	Gefitinib	10	uM	Gefitinib_10	06d_23h45m	7.69635	16	10 uM
E3	DMSO	0.1	%	NA	06d_23h45m	5.28711	16	0.001
F3	DMSO	0.1	%	NA	06d_23h45m	2.22319	16	0.001
G3	DMSO	0.1	%	NA	06d_23h45m	1.92215	16	0.001
H3	DMSO	0.1	%	NA	06d_23h45m	3.64284	16	0.001
A4	Gefitinib	5	uM	Gefitinib_5	06d_23h45m	6.73978	16	5 uM
B4	Gefitinib	5	uM	Gefitinib_5	06d_23h45m	6.90998	16	5 uM
C4	Gefitinib	5	uM	Gefitinib_5	06d_23h45m	9.11023	16	5 uM
D4	Gefitinib	5	uM	Gefitinib_5	06d_23h45m	9.4676	16	5 uM
E4	DMSO	0.05	%	NA	06d_23h45m	8.81984	16	0.0005
F4	DMSO	0.05	%	NA	06d_23h45m	7.55576	16	0.0005
G4	DMSO	0.05	%	NA	06d_23h45m	8.30838	16	0.0005
H4	DMSO	0.05	%	NA	06d_23h45m	7.71144	16	0.0005
A5	Gefitinib	2.5	uM	Gefitinib_2.5	06d_23h45m	4.7148	16	2.5 uM
B5	Gefitinib	2.5	uM	Gefitinib_2.5	06d_23h45m	2.31839	16	2.5 uM
C5	Gefitinib	2.5	uM	Gefitinib_2.5	06d_23h45m	2.53872	16	2.5 uM
D5	Gefitinib	2.5	uM	Gefitinib_2.5	06d_23h45m	0.909358	16	2.5 uM
E5	DMSO	0.025	%	NA	06d_23h45m	8.53081	16	0.00025
F5	DMSO	0.025	%	NA	06d_23h45m	8.34413	16	0.00025
G5	DMSO	0.025	%	NA	06d_23h45m	6.28948	16	0.00025
H5	DMSO	0.025	%	NA	06d_23h45m	1.35506	16	0.00025
A6	Gefitinib	1.25	uM	Gefitinib_1.25	06d_23h45m	-12.0976	16	1.25 uM
B6	Gefitinib	1.25	uM	Gefitinib_1.25	06d_23h45m	6.15018	16	1.25 uM
C6	Gefitinib	1.25	uM	Gefitinib_1.25	06d_23h45m	6.82415	16	1.25 uM
D6	Gefitinib	1.25	uM	Gefitinib_1.25	06d_23h45m	8.68657	16	1.25 uM
E6	DMSO	0.0125	%	NA	06d_23h45m	31.8071	16	0.000125
F6	DMSO	0.0125	%	NA	06d_23h45m	1.21673	16	0.000125
G6	DMSO	0.0125	%	NA	06d_23h45m	4.19662	16	0.000125
H6	DMSO	0.0125	%	NA	06d_23h45m	7.67921	16	0.000125
A7	Gefitinib	40	uM	Gefitinib_40	06d_23h45m	6.06257	16	40 uM
B7	Gefitinib	40	uM	Gefitinib_40	06d_23h45m	4.43888	16	40 uM
C7	Gefitinib	40	uM	Gefitinib_40	06d_23h45m	2.13534	16	40 uM
D7	Gefitinib	40	uM	Gefitinib_40	06d_23h45m	-12.1608	16	40 uM
E7	DMSO	0.4	%	NA	06d_23h45m	-1.2571	16	0.004
F7	DMSO	0.4	%	NA	06d_23h45m	13.0043	16	0.004
G7	DMSO	0.4	%	NA	06d_23h45m	12.5599	16	0.004
H7	DMSO	0.4	%	NA	06d_23h45m	2.57743	16	0.004
A8	Gefitinib	20	uM	Gefitinib_20	06d_23h45m	1.56165	16	20 uM
B8	Gefitinib	20	uM	Gefitinib_20	06d_23h45m	0.0424448	16	20 uM
C8	Gefitinib	20	uM	Gefitinib_20	06d_23h45m	7.30127	16	20 uM
D8	Gefitinib	20	uM	Gefitinib_20	06d_23h45m	6.69195	16	20 uM
E8	DMSO	0.2	%	DMSO_0.2	06d_23h45m	2.99342	16	0.002
F8	DMSO	0.2	%	DMSO_0.2	06d_23h45m	6.05309	16	0.002
G8	DMSO	0.2	%	DMSO_0.2	06d_23h45m	5.22693	16	0.002
H8	DMSO	0.2	%	DMSO_0.2	06d_23h45m	3.12343	16	0.002
A9	Gefitinib	10	uM	Gefitinib_10	06d_23h45m	6.29606	16	10 uM
B9	Gefitinib	10	uM	Gefitinib_10	06d_23h45m	3.74007	16	10 uM
C9	Gefitinib	10	uM	Gefitinib_10	06d_23h45m	9.27942	16	10 uM
D9	Gefitinib	10	uM	Gefitinib_10	06d_23h45m	9.5117	16	10 uM
E9	DMSO	0.1	%	NA	06d_23h45m	4.37911	16	0.001
F9	DMSO	0.1	%	NA	06d_23h45m	4.58172	16	0.001
G9	DMSO	0.1	%	NA	06d_23h45m	4.3846	16	0.001
H9	DMSO	0.1	%	NA	06d_23h45m	9.15569	16	0.001
A10	Gefitinib	5	uM	Gefitinib_5	06d_23h45m	3.05495	16	5 uM
B10	Gefitinib	5	uM	Gefitinib_5	06d_23h45m	6.28187	16	5 uM
C10	Gefitinib	5	uM	Gefitinib_5	06d_23h45m	0.0555556	16	5 uM
D10	Gefitinib	5	uM	Gefitinib_5	06d_23h45m	5.5395	16	5 uM
E10	DMSO	0.05	%	NA	06d_23h45m	-0.308325	16	0.0005
F10	DMSO	0.05	%	NA	06d_23h45m	3.02133	16	0.0005
G10	DMSO	0.05	%	NA	06d_23h45m	1.35375	16	0.0005
H10	DMSO	0.05	%	NA	06d_23h45m	7.10698	16	0.0005
A11	Gefitinib	2.5	uM	Gefitinib_2.5	06d_23h45m	1.47259	16	2.5 uM
B11	Gefitinib	2.5	uM	Gefitinib_2.5	06d_23h45m	1.21989	16	2.5 uM
C11	Gefitinib	2.5	uM	Gefitinib_2.5	06d_23h45m	5.19481	16	2.5 uM
D11	Gefitinib	2.5	uM	Gefitinib_2.5	06d_23h45m	-13.9505	16	2.5 uM
E11	DMSO	0.025	%	NA	06d_23h45m	3.40791	16	0.00025
F11	DMSO	0.025	%	NA	06d_23h45m	5.11747	16	0.00025
G11	DMSO	0.025	%	NA	06d_23h45m	6.77888	16	0.00025
H11	DMSO	0.025	%	NA	06d_23h45m	2.51125	16	0.00025
A12	Gefitinib	1.25	uM	Gefitinib_1.25	06d_23h45m	19.5897	16	1.25 uM
B12	Gefitinib	1.25	uM	Gefitinib_1.25	06d_23h45m	5.29032	16	1.25 uM
C12	Gefitinib	1.25	uM	Gefitinib_1.25	06d_23h45m	14.6018	16	1.25 uM
D12	Gefitinib	1.25	uM	Gefitinib_1.25	06d_23h45m	5.7407	16	1.25 uM
E12	DMSO	0.0125	%	NA	06d_23h45m	8.58093	16	0.000125
F12	DMSO	0.0125	%	NA	06d_23h45m	9.27152	16	0.000125
G12	DMSO	0.0125	%	NA	06d_23h45m	10.6521	16	0.000125
H12	DMSO	0.0125	%	NA	06d_23h45m	2.64423	16	0.000125
A1_	Gefitinib	40	uM	Gefitinib_40	07d_00h15m	0.9101	17	40 uM
B1_	Gefitinib	40	uM	Gefitinib_40	07d_00h15m	3.12907	17	40 uM
C1_	Gefitinib	40	uM	Gefitinib_40	07d_00h15m	1.49048	17	40 uM
D1_	Gefitinib	40	uM	Gefitinib_40	07d_00h15m	3.88831	17	40 uM
E1_	DMSO	0.4	%	NA	07d_00h15m	2.31164	17	0.004
F1_	DMSO	0.4	%	NA	07d_00h15m	9.7272	17	0.004
G1_	DMSO	0.4	%	NA	07d_00h15m	2.62443	17	0.004
H1_	DMSO	0.4	%	NA	07d_00h15m	8.40065	17	0.004
A2	Gefitinib	20	uM	Gefitinib_20	07d_00h15m	13.3709	17	20 uM
B2	Gefitinib	20	uM	Gefitinib_20	07d_00h15m	3.63875	17	20 uM
C2	Gefitinib	20	uM	Gefitinib_20	07d_00h15m	6.28607	17	20 uM
D2	Gefitinib	20	uM	Gefitinib_20	07d_00h15m	9.53206	17	20 uM
E2	DMSO	0.2	%	DMSO_0.2	07d_00h15m	7.32388	17	0.002
F2	DMSO	0.2	%	DMSO_0.2	07d_00h15m	6.96463	17	0.002
G2	DMSO	0.2	%	DMSO_0.2	07d_00h15m	8.51321	17	0.002
H2	DMSO	0.2	%	DMSO_0.2	07d_00h15m	3.95257	17	0.002
A3	Gefitinib	10	uM	Gefitinib_10	07d_00h15m	8.23789	17	10 uM
B3	Gefitinib	10	uM	Gefitinib_10	07d_00h15m	5.85513	17	10 uM
C3	Gefitinib	10	uM	Gefitinib_10	07d_00h15m	8.51322	17	10 uM
D3	Gefitinib	10	uM	Gefitinib_10	07d_00h15m	3.6249	17	10 uM
E3	DMSO	0.1	%	NA	07d_00h15m	5.39545	17	0.001
F3	DMSO	0.1	%	NA	07d_00h15m	4.25022	17	0.001
G3	DMSO	0.1	%	NA	07d_00h15m	1.34551	17	0.001
H3	DMSO	0.1	%	NA	07d_00h15m	5.68204	17	0.001
A4	Gefitinib	5	uM	Gefitinib_5	07d_00h15m	4.82552	17	5 uM
B4	Gefitinib	5	uM	Gefitinib_5	07d_00h15m	10.4136	17	5 uM
C4	Gefitinib	5	uM	Gefitinib_5	07d_00h15m	7.62223	17	5 uM
D4	Gefitinib	5	uM	Gefitinib_5	07d_00h15m	9.15442	17	5 uM
E4	DMSO	0.05	%	NA	07d_00h15m	7.74242	17	0.0005
F4	DMSO	0.05	%	NA	07d_00h15m	6.69094	17	0.0005
G4	DMSO	0.05	%	NA	07d_00h15m	6.75524	17	0.0005
H4	DMSO	0.05	%	NA	07d_00h15m	2.8607	17	0.0005
A5	Gefitinib	2.5	uM	Gefitinib_2.5	07d_00h15m	7.87203	17	2.5 uM
B5	Gefitinib	2.5	uM	Gefitinib_2.5	07d_00h15m	2.31839	17	2.5 uM
C5	Gefitinib	2.5	uM	Gefitinib_2.5	07d_00h15m	2.43717	17	2.5 uM
D5	Gefitinib	2.5	uM	Gefitinib_2.5	07d_00h15m	6.80551	17	2.5 uM
E5	DMSO	0.025	%	NA	07d_00h15m	3.45693	17	0.00025
F5	DMSO	0.025	%	NA	07d_00h15m	9.87302	17	0.00025
G5	DMSO	0.025	%	NA	07d_00h15m	6.12469	17	0.00025
H5	DMSO	0.025	%	NA	07d_00h15m	4.48636	17	0.00025
A6	Gefitinib	1.25	uM	Gefitinib_1.25	07d_00h15m	-5.19024	17	1.25 uM
B6	Gefitinib	1.25	uM	Gefitinib_1.25	07d_00h15m	7.46126	17	1.25 uM
C6	Gefitinib	1.25	uM	Gefitinib_1.25	07d_00h15m	7.29659	17	1.25 uM
D6	Gefitinib	1.25	uM	Gefitinib_1.25	07d_00h15m	6.83582	17	1.25 uM
E6	DMSO	0.0125	%	NA	07d_00h15m	28.8935	17	0.000125
F6	DMSO	0.0125	%	NA	07d_00h15m	5.44994	17	0.000125
G6	DMSO	0.0125	%	NA	07d_00h15m	5.88692	17	0.000125
H6	DMSO	0.0125	%	NA	07d_00h15m	4.61509	17	0.000125
A7	Gefitinib	40	uM	Gefitinib_40	07d_00h15m	2.4164	17	40 uM
B7	Gefitinib	40	uM	Gefitinib_40	07d_00h15m	2.18529	17	40 uM
C7	Gefitinib	40	uM	Gefitinib_40	07d_00h15m	2.10526	17	40 uM
D7	Gefitinib	40	uM	Gefitinib_40	07d_00h15m	-11.952	17	40 uM
E7	DMSO	0.4	%	NA	07d_00h15m	-2.5953	17	0.004
F7	DMSO	0.4	%	NA	07d_00h15m	8.19344	17	0.004
G7	DMSO	0.4	%	NA	07d_00h15m	6.80729	17	0.004
H7	DMSO	0.4	%	NA	07d_00h15m	5.73685	17	0.004
A8	Gefitinib	20	uM	Gefitinib_20	07d_00h15m	4.2673	17	20 uM
B8	Gefitinib	20	uM	Gefitinib_20	07d_00h15m	2.37691	17	20 uM
C8	Gefitinib	20	uM	Gefitinib_20	07d_00h15m	7.4757	17	20 uM
D8	Gefitinib	20	uM	Gefitinib_20	07d_00h15m	6.77323	17	20 uM
E8	DMSO	0.2	%	DMSO_0.2	07d_00h15m	2.92763	17	0.002
F8	DMSO	0.2	%	DMSO_0.2	07d_00h15m	8.38502	17	0.002
G8	DMSO	0.2	%	DMSO_0.2	07d_00h15m	6.45079	17	0.002
H8	DMSO	0.2	%	DMSO_0.2	07d_00h15m	4.60957	17	0.002
A9	Gefitinib	10	uM	Gefitinib_10	07d_00h15m	7.36997	17	10 uM
B9	Gefitinib	10	uM	Gefitinib_10	07d_00h15m	2.01029	17	10 uM
C9	Gefitinib	10	uM	Gefitinib_10	07d_00h15m	8.34629	17	10 uM
D9	Gefitinib	10	uM	Gefitinib_10	07d_00h15m	6.66328	17	10 uM
E9	DMSO	0.1	%	NA	07d_00h15m	7.4132	17	0.001
F9	DMSO	0.1	%	NA	07d_00h15m	2.8314	17	0.001
G9	DMSO	0.1	%	NA	07d_00h15m	4.58491	17	0.001
H9	DMSO	0.1	%	NA	07d_00h15m	11.2071	17	0.001
A10	Gefitinib	5	uM	Gefitinib_5	07d_00h15m	-0.263736	17	5 uM
B10	Gefitinib	5	uM	Gefitinib_5	07d_00h15m	3.63043	17	5 uM
C10	Gefitinib	5	uM	Gefitinib_5	07d_00h15m	5.66667	17	5 uM
D10	Gefitinib	5	uM	Gefitinib_5	07d_00h15m	9.60983	17	5 uM
E10	DMSO	0.05	%	NA	07d_00h15m	3.39157	17	0.0005
F10	DMSO	0.05	%	NA	07d_00h15m	1.03673	17	0.0005
G10	DMSO	0.05	%	NA	07d_00h15m	0.221926	17	0.0005
H10	DMSO	0.05	%	NA	07d_00h15m	5.54997	17	0.0005
A11	Gefitinib	2.5	uM	Gefitinib_2.5	07d_00h15m	3.64749	17	2.5 uM
B11	Gefitinib	2.5	uM	Gefitinib_2.5	07d_00h15m	-1.68908	17	2.5 uM
C11	Gefitinib	2.5	uM	Gefitinib_2.5	07d_00h15m	4.3173	17	2.5 uM
D11	Gefitinib	2.5	uM	Gefitinib_2.5	07d_00h15m	-12.4397	17	2.5 uM
E11	DMSO	0.025	%	NA	07d_00h15m	10.3798	17	0.00025
F11	DMSO	0.025	%	NA	07d_00h15m	7.65294	17	0.00025
G11	DMSO	0.025	%	NA	07d_00h15m	5.44155	17	0.00025
H11	DMSO	0.025	%	NA	07d_00h15m	5.5674	17	0.00025
A12	Gefitinib	1.25	uM	Gefitinib_1.25	07d_00h15m	15.4616	17	1.25 uM
B12	Gefitinib	1.25	uM	Gefitinib_1.25	07d_00h15m	10.5806	17	1.25 uM
C12	Gefitinib	1.25	uM	Gefitinib_1.25	07d_00h15m	11.9661	17	1.25 uM
D12	Gefitinib	1.25	uM	Gefitinib_1.25	07d_00h15m	12.5517	17	1.25 uM
E12	DMSO	0.0125	%	NA	07d_00h15m	7.62518	17	0.000125
F12	DMSO	0.0125	%	NA	07d_00h15m	12.775	17	0.000125
G12	DMSO	0.0125	%	NA	07d_00h15m	14.2028	17	0.000125
H12	DMSO	0.0125	%	NA	07d_00h15m	2.64423	17	0.000125
A1_	Gefitinib	40	uM	Gefitinib_40	07d_00h45m	2.35294	18	40 uM
B1_	Gefitinib	40	uM	Gefitinib_40	07d_00h45m	3.60713	18	40 uM
C1_	Gefitinib	40	uM	Gefitinib_40	07d_00h45m	1.07773	18	40 uM
D1_	Gefitinib	40	uM	Gefitinib_40	07d_00h45m	4.23992	18	40 uM
E1_	DMSO	0.4	%	NA	07d_00h45m	4.43065	18	0.004
F1_	DMSO	0.4	%	NA	07d_00h45m	11.1877	18	0.004
G1_	DMSO	0.4	%	NA	07d_00h45m	1.24434	18	0.004
H1_	DMSO	0.4	%	NA	07d_00h45m	7.33441	18	0.004
A2	Gefitinib	20	uM	Gefitinib_20	07d_00h45m	11.0014	18	20 uM
B2	Gefitinib	20	uM	Gefitinib_20	07d_00h45m	5.41429	18	20 uM
C2	Gefitinib	20	uM	Gefitinib_20	07d_00h45m	5.25556	18	20 uM
D2	Gefitinib	20	uM	Gefitinib_20	07d_00h45m	7.06239	18	20 uM
E2	DMSO	0.2	%	DMSO_0.2	07d_00h45m	9.45017	18	0.002
F2	DMSO	0.2	%	DMSO_0.2	07d_00h45m	8.00608	18	0.002
G2	DMSO	0.2	%	DMSO_0.2	07d_00h45m	7.72645	18	0.002
H2	DMSO	0.2	%	DMSO_0.2	07d_00h45m	4.50154	18	0.002
A3	Gefitinib	10	uM	Gefitinib_10	07d_00h45m	6.43172	18	10 uM
B3	Gefitinib	10	uM	Gefitinib_10	07d_00h45m	8.16941	18	10 uM
C3	Gefitinib	10	uM	Gefitinib_10	07d_00h45m	5.43294	18	10 uM
D3	Gefitinib	10	uM	Gefitinib_10	07d_00h45m	8.2217	18	10 uM
E3	DMSO	0.1	%	NA	07d_00h45m	6.54388	18	0.001
F3	DMSO	0.1	%	NA	07d_00h45m	3.92328	18	0.001
G3	DMSO	0.1	%	NA	07d_00h45m	4.66122	18	0.001
H3	DMSO	0.1	%	NA	07d_00h45m	6.33538	18	0.001
A4	Gefitinib	5	uM	Gefitinib_5	07d_00h45m	5.12463	18	5 uM
B4	Gefitinib	5	uM	Gefitinib_5	07d_00h45m	7.9562	18	5 uM
C4	Gefitinib	5	uM	Gefitinib_5	07d_00h45m	7.62223	18	5 uM
D4	Gefitinib	5	uM	Gefitinib_5	07d_00h45m	9.03397	18	5 uM
E4	DMSO	0.05	%	NA	07d_00h45m	9.49637	18	0.0005
F4	DMSO	0.05	%	NA	07d_00h45m	5.05234	18	0.0005
G4	DMSO	0.05	%	NA	07d_00h45m	7.76572	18	0.0005
H4	DMSO	0.05	%	NA	07d_00h45m	6.79934	18	0.0005
A5	Gefitinib	2.5	uM	Gefitinib_2.5	07d_00h45m	6.67228	18	2.5 uM
B5	Gefitinib	2.5	uM	Gefitinib_2.5	07d_00h45m	2.78207	18	2.5 uM
C5	Gefitinib	2.5	uM	Gefitinib_2.5	07d_00h45m	2.69104	18	2.5 uM
D5	Gefitinib	2.5	uM	Gefitinib_2.5	07d_00h45m	0.674685	18	2.5 uM
E5	DMSO	0.025	%	NA	07d_00h45m	5.32478	18	0.00025
F5	DMSO	0.025	%	NA	07d_00h45m	6.91889	18	0.00025
G5	DMSO	0.025	%	NA	07d_00h45m	40.1263	18	0.00025
H5	DMSO	0.025	%	NA	07d_00h45m	3.47922	18	0.00025
A6	Gefitinib	1.25	uM	Gefitinib_1.25	07d_00h45m	1.58049	18	1.25 uM
B6	Gefitinib	1.25	uM	Gefitinib_1.25	07d_00h45m	6.67461	18	1.25 uM
C6	Gefitinib	1.25	uM	Gefitinib_1.25	07d_00h45m	7.79528	18	1.25 uM
D6	Gefitinib	1.25	uM	Gefitinib_1.25	07d_00h45m	7.79104	18	1.25 uM
E6	DMSO	0.0125	%	NA	07d_00h45m	35.2758	18	0.000125
F6	DMSO	0.0125	%	NA	07d_00h45m	5.77947	18	0.000125
G6	DMSO	0.0125	%	NA	07d_00h45m	5.82864	18	0.000125
H6	DMSO	0.0125	%	NA	07d_00h45m	6.4687	18	0.000125
A7	Gefitinib	40	uM	Gefitinib_40	07d_00h45m	0.496224	18	40 uM
B7	Gefitinib	40	uM	Gefitinib_40	07d_00h45m	3.18689	18	40 uM
C7	Gefitinib	40	uM	Gefitinib_40	07d_00h45m	2.22556	18	40 uM
D7	Gefitinib	40	uM	Gefitinib_40	07d_00h45m	-15.6576	18	40 uM
E7	DMSO	0.4	%	NA	07d_00h45m	-1.01379	18	0.004
F7	DMSO	0.4	%	NA	07d_00h45m	8.16838	18	0.004
G7	DMSO	0.4	%	NA	07d_00h45m	7.31863	18	0.004
H7	DMSO	0.4	%	NA	07d_00h45m	5.6745	18	0.004
A8	Gefitinib	20	uM	Gefitinib_20	07d_00h45m	4.24914	18	20 uM
B8	Gefitinib	20	uM	Gefitinib_20	07d_00h45m	4.39304	18	20 uM
C8	Gefitinib	20	uM	Gefitinib_20	07d_00h45m	8.77149	18	20 uM
D8	Gefitinib	20	uM	Gefitinib_20	07d_00h45m	3.35952	18	20 uM
E8	DMSO	0.2	%	DMSO_0.2	07d_00h45m	-0.263158	18	0.002
F8	DMSO	0.2	%	DMSO_0.2	07d_00h45m	14.9591	18	0.002
G8	DMSO	0.2	%	DMSO_0.2	07d_00h45m	9.0515	18	0.002
H8	DMSO	0.2	%	DMSO_0.2	07d_00h45m	5.08816	18	0.002
A9	Gefitinib	10	uM	Gefitinib_10	07d_00h45m	2.61108	18	10 uM
B9	Gefitinib	10	uM	Gefitinib_10	07d_00h45m	4.2777	18	10 uM
C9	Gefitinib	10	uM	Gefitinib_10	07d_00h45m	10.0829	18	10 uM
D9	Gefitinib	10	uM	Gefitinib_10	07d_00h45m	11.0122	18	10 uM
E9	DMSO	0.1	%	NA	07d_00h45m	3.47201	18	0.001
F9	DMSO	0.1	%	NA	07d_00h45m	4.40154	18	0.001
G9	DMSO	0.1	%	NA	07d_00h45m	5.47518	18	0.001
H9	DMSO	0.1	%	NA	07d_00h45m	12.1356	18	0.001
A10	Gefitinib	5	uM	Gefitinib_5	07d_00h45m	6.63736	18	5 uM
B10	Gefitinib	5	uM	Gefitinib_5	07d_00h45m	6.17989	18	5 uM
C10	Gefitinib	5	uM	Gefitinib_5	07d_00h45m	3.80556	18	5 uM
D10	Gefitinib	5	uM	Gefitinib_5	07d_00h45m	7.08092	18	5 uM
E10	DMSO	0.05	%	NA	07d_00h45m	3.01473	18	0.0005
F10	DMSO	0.05	%	NA	07d_00h45m	3.16943	18	0.0005
G10	DMSO	0.05	%	NA	07d_00h45m	2.7075	18	0.0005
H10	DMSO	0.05	%	NA	07d_00h45m	4.62079	18	0.0005
A11	Gefitinib	2.5	uM	Gefitinib_2.5	07d_00h45m	2.24286	18	2.5 uM
B11	Gefitinib	2.5	uM	Gefitinib_2.5	07d_00h45m	100	18	2.5 uM
C11	Gefitinib	2.5	uM	Gefitinib_2.5	07d_00h45m	1.8252	18	2.5 uM
D11	Gefitinib	2.5	uM	Gefitinib_2.5	07d_00h45m	-15.6863	18	2.5 uM
E11	DMSO	0.025	%	NA	07d_00h45m	7.07596	18	0.00025
F11	DMSO	0.025	%	NA	07d_00h45m	10.2815	18	0.00025
G11	DMSO	0.025	%	NA	07d_00h45m	7.35531	18	0.00025
H11	DMSO	0.025	%	NA	07d_00h45m	6.1123	18	0.00025
A12	Gefitinib	1.25	uM	Gefitinib_1.25	07d_00h45m	4.003	18	1.25 uM
B12	Gefitinib	1.25	uM	Gefitinib_1.25	07d_00h45m	7.50968	18	1.25 uM
C12	Gefitinib	1.25	uM	Gefitinib_1.25	07d_00h45m	14.8711	18	1.25 uM
D12	Gefitinib	1.25	uM	Gefitinib_1.25	07d_00h45m	5.59475	18	1.25 uM
E12	DMSO	0.0125	%	NA	07d_00h45m	12.6117	18	0.000125
F12	DMSO	0.0125	%	NA	07d_00h45m	9.93377	18	0.000125
G12	DMSO	0.0125	%	NA	07d_00h45m	11.389	18	0.000125
H12	DMSO	0.0125	%	NA	07d_00h45m	2.73164	18	0.000125
A1_	Gefitinib	40	uM	Gefitinib_40	07d_01h15m	3.57381	19	40 uM
B1_	Gefitinib	40	uM	Gefitinib_40	07d_01h15m	5.60626	19	40 uM
C1_	Gefitinib	40	uM	Gefitinib_40	07d_01h15m	0.779638	19	40 uM
D1_	Gefitinib	40	uM	Gefitinib_40	07d_01h15m	4.05377	19	40 uM
E1_	DMSO	0.4	%	NA	07d_01h15m	5.11558	19	0.004
F1_	DMSO	0.4	%	NA	07d_01h15m	5.51116	19	0.004
G1_	DMSO	0.4	%	NA	07d_01h15m	4.41176	19	0.004
H1_	DMSO	0.4	%	NA	07d_01h15m	8.20679	19	0.004
A2	Gefitinib	20	uM	Gefitinib_20	07d_01h15m	8.85755	19	20 uM
B2	Gefitinib	20	uM	Gefitinib_20	07d_01h15m	6.00614	19	20 uM
C2	Gefitinib	20	uM	Gefitinib_20	07d_01h15m	7.41962	19	20 uM
D2	Gefitinib	20	uM	Gefitinib_20	07d_01h15m	1.29983	19	20 uM
E2	DMSO	0.2	%	DMSO_0.2	07d_01h15m	6.85137	19	0.002
F2	DMSO	0.2	%	DMSO_0.2	07d_01h15m	9.54654	19	0.002
G2	DMSO	0.2	%	DMSO_0.2	07d_01h15m	9.76397	19	0.002
H2	DMSO	0.2	%	DMSO_0.2	07d_01h15m	3.82082	19	0.002
A3	Gefitinib	10	uM	Gefitinib_10	07d_01h15m	5.81498	19	10 uM
B3	Gefitinib	10	uM	Gefitinib_10	07d_01h15m	6.57255	19	10 uM
C3	Gefitinib	10	uM	Gefitinib_10	07d_01h15m	8.17366	19	10 uM
D3	Gefitinib	10	uM	Gefitinib_10	07d_01h15m	4.41292	19	10 uM
E3	DMSO	0.1	%	NA	07d_01h15m	7.1506	19	0.001
F3	DMSO	0.1	%	NA	07d_01h15m	6.10288	19	0.001
G3	DMSO	0.1	%	NA	07d_01h15m	4.51706	19	0.001
H3	DMSO	0.1	%	NA	07d_01h15m	7.00851	19	0.001
A4	Gefitinib	5	uM	Gefitinib_5	07d_01h15m	4.42672	19	5 uM
B4	Gefitinib	5	uM	Gefitinib_5	07d_01h15m	9.65937	19	5 uM
C4	Gefitinib	5	uM	Gefitinib_5	07d_01h15m	6.04312	19	5 uM
D4	Gefitinib	5	uM	Gefitinib_5	07d_01h15m	11.1539	19	5 uM
E4	DMSO	0.05	%	NA	07d_01h15m	11.4257	19	0.0005
F4	DMSO	0.05	%	NA	07d_01h15m	8.71643	19	0.0005
G4	DMSO	0.05	%	NA	07d_01h15m	9.35629	19	0.0005
H4	DMSO	0.05	%	NA	07d_01h15m	8.85158	19	0.0005
A5	Gefitinib	2.5	uM	Gefitinib_2.5	07d_01h15m	6.96695	19	2.5 uM
B5	Gefitinib	2.5	uM	Gefitinib_2.5	07d_01h15m	2.5966	19	2.5 uM
C5	Gefitinib	2.5	uM	Gefitinib_2.5	07d_01h15m	2.9703	19	2.5 uM
D5	Gefitinib	2.5	uM	Gefitinib_2.5	07d_01h15m	6.86418	19	2.5 uM
E5	DMSO	0.025	%	NA	07d_01h15m	8.36353	19	0.00025
F5	DMSO	0.025	%	NA	07d_01h15m	10.3913	19	0.00025
G5	DMSO	0.025	%	NA	07d_01h15m	8.89865	19	0.00025
H5	DMSO	0.025	%	NA	07d_01h15m	3.22285	19	0.00025
A6	Gefitinib	1.25	uM	Gefitinib_1.25	07d_01h15m	-11.8634	19	1.25 uM
B6	Gefitinib	1.25	uM	Gefitinib_1.25	07d_01h15m	10.4648	19	1.25 uM
C6	Gefitinib	1.25	uM	Gefitinib_1.25	07d_01h15m	8.45144	19	1.25 uM
D6	Gefitinib	1.25	uM	Gefitinib_1.25	07d_01h15m	9.07463	19	1.25 uM
E6	DMSO	0.0125	%	NA	07d_01h15m	25.3208	19	0.000125
F6	DMSO	0.0125	%	NA	07d_01h15m	7.17364	19	0.000125
G6	DMSO	0.0125	%	NA	07d_01h15m	6.4115	19	0.000125
H6	DMSO	0.0125	%	NA	07d_01h15m	9.34367	19	0.000125
A7	Gefitinib	40	uM	Gefitinib_40	07d_01h15m	-0.0862999	19	40 uM
B7	Gefitinib	40	uM	Gefitinib_40	07d_01h15m	3.07307	19	40 uM
C7	Gefitinib	40	uM	Gefitinib_40	07d_01h15m	2.16541	19	40 uM
D7	Gefitinib	40	uM	Gefitinib_40	07d_01h15m	-17.7453	19	40 uM
E7	DMSO	0.4	%	NA	07d_01h15m	-4.78508	19	0.004
F7	DMSO	0.4	%	NA	07d_01h15m	7.61714	19	0.004
G7	DMSO	0.4	%	NA	07d_01h15m	7.92585	19	0.004
H7	DMSO	0.4	%	NA	07d_01h15m	5.40428	19	0.004
A8	Gefitinib	20	uM	Gefitinib_20	07d_01h15m	5.3205	19	20 uM
B8	Gefitinib	20	uM	Gefitinib_20	07d_01h15m	3.28947	19	20 uM
C8	Gefitinib	20	uM	Gefitinib_20	07d_01h15m	10.8896	19	20 uM
D8	Gefitinib	20	uM	Gefitinib_20	07d_01h15m	3.14278	19	20 uM
E8	DMSO	0.2	%	DMSO_0.2	07d_01h15m	11.5789	19	0.002
F8	DMSO	0.2	%	DMSO_0.2	07d_01h15m	12.8008	19	0.002
G8	DMSO	0.2	%	DMSO_0.2	07d_01h15m	10.4284	19	0.002
H8	DMSO	0.2	%	DMSO_0.2	07d_01h15m	3.92947	19	0.002
A9	Gefitinib	10	uM	Gefitinib_10	07d_01h15m	14.0872	19	10 uM
B9	Gefitinib	10	uM	Gefitinib_10	07d_01h15m	5.5166	19	10 uM
C9	Gefitinib	10	uM	Gefitinib_10	07d_01h15m	9.20166	19	10 uM
D9	Gefitinib	10	uM	Gefitinib_10	07d_01h15m	10.4018	19	10 uM
E9	DMSO	0.1	%	NA	07d_01h15m	1.40757	19	0.001
F9	DMSO	0.1	%	NA	07d_01h15m	8.21107	19	0.001
G9	DMSO	0.1	%	NA	07d_01h15m	7.05542	19	0.001
H9	DMSO	0.1	%	NA	07d_01h15m	13.496	19	0.001
A10	Gefitinib	5	uM	Gefitinib_5	07d_01h15m	5.05495	19	5 uM
B10	Gefitinib	5	uM	Gefitinib_5	07d_01h15m	7.526	19	5 uM
C10	Gefitinib	5	uM	Gefitinib_5	07d_01h15m	3.05556	19	5 uM
D10	Gefitinib	5	uM	Gefitinib_5	07d_01h15m	11.0549	19	5 uM
E10	DMSO	0.05	%	NA	07d_01h15m	4.96745	19	0.0005
F10	DMSO	0.05	%	NA	07d_01h15m	3.85071	19	0.0005
G10	DMSO	0.05	%	NA	07d_01h15m	5.34842	19	0.0005
H10	DMSO	0.05	%	NA	07d_01h15m	8.01105	19	0.0005
A11	Gefitinib	2.5	uM	Gefitinib_2.5	07d_01h15m	1.65383	19	2.5 uM
B11	Gefitinib	2.5	uM	Gefitinib_2.5	07d_01h15m	52.3303	19	2.5 uM
C11	Gefitinib	2.5	uM	Gefitinib_2.5	07d_01h15m	3.2643	19	2.5 uM
D11	Gefitinib	2.5	uM	Gefitinib_2.5	07d_01h15m	2.37866	19	2.5 uM
E11	DMSO	0.025	%	NA	07d_01h15m	2.60146	19	0.00025
F11	DMSO	0.025	%	NA	07d_01h15m	11.7004	19	0.00025
G11	DMSO	0.025	%	NA	07d_01h15m	8.99239	19	0.00025
H11	DMSO	0.025	%	NA	07d_01h15m	5.828	19	0.00025
A12	Gefitinib	1.25	uM	Gefitinib_1.25	07d_01h15m	-1.02577	19	1.25 uM
B12	Gefitinib	1.25	uM	Gefitinib_1.25	07d_01h15m	7.79355	19	1.25 uM
C12	Gefitinib	1.25	uM	Gefitinib_1.25	07d_01h15m	14.621	19	1.25 uM
D12	Gefitinib	1.25	uM	Gefitinib_1.25	07d_01h15m	11.1895	19	1.25 uM
E12	DMSO	0.0125	%	NA	07d_01h15m	16.0399	19	0.000125
F12	DMSO	0.0125	%	NA	07d_01h15m	13.0741	19	0.000125
G12	DMSO	0.0125	%	NA	07d_01h15m	13.5775	19	0.000125
H12	DMSO	0.0125	%	NA	07d_01h15m	2.53497	19	0.000125
A1_	Gefitinib	40	uM	Gefitinib_40	07d_01h45m	4.28413	20	40 uM
B1_	Gefitinib	40	uM	Gefitinib_40	07d_01h45m	5.38896	20	40 uM
C1_	Gefitinib	40	uM	Gefitinib_40	07d_01h45m	2.75166	20	40 uM
D1_	Gefitinib	40	uM	Gefitinib_40	07d_01h45m	4.46743	20	40 uM
E1_	DMSO	0.4	%	NA	07d_01h45m	4.58048	20	0.004
F1_	DMSO	0.4	%	NA	07d_01h45m	7.1094	20	0.004
G1_	DMSO	0.4	%	NA	07d_01h45m	4.59276	20	0.004
H1_	DMSO	0.4	%	NA	07d_01h45m	6.88207	20	0.004
A2	Gefitinib	20	uM	Gefitinib_20	07d_01h45m	10.6347	20	20 uM
B2	Gefitinib	20	uM	Gefitinib_20	07d_01h45m	5.04165	20	20 uM
C2	Gefitinib	20	uM	Gefitinib_20	07d_01h45m	7.1723	20	20 uM
D2	Gefitinib	20	uM	Gefitinib_20	07d_01h45m	3.4662	20	20 uM
E2	DMSO	0.2	%	DMSO_0.2	07d_01h45m	11.6624	20	0.002
F2	DMSO	0.2	%	DMSO_0.2	07d_01h45m	8.80885	20	0.002
G2	DMSO	0.2	%	DMSO_0.2	07d_01h45m	20.6375	20	0.002
H2	DMSO	0.2	%	DMSO_0.2	07d_01h45m	6.1704	20	0.002
A3	Gefitinib	10	uM	Gefitinib_10	07d_01h45m	9.09692	20	10 uM
B3	Gefitinib	10	uM	Gefitinib_10	07d_01h45m	6.2717	20	10 uM
C3	Gefitinib	10	uM	Gefitinib_10	07d_01h45m	7.85836	20	10 uM
D3	Gefitinib	10	uM	Gefitinib_10	07d_01h45m	3.41476	20	10 uM
E3	DMSO	0.1	%	NA	07d_01h45m	10.6392	20	0.001
F3	DMSO	0.1	%	NA	07d_01h45m	9.2197	20	0.001
G3	DMSO	0.1	%	NA	07d_01h45m	4.39692	20	0.001
H3	DMSO	0.1	%	NA	07d_01h45m	5.66225	20	0.001
A4	Gefitinib	5	uM	Gefitinib_5	07d_01h45m	6.81954	20	5 uM
B4	Gefitinib	5	uM	Gefitinib_5	07d_01h45m	10.292	20	5 uM
C4	Gefitinib	5	uM	Gefitinib_5	07d_01h45m	5.80018	20	5 uM
D4	Gefitinib	5	uM	Gefitinib_5	07d_01h45m	9.87714	20	5 uM
E4	DMSO	0.05	%	NA	07d_01h45m	8.29366	20	0.0005
F4	DMSO	0.05	%	NA	07d_01h45m	9.49021	20	0.0005
G4	DMSO	0.05	%	NA	07d_01h45m	7.82186	20	0.0005
H4	DMSO	0.05	%	NA	07d_01h45m	5.47264	20	0.0005
A5	Gefitinib	2.5	uM	Gefitinib_2.5	07d_01h45m	7.00905	20	2.5 uM
B5	Gefitinib	2.5	uM	Gefitinib_2.5	07d_01h45m	1.94745	20	2.5 uM
C5	Gefitinib	2.5	uM	Gefitinib_2.5	07d_01h45m	10.1549	20	2.5 uM
D5	Gefitinib	2.5	uM	Gefitinib_2.5	07d_01h45m	-3.08008	20	2.5 uM
E5	DMSO	0.025	%	NA	07d_01h45m	6.43992	20	0.00025
F5	DMSO	0.025	%	NA	07d_01h45m	10.0026	20	0.00025
G5	DMSO	0.025	%	NA	07d_01h45m	12.0022	20	0.00025
H5	DMSO	0.025	%	NA	07d_01h45m	4.06519	20	0.00025
A6	Gefitinib	1.25	uM	Gefitinib_1.25	07d_01h45m	-9.65854	20	1.25 uM
B6	Gefitinib	1.25	uM	Gefitinib_1.25	07d_01h45m	7.77116	20	1.25 uM
C6	Gefitinib	1.25	uM	Gefitinib_1.25	07d_01h45m	8.74016	20	1.25 uM
D6	Gefitinib	1.25	uM	Gefitinib_1.25	07d_01h45m	8	20	1.25 uM
E6	DMSO	0.0125	%	NA	07d_01h45m	31.3909	20	0.000125
F6	DMSO	0.0125	%	NA	07d_01h45m	9.83523	20	0.000125
G6	DMSO	0.0125	%	NA	07d_01h45m	5.67321	20	0.000125
H6	DMSO	0.0125	%	NA	07d_01h45m	11.2918	20	0.000125
A7	Gefitinib	40	uM	Gefitinib_40	07d_01h45m	-0.496224	20	40 uM
B7	Gefitinib	40	uM	Gefitinib_40	07d_01h45m	1.9349	20	40 uM
C7	Gefitinib	40	uM	Gefitinib_40	07d_01h45m	4.90226	20	40 uM
D7	Gefitinib	40	uM	Gefitinib_40	07d_01h45m	-21.5553	20	40 uM
E7	DMSO	0.4	%	NA	07d_01h45m	1.4193	20	0.004
F7	DMSO	0.4	%	NA	07d_01h45m	9.62165	20	0.004
G7	DMSO	0.4	%	NA	07d_01h45m	12.7836	20	0.004
H7	DMSO	0.4	%	NA	07d_01h45m	5.50821	20	0.004
A8	Gefitinib	20	uM	Gefitinib_20	07d_01h45m	4.1765	20	20 uM
B8	Gefitinib	20	uM	Gefitinib_20	07d_01h45m	2.94992	20	20 uM
C8	Gefitinib	20	uM	Gefitinib_20	07d_01h45m	8.59706	20	20 uM
D8	Gefitinib	20	uM	Gefitinib_20	07d_01h45m	1.62558	20	20 uM
E8	DMSO	0.2	%	DMSO_0.2	07d_01h45m	6.61184	20	0.002
F8	DMSO	0.2	%	DMSO_0.2	07d_01h45m	13.7931	20	0.002
G8	DMSO	0.2	%	DMSO_0.2	07d_01h45m	10.7088	20	0.002
H8	DMSO	0.2	%	DMSO_0.2	07d_01h45m	5.6927	20	0.002
A9	Gefitinib	10	uM	Gefitinib_10	07d_01h45m	6.38029	20	10 uM
B9	Gefitinib	10	uM	Gefitinib_10	07d_01h45m	5.39972	20	10 uM
C9	Gefitinib	10	uM	Gefitinib_10	07d_01h45m	10.1089	20	10 uM
D9	Gefitinib	10	uM	Gefitinib_10	07d_01h45m	7.98576	20	10 uM
E9	DMSO	0.1	%	NA	07d_01h45m	1.40757	20	0.001
F9	DMSO	0.1	%	NA	07d_01h45m	6.35779	20	0.001
G9	DMSO	0.1	%	NA	07d_01h45m	7.14445	20	0.001
H9	DMSO	0.1	%	NA	07d_01h45m	12.4811	20	0.001
A10	Gefitinib	5	uM	Gefitinib_5	07d_01h45m	2.92308	20	5 uM
B10	Gefitinib	5	uM	Gefitinib_5	07d_01h45m	6.52662	20	5 uM
C10	Gefitinib	5	uM	Gefitinib_5	07d_01h45m	3.08333	20	5 uM
D10	Gefitinib	5	uM	Gefitinib_5	07d_01h45m	8.33333	20	5 uM
E10	DMSO	0.05	%	NA	07d_01h45m	8.73587	20	0.0005
F10	DMSO	0.05	%	NA	07d_01h45m	2.75474	20	0.0005
G10	DMSO	0.05	%	NA	07d_01h45m	3.66178	20	0.0005
H10	DMSO	0.05	%	NA	07d_01h45m	5.32396	20	0.0005
A11	Gefitinib	2.5	uM	Gefitinib_2.5	07d_01h45m	5.77707	20	2.5 uM
B11	Gefitinib	2.5	uM	Gefitinib_2.5	07d_01h45m	5.25493	20	2.5 uM
C11	Gefitinib	2.5	uM	Gefitinib_2.5	07d_01h45m	2.8782	20	2.5 uM
D11	Gefitinib	2.5	uM	Gefitinib_2.5	07d_01h45m	-12.8576	20	2.5 uM
E11	DMSO	0.025	%	NA	07d_01h45m	5.02081	20	0.00025
F11	DMSO	0.025	%	NA	07d_01h45m	10.1652	20	0.00025
G11	DMSO	0.025	%	NA	07d_01h45m	7.81646	20	0.00025
H11	DMSO	0.025	%	NA	07d_01h45m	2.98507	20	0.00025
A12	Gefitinib	1.25	uM	Gefitinib_1.25	07d_01h45m	21.316	20	1.25 uM
B12	Gefitinib	1.25	uM	Gefitinib_1.25	07d_01h45m	10.6839	20	1.25 uM
C12	Gefitinib	1.25	uM	Gefitinib_1.25	07d_01h45m	16.718	20	1.25 uM
D12	Gefitinib	1.25	uM	Gefitinib_1.25	07d_01h45m	11.2625	20	1.25 uM
E12	DMSO	0.0125	%	NA	07d_01h45m	9.91066	20	0.000125
F12	DMSO	0.0125	%	NA	07d_01h45m	9.48515	20	0.000125
G12	DMSO	0.0125	%	NA	07d_01h45m	15.4757	20	0.000125
H12	DMSO	0.0125	%	NA	07d_01h45m	0.546329	20	0.000125
A1_	Gefitinib	40	uM	Gefitinib_40	07d_02h15m	3.55161	21	40 uM
B1_	Gefitinib	40	uM	Gefitinib_40	07d_02h15m	7.36636	21	40 uM
C1_	Gefitinib	40	uM	Gefitinib_40	07d_02h15m	2.33891	21	40 uM
D1_	Gefitinib	40	uM	Gefitinib_40	07d_02h15m	4.17787	21	40 uM
E1_	DMSO	0.4	%	NA	07d_02h15m	4.53767	21	0.004
F1_	DMSO	0.4	%	NA	07d_02h15m	10.2232	21	0.004
G1_	DMSO	0.4	%	NA	07d_02h15m	1.78733	21	0.004
H1_	DMSO	0.4	%	NA	07d_02h15m	9.91922	21	0.004
A2	Gefitinib	20	uM	Gefitinib_20	07d_02h15m	9.13963	21	20 uM
B2	Gefitinib	20	uM	Gefitinib_20	07d_02h15m	4.40596	21	20 uM
C2	Gefitinib	20	uM	Gefitinib_20	07d_02h15m	7.25474	21	20 uM
D2	Gefitinib	20	uM	Gefitinib_20	07d_02h15m	3.42288	21	20 uM
E2	DMSO	0.2	%	DMSO_0.2	07d_02h15m	9.42869	21	0.002
F2	DMSO	0.2	%	DMSO_0.2	07d_02h15m	10.5012	21	0.002
G2	DMSO	0.2	%	DMSO_0.2	07d_02h15m	8.33165	21	0.002
H2	DMSO	0.2	%	DMSO_0.2	07d_02h15m	5.11638	21	0.002
A3	Gefitinib	10	uM	Gefitinib_10	07d_02h15m	5.30837	21	10 uM
B3	Gefitinib	10	uM	Gefitinib_10	07d_02h15m	7.31312	21	10 uM
C3	Gefitinib	10	uM	Gefitinib_10	07d_02h15m	11.5207	21	10 uM
D3	Gefitinib	10	uM	Gefitinib_10	07d_02h15m	6.40925	21	10 uM
E3	DMSO	0.1	%	NA	07d_02h15m	11.7876	21	0.001
F3	DMSO	0.1	%	NA	07d_02h15m	10.4839	21	0.001
G3	DMSO	0.1	%	NA	07d_02h15m	7.06391	21	0.001
H3	DMSO	0.1	%	NA	07d_02h15m	7.78064	21	0.001
A4	Gefitinib	5	uM	Gefitinib_5	07d_02h15m	9.49153	21	5 uM
B4	Gefitinib	5	uM	Gefitinib_5	07d_02h15m	11.1436	21	5 uM
C4	Gefitinib	5	uM	Gefitinib_5	07d_02h15m	6.86304	21	5 uM
D4	Gefitinib	5	uM	Gefitinib_5	07d_02h15m	9.68441	21	5 uM
E4	DMSO	0.05	%	NA	07d_02h15m	13.9063	21	0.0005
F4	DMSO	0.05	%	NA	07d_02h15m	10.4688	21	0.0005
G4	DMSO	0.05	%	NA	07d_02h15m	9.6744	21	0.0005
H4	DMSO	0.05	%	NA	07d_02h15m	8.02239	21	0.0005
A5	Gefitinib	2.5	uM	Gefitinib_2.5	07d_02h15m	7.11429	21	2.5 uM
B5	Gefitinib	2.5	uM	Gefitinib_2.5	07d_02h15m	5.13138	21	2.5 uM
C5	Gefitinib	2.5	uM	Gefitinib_2.5	07d_02h15m	3.5542	21	2.5 uM
D5	Gefitinib	2.5	uM	Gefitinib_2.5	07d_02h15m	8.6829	21	2.5 uM
E5	DMSO	0.025	%	NA	07d_02h15m	5.49205	21	0.00025
F5	DMSO	0.025	%	NA	07d_02h15m	14.1228	21	0.00025
G5	DMSO	0.025	%	NA	07d_02h15m	9.06344	21	0.00025
H5	DMSO	0.025	%	NA	07d_02h15m	4.37649	21	0.00025
A6	Gefitinib	1.25	uM	Gefitinib_1.25	07d_02h15m	-10.6927	21	1.25 uM
B6	Gefitinib	1.25	uM	Gefitinib_1.25	07d_02h15m	10.1073	21	1.25 uM
C6	Gefitinib	1.25	uM	Gefitinib_1.25	07d_02h15m	11.6535	21	1.25 uM
D6	Gefitinib	1.25	uM	Gefitinib_1.25	07d_02h15m	9.8806	21	1.25 uM
E6	DMSO	0.0125	%	NA	07d_02h15m	32.709	21	0.000125
F6	DMSO	0.0125	%	NA	07d_02h15m	10.6971	21	0.000125
G6	DMSO	0.0125	%	NA	07d_02h15m	8.04352	21	0.000125
H6	DMSO	0.0125	%	NA	07d_02h15m	6.69567	21	0.000125
A7	Gefitinib	40	uM	Gefitinib_40	07d_02h15m	-0.21575	21	40 uM
B7	Gefitinib	40	uM	Gefitinib_40	07d_02h15m	1.70726	21	40 uM
C7	Gefitinib	40	uM	Gefitinib_40	07d_02h15m	2.37594	21	40 uM
D7	Gefitinib	40	uM	Gefitinib_40	07d_02h15m	-15.9708	21	40 uM
E7	DMSO	0.4	%	NA	07d_02h15m	-0.608273	21	0.004
F7	DMSO	0.4	%	NA	07d_02h15m	9.84716	21	0.004
G7	DMSO	0.4	%	NA	07d_02h15m	7.76606	21	0.004
H7	DMSO	0.4	%	NA	07d_02h15m	8.33507	21	0.004
A8	Gefitinib	20	uM	Gefitinib_20	07d_02h15m	6.06501	21	20 uM
B8	Gefitinib	20	uM	Gefitinib_20	07d_02h15m	3.82003	21	20 uM
C8	Gefitinib	20	uM	Gefitinib_20	07d_02h15m	9.14528	21	20 uM
D8	Gefitinib	20	uM	Gefitinib_20	07d_02h15m	5.14766	21	20 uM
E8	DMSO	0.2	%	DMSO_0.2	07d_02h15m	6.94079	21	0.002
F8	DMSO	0.2	%	DMSO_0.2	07d_02h15m	11.9325	21	0.002
G8	DMSO	0.2	%	DMSO_0.2	07d_02h15m	7.41968	21	0.002
H8	DMSO	0.2	%	DMSO_0.2	07d_02h15m	4.00504	21	0.002
A9	Gefitinib	10	uM	Gefitinib_10	07d_02h15m	14.3609	21	10 uM
B9	Gefitinib	10	uM	Gefitinib_10	07d_02h15m	8.25152	21	10 uM
C9	Gefitinib	10	uM	Gefitinib_10	07d_02h15m	12.0788	21	10 uM
D9	Gefitinib	10	uM	Gefitinib_10	07d_02h15m	39.1404	21	10 uM
E9	DMSO	0.1	%	NA	07d_02h15m	6.5061	21	0.001
F9	DMSO	0.1	%	NA	07d_02h15m	6.69241	21	0.001
G9	DMSO	0.1	%	NA	07d_02h15m	6.499	21	0.001
H9	DMSO	0.1	%	NA	07d_02h15m	12.697	21	0.001
A10	Gefitinib	5	uM	Gefitinib_5	07d_02h15m	4	21	5 uM
B10	Gefitinib	5	uM	Gefitinib_5	07d_02h15m	6.68978	21	5 uM
C10	Gefitinib	5	uM	Gefitinib_5	07d_02h15m	8.02778	21	5 uM
D10	Gefitinib	5	uM	Gefitinib_5	07d_02h15m	9.22447	21	5 uM
E10	DMSO	0.05	%	NA	07d_02h15m	9.62658	21	0.0005
F10	DMSO	0.05	%	NA	07d_02h15m	6.93128	21	0.0005
G10	DMSO	0.05	%	NA	07d_02h15m	4.77142	21	0.0005
[truncated: 11,537 more rows]

## Sheet: Fig 6g
group	adhesion index
Ly294002	10
Ly294002	5
DMSO	9
Ly294002	9
DMSO	2
DMSO	7
Ly294002	15
DMSO	11
Ly294002	8
DMSO	10
Ly294002	3
Selumetinib	3
Selumetinib	3
DMSO	9
DMSO	13
Selumetinib	4
DMSO	10
DMSO	7
Selumetinib	4
DMSO	11
DMSO	12
DMSO	11
DMSO	9
DMSO	10
DMSO	8
DMSO	17
DMSO	15
DMSO	15
DMSO	13
DMSO	18
Gefitinib	7
Gefitinib	6
Gefitinib	4
Gefitinib	4
Gefitinib	7
Gefitinib	9
Gefitinib	11
Gefitinib	5
Gefitinib	9
Gefitinib	13

[truncated: 4 more sheets: Fig. 6i, Fig 7e-g, Fig. 8b-d, Fig S8a]
